# Supplementary material for: Transcriptome and Metabolome Integration Provides New Insights Into the Regulatory Networks of Tibetan Pig Alveolar Type II Epithelial Cells in Response to Hypoxia
Source: Front Genet. 2022 Jan 21;13:812411. doi: 10.3389/fgene.2022.812411 (PMC8814526; doi:10.3389/fgene.2022.812411)
Supplement: Supplementary file 1 [file DataSheet6.xls]

## Sheet: NEG-LL-vs-TL
6.1 The DAMs were identified between the LL and TL groups in NEG mode
index	LL-1	LL-2	LL-3	LL-4	LL-5	LL-6	TL-1	TL-2	TL-3	TL-4	TL-5	TL-6	control_mean	case_mean	log2_FC(case_mean/control_mean)	Pvalue	fdr	vip	MS2_name	MS1_name	formula	rtmin	mz	Class	CAS	HMDB	C_ID	Pathway	KEGG_B_class	KEGG_A_class
Com_22_neg	5.10195e+09	4.90592e+09	5.01382e+09	4.79906e+09	4.77549e+09	4.63504e+09	2.3009e+09	2.19695e+09	2.50134e+09	2.40988e+09	2.35701e+09	2.39765e+09	4.87188e+09	2.36062e+09	-1.04531	3.01213e-11	5.9084e-10	8.85137	2,3-Dihydroxybenzoic acid	--	C7 H6 O4	10.07	153.018	Benzene and substituted derivatives	303-38-8	HMDB0000397	C00196	ko01110//Biosynthesis of secondary metabolites;ko01120//Microbial metabolism in diverse environments;ko01130//Biosynthesis of antibiotics	Global and overview maps	Metabolism
Com_5_neg	4.94415e+09	6.50416e+09	4.10992e+09	4.14216e+09	7.30054e+09	9.53843e+09	5.28285e+09	5.04039e+09	3.0361e+09	1.64507e+09	2.01508e+09	2.7351e+09	6.08989e+09	3.29243e+09	-0.887263	0.0257555	0.0429258	7.46138	Arachidonic acid	--	C20 H32 O2	14.659	303.233	Fatty Acyls	506-32-1	HMDB0001043	C00219	ko01100//Metabolic pathways;ko00590//Arachidonic acid metabolism;ko04726//Serotonergic synapse;ko01040//Biosynthesis of unsaturated fatty acids;ko04913//Ovarian Steroidogenesis;ko04925//Aldosterone synthesis and secretion;ko04923//Regulation of lipolysis in adipocyte;ko04664//Fc epsilon RI signaling pathway;ko04270//Vascular smooth muscle contraction;ko04723//Retrograde endocannabinoid signaling;…	Circulatory system;Endocrine system;Global and overview maps;Immune system;Infectious diseases;Lipid metabolism;Nervous system;Sensory system	Human Diseases;Metabolism;Organismal Systems
Com_31_neg	2.5861e+09	2.99679e+09	2.86293e+09	2.15431e+09	2.97544e+09	2.81178e+09	1.48917e+09	1.33656e+09	1.62015e+09	1.50199e+09	1.57577e+09	1.57436e+09	2.73123e+09	1.51633e+09	-0.848962	4.56843e-06	1.58497e-05	6.05748	D-(-)-Fructose	--	C6 H12 O6	1.38	179.056	Carbohydrates and carbohydrate conjugates	57-48-7	HMDB0062538	-	-	-	-
Com_33_neg	2.31878e+09	2.80336e+09	2.62978e+09	1.90431e+09	2.74073e+09	2.55769e+09	1.35346e+09	1.22598e+09	1.51038e+09	1.3492e+09	1.44004e+09	1.44177e+09	2.49244e+09	1.3868e+09	-0.845795	1.5142e-05	4.5426e-05	5.74203	5-Methoxypsoralen	--	C12 H8 O4	1.378	215.033	Coumarins and derivatives	484-20-8	HMDB0030637	C01557	ko01110//Biosynthesis of secondary metabolites	Global and overview maps	Metabolism
Com_29_neg	3.857e+09	3.37675e+09	3.34734e+09	3.84022e+09	3.7856e+09	2.99269e+09	2.42134e+09	2.34954e+09	2.66874e+09	2.42239e+09	2.40946e+09	2.63182e+09	3.53327e+09	2.48388e+09	-0.508407	4.38617e-05	0.000120266	5.50057	--	3-Amino-4-methylpentanoic acid	C6 H13 N O2	2.564	130.087	Carboxylic acids and derivatives	5699-54-7	HMDB0003640	-	-	-	-
Com_44_neg	4.03195e+08	4.06375e+08	4.30068e+08	4.47143e+08	4.04779e+08	3.71872e+08	1.32959e+09	1.21583e+09	1.26744e+09	1.34722e+09	1.38158e+09	1.31643e+09	4.10572e+08	1.30968e+09	1.67351	1.13383e-11	2.89126e-10	5.27452	ethyl 3-cyano-2-hydroxy-6-phenylisonicotinate	--	C15 H12 N2 O3	3.746	267.073	--	--	--	-	-	-	-
Com_62_neg	1.15063e+09	1.25799e+09	1.10779e+09	1.05482e+09	1.13225e+09	1.02091e+09	3.9497e+08	3.60142e+08	3.77014e+08	4.22027e+08	4.23787e+08	4.14067e+08	1.12073e+09	3.98668e+08	-1.49118	1.80039e-09	1.63964e-08	4.7477	Isomaltose	--	C12 H22 O11	1.393	377.086	Organooxygen compounds	499-40-1	HMDB0002923	C00252	ko00500//Starch and sucrose metabolism	Carbohydrate metabolism	Metabolism
Com_98_neg	6.45941e+08	7.00528e+08	6.78949e+08	6.16261e+08	6.28248e+08	5.61923e+08	4.08456e+06	3.29845e+06	4.00914e+06	4.16443e+06	4.05506e+06	3.31979e+06	6.38642e+08	3.82191e+06	-7.38457	2.26909e-11	5.03146e-10	4.44883	--	Maltotriose	C18 H32 O16	1.461	503.162	Organooxygen compounds	1109-28-0	HMDB0001262	C01835	ko02010//ABC transporters;ko04973//Carbohydrate digestion and absorption	Digestive system;Membrane transport	Environmental Information Processing;Organismal Systems
Com_19_neg	1.35126e+09	1.88364e+09	1.08354e+09	1.168e+09	2.08596e+09	2.74522e+09	1.66009e+09	1.26447e+09	9.37195e+08	4.14237e+08	6.51962e+08	7.9791e+08	1.7196e+09	9.54311e+08	-0.849545	0.0375497	0.0600324	3.8261	8Z,11Z,14Z-Eicosatrienoic acid	--	C20 H34 O2	14.886	305.248	Fatty Acyls	1783-84-2	HMDB0002925	C03242	ko01100//Metabolic pathways;ko01040//Biosynthesis of unsaturated fatty acids;ko00591//Linoleic acid metabolism	Global and overview maps;Lipid metabolism	Metabolism
Com_79_neg	3.47819e+08	3.08765e+08	3.35118e+08	2.90067e+08	3.29877e+08	2.88661e+08	6.70001e+08	6.35882e+08	6.77724e+08	7.1308e+08	7.78901e+08	7.5658e+08	3.16718e+08	7.05361e+08	1.15516	2.021e-08	1.2126e-07	3.42984	Guanosine	--	C10 H13 N5 O5	4.009	282.084	Purine nucleosides	118-00-3	HMDB0000133	C00387	ko01100//Metabolic pathways;ko00230//Purine metabolism	Global and overview maps;Nucleotide metabolism	Metabolism
Com_65_neg	1.15365e+09	1.13149e+09	1.1473e+09	1.10402e+09	1.08394e+09	1.02443e+09	7.45373e+08	7.21423e+08	7.82235e+08	8.22752e+08	7.9359e+08	8.45993e+08	1.10747e+09	7.85228e+08	-0.496085	3.58339e-07	1.52294e-06	3.13586	D-(+)-Tryptophan	--	C11 H12 N2 O2	6.45	203.083	Indoles and derivatives	153-94-6	HMDB0013609	-	-	-	-
Com_28_neg	3.6463e+09	3.69198e+09	3.51132e+09	3.44481e+09	2.68246e+09	3.02764e+09	3.37942e+09	2.59195e+09	2.76253e+09	2.90285e+09	2.84576e+09	2.80522e+09	3.33409e+09	2.88129e+09	-0.210577	0.0426605	0.0677784	2.99012	--	D-Phenylalanine	C9 H11 N O2	5.215	164.072	--	--	--	C02265	ko04742//Taste transduction;ko00360//Phenylalanine metabolism	Amino acid metabolism;Sensory system	Metabolism;Organismal Systems
Com_71_neg	8.62563e+08	8.16938e+08	8.43738e+08	9.18728e+08	9.51228e+08	8.36963e+08	7.02878e+08	5.60112e+08	6.51152e+08	6.62284e+08	6.02212e+08	6.94063e+08	8.71693e+08	6.4545e+08	-0.433515	2.57092e-05	7.32497e-05	2.56316	L-Tyrosine	--	C9 H11 N O3	2.083	180.067	Carboxylic acids and derivatives	60-18-4	HMDB0000158	C00082	ko01100//Metabolic pathways;ko01110//Biosynthesis of secondary metabolites;ko01130//Biosynthesis of antibiotics;ko01230//Biosynthesis of amino acids;ko01210//2-Oxocarboxylic acid metabolism;ko05230//Central carbon metabolism in cancer;ko00350//Tyrosine metabolism;ko00970//Aminoacyl-tRNA biosynthesis;ko04974//Protein digestion and absorption;ko00360//Phenylalanine metabolism;ko00130//Ubiquinone an…	Amino acid metabolism;Biosynthesis of other secondary metabolites;Cancers;Digestive system;Endocrine system;Global and overview maps;Metabolism of cofactors and vitamins;Metabolism of other amino acids;Nervous system;Neurodegenerative diseases;Substance dependence;Translation	Genetic Information Processing;Human Diseases;Metabolism;Organismal Systems
Com_104_neg	6.4755e+08	4.88779e+08	4.36744e+08	6.30761e+08	4.4808e+08	4.72461e+08	2.73611e+08	2.4609e+08	2.72342e+08	2.98909e+08	3.07425e+08	2.99249e+08	5.20729e+08	2.82938e+08	-0.880049	0.000125819	0.000324078	2.55431	--	L-Glutamic acid monosodium salt	C5 H8 N Na O4	1.374	214.034	--	--	--	-	-	-	-
Com_145_neg	9.01529e+06	9.94207e+06	9.93587e+06	9.29296e+06	8.53283e+06	7.97535e+06	2.01934e+08	1.84766e+08	1.85512e+08	2.0154e+08	2.06598e+08	1.9239e+08	9.11573e+06	1.95457e+08	4.42235	2.85214e-13	2.07799e-11	2.40399	PA (6:0/20:3)	--	C29 H51 O8 P	10.233	557.332	--	--	--	-	-	-	-
Com_222_neg	1.32123e+07	1.37052e+07	1.34228e+07	1.26345e+07	1.24303e+07	1.11928e+07	1.62097e+08	1.53171e+08	1.629e+08	1.68862e+08	1.72562e+08	1.74659e+08	1.27663e+07	1.65709e+08	3.69824	4.69897e-13	2.9956e-11	2.17567	--	Phe-Phe	C18 H20 N2 O3	10.294	311.14	Carboxylic acids and derivatives	2577-40-4	HMDB0013302	-	-	-	-
Com_46_neg	3.98599e+08	5.17867e+08	3.30022e+08	3.37986e+08	5.93384e+08	8.09686e+08	4.53685e+08	4.24236e+08	2.49955e+08	1.38613e+08	1.55539e+08	2.01522e+08	4.97924e+08	2.70592e+08	-0.879808	0.0356643	0.057378	2.07192	cis-5,8,11,14,17-Eicosapentaenoic acid	--	C20 H30 O2	14.382	301.217	Fatty Acyls	10417-94-4	HMDB0001999	C06428	ko01040//Biosynthesis of unsaturated fatty acids	Lipid metabolism	Metabolism
Com_53_neg	2.58368e+08	3.06917e+08	3.20348e+08	2.96505e+08	3.00598e+08	2.89947e+08	4.46678e+08	2.8064e+08	4.38813e+08	5.15119e+08	4.379e+08	4.87206e+08	2.95447e+08	4.34393e+08	0.5561	0.00232423	0.0046303	1.81207	Uridine	--	C9 H12 N2 O6	2.369	243.062	Pyrimidine nucleosides	58-96-8	HMDB0000296	C00299	ko01100//Metabolic pathways;ko00240//Pyrimidine metabolism	Global and overview maps;Nucleotide metabolism	Metabolism
Com_43_neg	3.18851e+08	2.81231e+08	2.97696e+08	3.04773e+08	2.83154e+08	2.65417e+08	4.28981e+08	3.52204e+08	3.74682e+08	3.99437e+08	3.79609e+08	4.53318e+08	2.91854e+08	3.98038e+08	0.44766	0.000102343	0.000267666	1.68892	Phenylacetylglycine	--	C10 H11 N O3	7.014	192.067	Carboxylic acids and derivatives	500-98-1	HMDB0000821	C05598	ko00360//Phenylalanine metabolism	Amino acid metabolism	Metabolism
Com_413_neg	2.1662e+06	2.37407e+06	2.57296e+06	2.19532e+06	2.20156e+06	2.15253e+06	7.52815e+07	8.94523e+07	8.70744e+07	1.02306e+08	8.69124e+07	9.32819e+07	2.27711e+06	8.90514e+07	5.28936	3.57751e-10	4.2431e-09	1.63956	(-)-Erythromycin	--	C37 H67 N O13	10.682	732.444	--	--	--	-	-	-	-
Com_501_neg	1.30583e+08	1.2612e+08	1.19869e+08	1.31456e+08	1.12302e+08	1.22505e+08	4.91455e+07	4.56387e+07	3.89919e+07	5.02099e+07	4.88264e+07	4.9043e+07	1.23806e+08	4.69759e+07	-1.39809	6.57108e-10	6.7025e-09	1.5352	3-Hydroxy-3-methylglutaric acid	--	C6 H10 O5	1.437	161.046	Fatty Acyls	-	HMDB0059737	-	-	-	-
Com_100_neg	2.49131e+08	3.07128e+08	2.30257e+08	2.24265e+08	3.3094e+08	4.05807e+08	2.35705e+08	2.49654e+08	1.90274e+08	1.08568e+08	1.51836e+08	1.56691e+08	2.91255e+08	1.82121e+08	-0.677381	0.0130896	0.0230993	1.52993	Pentadecanoic acid	--	C15 H30 O2	14.641	241.217	Fatty Acyls	1002-84-2	HMDB0000826	-	-	-	-
Com_489_neg	9.45693e+07	5.07134e+07	1.13777e+08	1.34689e+08	1.23524e+08	1.06362e+08	3.32939e+07	1.12442e+07	2.15527e+07	2.12288e+07	1.97097e+07	3.41007e+07	1.03939e+08	2.35217e+07	-2.14367	7.81778e-05	0.000210956	1.47535	Citric acid	--	C6 H8 O7	1.194	191.02	Carboxylic acids and derivatives	77-92-9	HMDB0000094	C00158	ko01100//Metabolic pathways;ko01110//Biosynthesis of secondary metabolites;ko01120//Microbial metabolism in diverse environments;ko01130//Biosynthesis of antibiotics;ko01230//Biosynthesis of amino acids;ko01210//2-Oxocarboxylic acid metabolism;ko01200//Carbon metabolism;ko05230//Central carbon metabolism in cancer;ko04742//Taste transduction;ko00020//Citrate cycle (TCA cycle);ko00250//Alanine, as…	Amino acid metabolism;Cancers;Carbohydrate metabolism;Endocrine system;Global and overview maps;Sensory system	Human Diseases;Metabolism;Organismal Systems
Com_368_neg	4.71703e+07	4.63358e+07	3.7898e+07	4.3276e+07	5.3567e+07	6.56636e+07	1.49005e+08	1.45817e+08	1.01559e+08	9.32435e+07	8.98e+07	9.90947e+07	4.89851e+07	1.13087e+08	1.20701	0.000265788	0.000636394	1.31766	11,12-Epoxy-(5Z,8Z,11Z)-icosatrienoic acid	--	C20 H32 O3	13.651	319.228	--	--	--	-	-	-	-
Com_577_neg	1.10826e+08	1.06703e+08	1.0989e+08	1.03704e+08	1.04682e+08	9.24488e+07	5.44002e+07	4.53592e+07	4.97781e+07	5.23995e+07	5.28592e+07	5.66311e+07	1.04709e+08	5.19045e+07	-1.01245	1.17657e-08	7.79285e-08	1.28049	--	Gly-Phe	C11 H14 N2 O3	5.623	221.093	Carboxylic acids and derivatives	-	HMDB0028848	-	-	-	-
Com_850_neg	6.11069e+07	6.67789e+07	4.72052e+07	7.91553e+07	5.03383e+07	4.65226e+07	4.95717e+06	2.65826e+06	4.70254e+06	5.54949e+06	4.4796e+06	4.92822e+06	5.85179e+07	4.54588e+06	-3.68624	1.35882e-06	5.24999e-06	1.26432	Xanthine	--	C5 H4 N4 O2	2.184	151.026	Imidazopyrimidines	69-89-6	HMDB0000292	C00385	ko01100//Metabolic pathways;ko01110//Biosynthesis of secondary metabolites;ko01120//Microbial metabolism in diverse environments;ko00230//Purine metabolism;ko00232//Caffeine metabolism	Biosynthesis of other secondary metabolites;Global and overview maps;Nucleotide metabolism	Metabolism
Com_436_neg	6.50483e+07	3.84484e+07	6.96854e+07	1.32913e+08	8.55475e+07	1.09283e+08	1.26073e+07	2.74972e+07	1.1524e+07	2.06424e+07	1.32073e+07	1.86165e+07	8.34876e+07	1.73491e+07	-2.2667	0.000801754	0.00175491	1.25591	α-Phenylacetoacetonitrile	--	C10 H9 N O	9.978	158.061	--	--	--	-	-	-	-
Com_617_neg	5.56737e+06	6.14853e+06	5.86657e+06	5.54573e+06	6.2761e+06	4.93704e+06	4.84128e+07	4.42886e+07	5.91561e+07	5.56018e+07	6.38251e+07	6.04288e+07	5.72356e+06	5.52855e+07	3.27192	1.75345e-08	1.09056e-07	1.22623	Hostanox O3	--	C50 H66 O8	8.936	396.225	--	--	--	-	-	-	-
Com_456_neg	1.2396e+08	1.2144e+08	1.30191e+08	1.23719e+08	1.21017e+08	1.2024e+08	7.03964e+07	7.20347e+07	8.33836e+07	7.16042e+07	7.82542e+07	7.52825e+07	1.23428e+08	7.51593e+07	-0.715644	3.09628e-09	2.51963e-08	1.21818	N1-{3-[2-(2-pyridyl)ethyl]phenyl}-4-chlorobenzene-1-sulfonamide	--	C19 H17 Cl N2 O2 S	9.193	371.06	--	--	--	-	-	-	-
Com_470_neg	1.93439e+07	1.84579e+07	1.91148e+07	1.85943e+07	1.84236e+07	1.63621e+07	6.81257e+07	5.81233e+07	6.41662e+07	6.33792e+07	6.56746e+07	7.25435e+07	1.83828e+07	6.53354e+07	1.82951	4.9639e-10	5.38636e-09	1.19665	Tyrosylalanine	--	C12 H16 N2 O4	5.63	251.104	Carboxylic acids and derivatives	-	HMDB0029098	-	-	-	-
Com_1219_neg	4.76454e+07	4.59243e+07	4.54121e+07	4.57537e+07	4.6543e+07	4.73573e+07	2.9495e+06	2.84719e+06	3.07346e+06	2.89445e+06	2.87708e+06	2.94783e+06	4.64393e+07	2.93159e+06	-3.98559	4.99471e-17	2.5473e-14	1.16327	Glycoursodeoxycholic acid	--	C26 H43 N O5	13.072	448.307	Steroids and steroid derivatives	64480-66-6	HMDB0000708	-	-	-	-
Com_431_neg	1.19615e+08	1.12246e+08	1.3016e+08	1.21623e+08	1.34787e+08	1.12744e+08	8.32046e+07	6.00404e+07	7.72902e+07	8.59669e+07	6.57394e+07	8.48401e+07	1.21863e+08	7.61803e+07	-0.677767	1.33935e-05	4.04182e-05	1.16006	N-[4-(diethylamino)phenyl]-N'-phenylurea	--	C17 H21 N3 O	2.566	283.164	--	--	--	-	-	-	-
Com_1158_neg	2.64357e+06	2.42965e+06	3.18276e+06	2.34671e+06	2.46492e+06	2.0301e+06	4.52214e+07	4.16916e+07	4.18848e+07	4.69517e+07	4.45916e+07	4.773e+07	2.51629e+06	4.46785e+07	4.15021	1.93393e-12	8.96642e-11	1.142	3-[4-methyl-1-(2-methylpropanoyl)-3-oxocyclohexyl]butanoic acid	--	C15 H24 O4	8.532	303.139	--	--	--	-	-	-	-
Com_988_neg	7.3899e+06	7.06873e+06	7.79687e+06	7.9577e+06	7.46727e+06	7.46074e+06	4.76884e+07	4.65337e+07	4.75947e+07	4.82624e+07	5.02947e+07	5.16759e+07	7.52354e+06	4.8675e+07	2.6937	1.77899e-13	1.81457e-11	1.12999	2-(2-chlorophenyl)-1-cyclohexyl-6-oxopiperidine-3-carboxylic acid	--	C18 H22 Cl N O3	8.594	334.123	--	--	--	-	-	-	-
Com_283_neg	1.91762e+08	1.83082e+08	1.86107e+08	2.0637e+08	2.0069e+08	1.90797e+08	1.61247e+08	1.19241e+08	1.48104e+08	1.51406e+08	1.42681e+08	1.64387e+08	1.93135e+08	1.47844e+08	-0.385528	0.000129513	0.000331918	1.12739	Indole-3-pyruvic acid	--	C11 H9 N O3	2.082	202.049	Indoles and derivatives	35656-49-6	HMDB0060484	C00331	ko01100//Metabolic pathways;ko00380//Tryptophan metabolism	Amino acid metabolism;Global and overview maps	Metabolism
Com_1271_neg	852841	1.14112e+06	1.05215e+06	768734	699976	881720	3.47201e+07	4.42197e+07	3.72141e+07	3.99819e+07	4.10617e+07	4.36584e+07	899423	4.01426e+07	5.47999	1.58673e-10	2.24787e-09	1.1048	PS (18:3/22:6)	--	C46 H72 N O10 P	11.047	828.487	--	--	--	-	-	-	-
Com_999_neg	6.17626e+07	5.28291e+07	6.06412e+07	5.62739e+07	5.80052e+07	5.30427e+07	2.01609e+07	1.50363e+07	1.76363e+07	2.06082e+07	2.50625e+07	1.81092e+07	5.70924e+07	1.94356e+07	-1.5546	5.37822e-09	4.03367e-08	1.07582	Mannitol	--	C6 H14 O6	1.393	181.072	Organooxygen compounds	69-65-8	HMDB0000765	C00392	ko02010//ABC transporters;ko00051//Fructose and mannose metabolism	Carbohydrate metabolism;Membrane transport	Environmental Information Processing;Metabolism
Com_598_neg	5.28082e+07	5.59656e+07	4.49355e+07	5.33312e+07	8.21214e+07	9.16334e+07	2.57335e+07	2.82838e+07	2.24311e+07	8.53105e+06	1.61106e+07	1.78318e+07	6.34659e+07	1.98203e+07	-1.679	0.000335683	0.000796271	1.07466	LPC 18:0	--	C26 H54 N O7 P	15.578	582.378	--	--	--	-	-	-	-
Com_288_neg	1.94617e+08	2.06109e+08	1.74828e+08	1.90626e+08	2.06919e+08	1.72071e+08	1.7091e+08	1.42817e+08	1.5912e+08	1.73038e+08	1.25778e+08	1.1099e+08	1.90862e+08	1.47109e+08	-0.375642	0.00435365	0.00825413	1.04007	trans-Cinnamic acid	--	C9 H8 O2	5.232	147.045	Cinnamic acids and derivatives	140-10-3	HMDB0000930	C00423	ko01100//Metabolic pathways;ko01110//Biosynthesis of secondary metabolites;ko01120//Microbial metabolism in diverse environments;ko00360//Phenylalanine metabolism;ko01220//Degradation of aromatic compounds;ko00130//Ubiquinone and other terpenoid-quinone biosynthesis	Amino acid metabolism;Global and overview maps;Metabolism of cofactors and vitamins	Metabolism
Com_565_neg	9.85512e+07	9.87762e+07	8.81828e+07	7.85413e+07	7.62021e+07	8.89949e+07	5.50801e+07	5.02096e+07	4.65686e+07	5.75252e+07	5.47302e+07	5.47502e+07	8.82081e+07	5.3144e+07	-0.731005	8.61199e-06	2.72802e-05	1.02053	DL-Malic acid	--	C4 H6 O5	1.196	133.014	Hydroxy acids and derivatives	6915-15-7	HMDB0000744	-	-	-	-
Com_986_neg	2.17672e+07	2.05039e+07	2.13257e+07	2.07419e+07	2.04112e+07	1.96027e+07	4.84261e+07	5.46797e+07	5.26798e+07	5.18989e+07	5.66404e+07	5.95556e+07	2.07254e+07	5.39801e+07	1.38103	1.62709e-09	1.50876e-08	1.01243	11β-Prostaglandin E2	--	C20 H32 O5	11.472	351.218	--	--	--	-	-	-	-

## Sheet: NEG-LN-vs-LL
6.2 The DAMs were identified between the LN and LL groups in NEG mode
index	LN-1	LN-2	LN-3	LN-4	LN-5	LN-6	LL-1	LL-2	LL-3	LL-4	LL-5	LL-6	control_mean	case_mean	log2_FC(case_mean/control_mean)	Pvalue	fdr	vip	MS2_name	MS1_name	formula	rtmin	mz	Class	CAS	HMDB	C_ID	Pathway	KEGG_B_class	KEGG_A_class
Com_8_neg	2.93099e+09	4.80596e+09	4.53052e+09	3.44078e+09	4.45911e+09	6.80343e+09	1.62205e+09	2.23311e+09	1.26447e+09	1.27548e+09	2.39929e+09	3.1304e+09	4.49513e+09	1.98747e+09	-1.17743	0.00244612	0.00854466	8.08805	Docosahexaenoic acid	--	C22 H32 O2	14.582	327.233	Fatty Acyls	6217-54-5	HMDB0002183	C06429	ko01040//Biosynthesis of unsaturated fatty acids	Lipid metabolism	Metabolism
Com_6_neg	4.0944e+09	6.53939e+09	6.68696e+09	4.39585e+09	6.13391e+09	9.16655e+09	2.83793e+09	3.81786e+09	2.22459e+09	2.44151e+09	4.22658e+09	5.21e+09	6.16951e+09	3.45974e+09	-0.834491	0.0121021	0.0323435	7.8954	all-cis-4,7,10,13,16-Docosapentaenoic acid	--	C22 H34 O2	14.785	329.249	--	--	--	-	-	-	-
Com_22_neg	3.14854e+09	3.32264e+09	3.51996e+09	3.54434e+09	3.42157e+09	3.30322e+09	5.10195e+09	4.90592e+09	5.01382e+09	4.79906e+09	4.77549e+09	4.63504e+09	3.37671e+09	4.87188e+09	0.528859	1.67785e-08	5.70467e-07	6.83736	2,3-Dihydroxybenzoic acid	--	C7 H6 O4	10.07	153.018	Benzene and substituted derivatives	303-38-8	HMDB0000397	C00196	ko01110//Biosynthesis of secondary metabolites;ko01120//Microbial metabolism in diverse environments;ko01130//Biosynthesis of antibiotics	Global and overview maps	Metabolism
Com_7_neg	4.25972e+09	6.15718e+09	6.53239e+09	4.62538e+09	6.03317e+09	8.2398e+09	3.20643e+09	4.39029e+09	2.71785e+09	2.83863e+09	4.73425e+09	6.13072e+09	5.97461e+09	4.00303e+09	-0.577751	0.0330314	0.0704855	6.2806	Elaidic acid	--	C18 H34 O2	15.026	281.248	Fatty Acyls	112-79-8	HMDB0000573	-	-	-	-
Com_43_neg	1.17946e+09	1.17585e+09	1.19429e+09	1.2331e+09	1.19919e+09	1.15282e+09	3.18851e+08	2.81231e+08	2.97696e+08	3.04773e+08	2.83154e+08	2.65417e+08	1.18912e+09	2.91854e+08	-2.02657	1.4461e-14	7.37513e-12	5.36341	Phenylacetylglycine	--	C10 H11 N O3	7.014	192.067	Carboxylic acids and derivatives	500-98-1	HMDB0000821	C05598	ko00360//Phenylalanine metabolism	Amino acid metabolism	Metabolism
Com_31_neg	1.94228e+09	2.37331e+09	1.85022e+09	1.46759e+09	1.97376e+09	1.29189e+09	2.5861e+09	2.99679e+09	2.86293e+09	2.15431e+09	2.97544e+09	2.81178e+09	1.81651e+09	2.73123e+09	0.58838	0.00119845	0.00482138	5.28169	D-(-)-Fructose	--	C6 H12 O6	1.38	179.056	Carbohydrates and carbohydrate conjugates	57-48-7	HMDB0062538	-	-	-	-
Com_11_neg	1.84473e+09	3.14353e+09	3.06939e+09	2.1194e+09	2.92758e+09	4.05893e+09	1.43487e+09	1.92649e+09	1.15007e+09	1.19884e+09	2.14254e+09	2.28322e+09	2.86059e+09	1.68934e+09	-0.759854	0.0117655	0.0317481	5.15466	Adrenic acid	--	C22 H36 O2	15.065	331.264	Fatty Acyls	28874-58-0	HMDB0002226	C16527	ko01040//Biosynthesis of unsaturated fatty acids	Lipid metabolism	Metabolism
Com_33_neg	1.72328e+09	2.19754e+09	1.65752e+09	1.27162e+09	1.77268e+09	1.08524e+09	2.31878e+09	2.80336e+09	2.62978e+09	1.90431e+09	2.74073e+09	2.55769e+09	1.61798e+09	2.49244e+09	0.623364	0.00198865	0.00734935	5.12456	5-Methoxypsoralen	--	C12 H8 O4	1.378	215.033	Coumarins and derivatives	484-20-8	HMDB0030637	C01557	ko01110//Biosynthesis of secondary metabolites	Global and overview maps	Metabolism
Com_29_neg	2.778e+09	3.08442e+09	2.61491e+09	2.52005e+09	2.38404e+09	2.41921e+09	3.857e+09	3.37675e+09	3.34734e+09	3.84022e+09	3.7856e+09	2.99269e+09	2.63344e+09	3.53327e+09	0.424055	0.000513119	0.00229553	5.03324	--	3-Amino-4-methylpentanoic acid	C6 H13 N O2	2.564	130.087	Carboxylic acids and derivatives	5699-54-7	HMDB0003640	-	-	-	-
Com_28_neg	2.7704e+09	2.65701e+09	1.85347e+09	2.72856e+09	2.09811e+09	2.66474e+09	3.6463e+09	3.69198e+09	3.51132e+09	3.44481e+09	2.68246e+09	3.02764e+09	2.46205e+09	3.33409e+09	0.437432	0.00319045	0.0106668	4.61863	--	D-Phenylalanine	C9 H11 N O2	5.215	164.072	--	--	--	C02265	ko04742//Taste transduction;ko00360//Phenylalanine metabolism	Amino acid metabolism;Sensory system	Metabolism;Organismal Systems
Com_25_neg	1.38544e+09	2.02394e+09	2.15574e+09	1.56487e+09	2.06365e+09	2.8983e+09	9.34057e+08	1.29918e+09	8.21882e+08	8.17376e+08	1.44388e+09	1.97282e+09	2.01532e+09	1.21487e+09	-0.730215	0.0183361	0.0443195	4.1981	16-Hydroxyhexadecanoic acid	--	C16 H32 O3	14.537	253.217	Fatty Acyls	-	HMDB0006294	-	-	-	-
Com_69_neg	8.12364e+08	8.54899e+08	8.1044e+08	8.5112e+08	8.20117e+08	7.1759e+08	2.99367e+08	3.68652e+08	3.36505e+08	2.01608e+08	2.25332e+08	2.13028e+08	8.11088e+08	2.74082e+08	-1.56525	2.97618e-08	9.48658e-07	4.04607	Oxoamide	--	C10 H12 N2 O2	8.805	191.083	Organooxygen compounds	713-05-3	HMDB0001004	-	-	-	-
Com_98_neg	2.87339e+08	2.56532e+08	2.49714e+08	2.74146e+08	2.75374e+08	2.12245e+08	6.45941e+08	7.00528e+08	6.78949e+08	6.16261e+08	6.28248e+08	5.61923e+08	2.59225e+08	6.38642e+08	1.3008	1.27874e-08	4.65827e-07	3.4851	--	Maltotriose	C18 H32 O16	1.461	503.162	Organooxygen compounds	1109-28-0	HMDB0001262	C01835	ko02010//ABC transporters;ko04973//Carbohydrate digestion and absorption	Digestive system;Membrane transport	Environmental Information Processing;Organismal Systems
Com_62_neg	8.29153e+08	8.02781e+08	7.78509e+08	7.80288e+08	7.96927e+08	6.80208e+08	1.15063e+09	1.25799e+09	1.10779e+09	1.05482e+09	1.13225e+09	1.02091e+09	7.77978e+08	1.12073e+09	0.526641	6.12792e-06	6.12792e-05	3.30942	Isomaltose	--	C12 H22 O11	1.393	377.086	Organooxygen compounds	499-40-1	HMDB0002923	C00252	ko00500//Starch and sucrose metabolism	Carbohydrate metabolism	Metabolism
Com_65_neg	8.34809e+08	7.94168e+08	8.05279e+08	8.34528e+08	8.25324e+08	7.75848e+08	1.15365e+09	1.13149e+09	1.1473e+09	1.10402e+09	1.08394e+09	1.02443e+09	8.11659e+08	1.10747e+09	0.448321	1.03207e-07	2.63177e-06	3.0428	D-(+)-Tryptophan	--	C11 H12 N2 O2	6.45	203.083	Indoles and derivatives	153-94-6	HMDB0013609	-	-	-	-
Com_53_neg	5.87916e+08	5.49993e+08	5.4821e+08	5.58643e+08	4.57247e+08	5.32864e+08	2.58368e+08	3.06917e+08	3.20348e+08	2.96505e+08	3.00598e+08	2.89947e+08	5.39146e+08	2.95447e+08	-0.867775	2.42205e-07	5.61475e-06	2.73761	Uridine	--	C9 H12 N2 O6	2.369	243.062	Pyrimidine nucleosides	58-96-8	HMDB0000296	C00299	ko01100//Metabolic pathways;ko00240//Pyrimidine metabolism	Global and overview maps;Nucleotide metabolism	Metabolism
Com_71_neg	7.5922e+08	7.68519e+08	7.63733e+08	6.89831e+08	6.62603e+08	7.37289e+08	8.62563e+08	8.16938e+08	8.43738e+08	9.18728e+08	9.51228e+08	8.36963e+08	7.30199e+08	8.71693e+08	0.25553	0.000479129	0.00218175	1.96545	L-Tyrosine	--	C9 H11 N O3	2.083	180.067	Carboxylic acids and derivatives	60-18-4	HMDB0000158	C00082	ko01100//Metabolic pathways;ko01110//Biosynthesis of secondary metabolites;ko01130//Biosynthesis of antibiotics;ko01230//Biosynthesis of amino acids;ko01210//2-Oxocarboxylic acid metabolism;ko05230//Central carbon metabolism in cancer;ko00350//Tyrosine metabolism;ko00970//Aminoacyl-tRNA biosynthesis;ko04974//Protein digestion and absorption;ko00360//Phenylalanine metabolism;ko00130//Ubiquinone an…	Amino acid metabolism;Biosynthesis of other secondary metabolites;Cancers;Digestive system;Endocrine system;Global and overview maps;Metabolism of cofactors and vitamins;Metabolism of other amino acids;Nervous system;Neurodegenerative diseases;Substance dependence;Translation	Genetic Information Processing;Human Diseases;Metabolism;Organismal Systems
Com_104_neg	4.02974e+08	4.13042e+08	3.62223e+08	3.8288e+08	3.7799e+08	3.16638e+08	6.4755e+08	4.88779e+08	4.36744e+08	6.30761e+08	4.4808e+08	4.72461e+08	3.75958e+08	5.20729e+08	0.469962	0.00522006	0.0158466	1.85693	--	L-Glutamic acid monosodium salt	C5 H8 N Na O4	1.374	214.034	--	--	--	-	-	-	-
Com_77_neg	2.25062e+08	3.56907e+08	3.6322e+08	2.49779e+08	3.54595e+08	5.10615e+08	1.57334e+08	2.20416e+08	1.33759e+08	1.3126e+08	2.3394e+08	3.18637e+08	3.43363e+08	1.99224e+08	-0.785342	0.0179524	0.0438072	1.78419	11(Z),14(Z)-Eicosadienoic Acid	--	C20 H36 O2	15.188	307.264	--	--	--	-	-	-	-
Com_91_neg	2.26768e+08	3.47538e+08	3.53963e+08	2.54207e+08	3.37061e+08	4.82045e+08	1.63138e+08	2.14405e+08	1.31363e+08	1.33882e+08	2.37317e+08	3.0722e+08	3.33597e+08	1.97888e+08	-0.753425	0.0147638	0.0374605	1.74459	trans-10-Heptadecenoic acid	--	C17 H32 O2	14.772	267.233	--	--	--	-	-	-	-
Com_76_neg	2.27282e+08	3.36132e+08	3.35913e+08	2.39399e+08	3.3917e+08	4.85476e+08	1.53211e+08	2.16629e+08	1.30503e+08	1.30074e+08	2.39222e+08	3.08466e+08	3.27229e+08	1.96351e+08	-0.736865	0.0208363	0.0484661	1.68312	Docosatrienoic acid	--	C22 H38 O2	15.367	333.28	Fatty Acyls	28845-86-5	HMDB0002823	-	-	-	-
Com_86_neg	2.47694e+08	3.46741e+08	3.66399e+08	2.55258e+08	3.57513e+08	4.76363e+08	1.76422e+08	2.46726e+08	1.5431e+08	1.55871e+08	2.74338e+08	3.13645e+08	3.41661e+08	2.20219e+08	-0.633629	0.0201375	0.0474016	1.614	11(E)-Eicosenoic Acid	--	C20 H38 O2	15.522	309.28	--	--	--	-	-	-	-
Com_196_neg	9.93543e+07	1.54561e+08	1.72369e+08	1.11968e+08	1.50468e+08	2.2785e+08	6.03215e+07	7.82389e+07	4.91029e+07	4.98606e+07	8.47269e+07	1.16426e+08	1.52762e+08	7.31128e+07	-1.06309	0.00407584	0.0130734	1.42385	α-Eleostearic acid	--	C18 H30 O2	14.435	277.217	--	--	--	-	-	-	-
Com_44_neg	3.54222e+08	3.20487e+08	3.11291e+08	3.76106e+08	3.37356e+08	3.12631e+08	4.03195e+08	4.06375e+08	4.30068e+08	4.47143e+08	4.04779e+08	3.71872e+08	3.35349e+08	4.10572e+08	0.291972	0.000499674	0.00225517	1.39765	ethyl 3-cyano-2-hydroxy-6-phenylisonicotinate	--	C15 H12 N2 O3	3.746	267.073	--	--	--	-	-	-	-
Com_288_neg	1.14054e+08	1.53853e+08	9.82032e+07	1.16699e+08	1.48893e+08	1.22841e+08	1.94617e+08	2.06109e+08	1.74828e+08	1.90626e+08	2.06919e+08	1.72071e+08	1.25757e+08	1.90862e+08	0.601885	0.000116888	0.000693174	1.3939	trans-Cinnamic acid	--	C9 H8 O2	5.232	147.045	Cinnamic acids and derivatives	140-10-3	HMDB0000930	C00423	ko01100//Metabolic pathways;ko01110//Biosynthesis of secondary metabolites;ko01120//Microbial metabolism in diverse environments;ko00360//Phenylalanine metabolism;ko01220//Degradation of aromatic compounds;ko00130//Ubiquinone and other terpenoid-quinone biosynthesis	Amino acid metabolism;Global and overview maps;Metabolism of cofactors and vitamins	Metabolism
Com_308_neg	1.03415e+08	1.05942e+08	9.57282e+07	9.00447e+07	1.0348e+08	8.2958e+07	1.50767e+08	1.57152e+08	1.48115e+08	1.39834e+08	1.34273e+08	1.48702e+08	9.69279e+07	1.46474e+08	0.595659	1.65845e-06	2.23408e-05	1.26392	L-Glutamic acid	--	C5 H9 N O4	1.22	146.046	Carboxylic acids and derivatives	-	HMDB0060475	C00025	ko01100//Metabolic pathways;ko01110//Biosynthesis of secondary metabolites;ko01120//Microbial metabolism in diverse environments;ko01130//Biosynthesis of antibiotics;ko01230//Biosynthesis of amino acids;ko02010//ABC transporters;ko01210//2-Oxocarboxylic acid metabolism;ko04080//Neuroactive ligand-receptor interaction;ko00330//Arginine and proline metabolism;ko01200//Carbon metabolism;ko05230//Cen…	Amino acid metabolism;Biosynthesis of other secondary metabolites;Cancers;Carbohydrate metabolism;Cellular community - eukaryotes;Digestive system;Energy metabolism;Environmental adaptation;Excretory system;Global and overview maps;Membrane transport;Metabolism of cofactors and vitamins;Metabolism of other amino acids;Nervous system;Neurodegenerative diseases;Sensory system;Signal transduction;Si…	Cellular Processes;Environmental Information Processing;Genetic Information Processing;Human Diseases;Metabolism;Organismal Systems
Com_559_neg	9.01107e+07	7.61157e+07	8.89687e+07	7.95755e+07	7.59437e+07	8.19223e+07	3.45649e+07	3.4498e+07	3.09154e+07	3.27986e+07	3.57549e+07	3.04413e+07	8.21061e+07	3.31622e+07	-1.30795	5.09738e-09	3.4372e-07	1.24217	Guanine	--	C5 H5 N5 O	2.103	150.042	Imidazopyrimidines	73-40-5	HMDB0000132	C00242	ko01100//Metabolic pathways;ko00230//Purine metabolism	Global and overview maps;Nucleotide metabolism	Metabolism
Com_175_neg	2.42168e+08	2.05049e+08	1.83988e+08	1.61232e+08	2.06848e+08	1.58867e+08	2.35783e+08	2.80053e+08	2.859e+08	2.67349e+08	2.28558e+08	2.21592e+08	1.93025e+08	2.53206e+08	0.391522	0.00580342	0.0174102	1.23712	3-Phosphoglyceric acid	--	C3 H7 O7 P	1.198	138.98	Carbohydrates and carbohydrate conjugates	-	HMDB0060180	-	-	-	-
Com_871_neg	5.74616e+07	4.82714e+07	4.49693e+07	4.75771e+07	3.94725e+07	5.18193e+07	2.31496e+06	2.21412e+06	2.68646e+06	4.08116e+06	2.0447e+06	3.50949e+06	4.82619e+07	2.80848e+06	-4.10302	5.6769e-09	3.4372e-07	1.19903	N-(1,2,3,4-tetrahydro-1-naphthalenyl)benzenesulfonamide	--	C16 H17 N O2 S	2.684	286.093	--	--	--	-	-	-	-
Com_501_neg	9.6771e+07	3.44893e+07	7.63803e+07	8.02077e+07	9.51976e+07	9.03556e+07	1.30583e+08	1.2612e+08	1.19869e+08	1.31456e+08	1.12302e+08	1.22505e+08	7.89002e+07	1.23806e+08	0.649978	0.00110165	0.00450507	1.03704	3-Hydroxy-3-methylglutaric acid	--	C6 H10 O5	1.437	161.046	Fatty Acyls	-	HMDB0059737	-	-	-	-

## Sheet: NEG-LN-vs-TN
6.3 The DAMs were identified between the LN and TN groups in NEG mode
index	LN-1	LN-2	LN-3	LN-4	LN-5	LN-6	TN-1	TN-2	TN-3	TN-4	TN-5	TN-6	control_mean	case_mean	log2_FC(case_mean/control_mean)	Pvalue	fdr	vip	MS2_name	MS1_name	formula	rtmin	mz	Class	CAS	HMDB	C_ID	Pathway	KEGG_B_class	KEGG_A_class
Com_5_neg	4.10034e+09	6.43919e+09	6.80516e+09	4.79688e+09	6199341785	9.03728e+09	1.54662e+09	2.27996e+09	2.60898e+09	3.11658e+09	2.89215e+09	2.93424e+09	6.2297e+09	2.56309e+09	-1.28128	0.000585398	0.00129806	9.38812	Arachidonic acid	--	C20 H32 O2	14.659	303.233	Fatty Acyls	506-32-1	HMDB0001043	C00219	ko01100//Metabolic pathways;ko00590//Arachidonic acid metabolism;ko04726//Serotonergic synapse;ko01040//Biosynthesis of unsaturated fatty acids;ko04913//Ovarian Steroidogenesis;ko04925//Aldosterone synthesis and secretion;ko04923//Regulation of lipolysis in adipocyte;ko04664//Fc epsilon RI signaling pathway;ko04270//Vascular smooth muscle contraction;ko04723//Retrograde endocannabinoid signaling;…	Circulatory system;Endocrine system;Global and overview maps;Immune system;Infectious diseases;Lipid metabolism;Nervous system;Sensory system	Human Diseases;Metabolism;Organismal Systems
Com_7_neg	4.25972e+09	6.15718e+09	6.53239e+09	4.62538e+09	6.03317e+09	8.2398e+09	1.83989e+09	2.6436e+09	2.99616e+09	3.65588e+09	3.32348e+09	3.41169e+09	5.97461e+09	2.97845e+09	-1.00428	0.000897661	0.00192356	8.40879	Elaidic acid	--	C18 H34 O2	15.026	281.248	Fatty Acyls	112-79-8	HMDB0000573	-	-	-	-
Com_6_neg	4.0944e+09	6.53939e+09	6.68696e+09	4.39585e+09	6.13391e+09	9.16655e+09	2.30774e+09	2.98368e+09	3.71805e+09	4.39458e+09	4.3433e+09	4.13217e+09	6.16951e+09	3.64659e+09	-0.758609	0.0119899	0.0207988	7.10064	all-cis-4,7,10,13,16-Docosapentaenoic acid	--	C22 H34 O2	14.785	329.249	--	--	--	-	-	-	-
Com_8_neg	2.93099e+09	4.80596e+09	4.53052e+09	3.44078e+09	4.45911e+09	6.80343e+09	1.51495e+09	1.8668e+09	2.2763e+09	2.76891e+09	2.7418e+09	2.63169e+09	4.49513e+09	2.30007e+09	-0.966683	0.00382501	0.00711955	6.93606	Docosahexaenoic acid	--	C22 H32 O2	14.582	327.233	Fatty Acyls	6217-54-5	HMDB0002183	C06429	ko01040//Biosynthesis of unsaturated fatty acids	Lipid metabolism	Metabolism
Com_25_neg	1.38544e+09	2.02394e+09	2.15574e+09	1.56487e+09	2.06365e+09	2.8983e+09	6.41065e+08	8.41934e+08	9.60612e+08	1.16912e+09	1.0798e+09	1.0846e+09	2.01532e+09	9.62854e+08	-1.06562	0.00102513	0.0021427	4.96937	16-Hydroxyhexadecanoic acid	--	C16 H32 O3	14.537	253.217	Fatty Acyls	-	HMDB0006294	-	-	-	-
Com_44_neg	3.54222e+08	3.20487e+08	3.11291e+08	3.76106e+08	3.37356e+08	3.12631e+08	1.16087e+09	1.23326e+09	1.24288e+09	1.16486e+09	1.15334e+09	1.10831e+09	3.35349e+08	1.17725e+09	1.81169	6.73721e-12	2.29065e-10	4.8964	ethyl 3-cyano-2-hydroxy-6-phenylisonicotinate	--	C15 H12 N2 O3	3.746	267.073	--	--	--	-	-	-	-
Com_19_neg	1.08078e+09	1.68304e+09	2.19312e+09	1.12305e+09	2.03901e+09	3.04804e+09	6.35138e+08	9.34412e+08	1.04846e+09	1.25807e+09	1.22417e+09	1.19377e+09	1.86117e+09	1.049e+09	-0.827196	0.0282965	0.0458133	3.81988	8Z,11Z,14Z-Eicosatrienoic acid	--	C20 H34 O2	14.886	305.248	Fatty Acyls	1783-84-2	HMDB0002925	C03242	ko01100//Metabolic pathways;ko01040//Biosynthesis of unsaturated fatty acids;ko00591//Linoleic acid metabolism	Global and overview maps;Lipid metabolism	Metabolism
Com_69_neg	8.12364e+08	8.54899e+08	8.1044e+08	8.5112e+08	8.20117e+08	7.1759e+08	3.28194e+08	3.63521e+08	3.47727e+08	3.47995e+08	3.31857e+08	2.38733e+08	8.11088e+08	3.26338e+08	-1.31349	6.85458e-09	4.54005e-08	3.68217	Oxoamide	--	C10 H12 N2 O2	8.805	191.083	Organooxygen compounds	713-05-3	HMDB0001004	-	-	-	-
Com_43_neg	1.17946e+09	1.17585e+09	1.19429e+09	1.2331e+09	1.19919e+09	1.15282e+09	7.39898e+08	8.1494e+08	8.24163e+08	8.03638e+08	7.68539e+08	7.18009e+08	1.18912e+09	7.78198e+08	-0.611684	2.38589e-09	2.06238e-08	3.3831	Phenylacetylglycine	--	C10 H11 N O3	7.014	192.067	Carboxylic acids and derivatives	500-98-1	HMDB0000821	C05598	ko00360//Phenylalanine metabolism	Amino acid metabolism	Metabolism
Com_22_neg	3.14854e+09	3.32264e+09	3.51996e+09	3.54434e+09	3.42157e+09	3.30322e+09	3.02771e+09	2.97139e+09	3.08146e+09	2.85116e+09	3.03177e+09	2.7486e+09	3.37671e+09	2.95201e+09	-0.193919	0.000341784	0.000771283	3.23146	2,3-Dihydroxybenzoic acid	--	C7 H6 O4	10.07	153.018	Benzene and substituted derivatives	303-38-8	HMDB0000397	C00196	ko01110//Biosynthesis of secondary metabolites;ko01120//Microbial metabolism in diverse environments;ko01130//Biosynthesis of antibiotics	Global and overview maps	Metabolism
Com_79_neg	3.47451e+08	2.97795e+08	2.79572e+08	3.20163e+08	3.09608e+08	2.85013e+08	6.60393e+08	6.63088e+08	7.21381e+08	7.22565e+08	6.4684e+08	6.22504e+08	3.066e+08	6.72795e+08	1.13381	3.99746e-09	3.04284e-08	3.21943	Guanosine	--	C10 H13 N5 O5	4.009	282.084	Purine nucleosides	118-00-3	HMDB0000133	C00387	ko01100//Metabolic pathways;ko00230//Purine metabolism	Global and overview maps;Nucleotide metabolism	Metabolism
Com_53_neg	5.87916e+08	5.49993e+08	5.4821e+08	5.58643e+08	4.57247e+08	5.32864e+08	8.97049e+08	7.93163e+08	1.05732e+09	9.58578e+08	8.37112e+08	8.12876e+08	5.39146e+08	8.92683e+08	0.727472	1.35809e-05	4.17244e-05	3.07321	Uridine	--	C9 H12 N2 O6	2.369	243.062	Pyrimidine nucleosides	58-96-8	HMDB0000296	C00299	ko01100//Metabolic pathways;ko00240//Pyrimidine metabolism	Global and overview maps;Nucleotide metabolism	Metabolism
Com_145_neg	5.62176e+06	5.6798e+06	5.16898e+06	6.25602e+06	5.70884e+06	5.32944e+06	3.32569e+08	3.64096e+08	3.38912e+08	3.20782e+08	3.44329e+08	3.09058e+08	5.62747e+06	3.34958e+08	5.89535	1.35227e-12	7.66286e-11	3.05936	PA (6:0/20:3)	--	C29 H51 O8 P	10.233	557.332	--	--	--	-	-	-	-
Com_46_neg	3.56401e+08	6.05024e+08	6.24432e+08	4.02902e+08	5.79147e+08	9.30368e+08	1.23283e+08	1.61591e+08	1.94213e+08	2.42602e+08	2.24648e+08	2.18454e+08	5.83046e+08	1.94132e+08	-1.58657	0.00101546	0.00213718	3.02434	cis-5,8,11,14,17-Eicosapentaenoic acid	--	C20 H30 O2	14.382	301.217	Fatty Acyls	10417-94-4	HMDB0001999	C06428	ko01040//Biosynthesis of unsaturated fatty acids	Lipid metabolism	Metabolism
Com_62_neg	8.29153e+08	8.02781e+08	7.78509e+08	7.80288e+08	7.96927e+08	6.80208e+08	4.70578e+08	4.70163e+08	4.53464e+08	4.87145e+08	4.75658e+08	4.94659e+08	7.77978e+08	4.75278e+08	-0.710958	7.18298e-08	3.59149e-07	2.90415	Isomaltose	--	C12 H22 O11	1.393	377.086	Organooxygen compounds	499-40-1	HMDB0002923	C00252	ko00500//Starch and sucrose metabolism	Carbohydrate metabolism	Metabolism
Com_98_neg	2.87339e+08	2.56532e+08	2.49714e+08	2.74146e+08	2.75374e+08	2.12245e+08	9.6352e+06	8.5423e+06	8.50181e+06	8.38241e+06	8.56531e+06	6.62645e+06	2.59225e+08	8.37558e+06	-4.95187	5.56402e-10	6.30589e-09	2.65957	--	Maltotriose	C18 H32 O16	1.461	503.162	Organooxygen compounds	1109-28-0	HMDB0001262	C01835	ko02010//ABC transporters;ko04973//Carbohydrate digestion and absorption	Digestive system;Membrane transport	Environmental Information Processing;Organismal Systems
Com_222_neg	2.04576e+07	2.18216e+07	1.99765e+07	2.18281e+07	2.14544e+07	2.06868e+07	2.14782e+08	2.33699e+08	2.0235e+08	2.01643e+08	2.1144e+08	1.75488e+08	2.10375e+07	2.06567e+08	3.29558	4.05857e-10	4.94226e-09	2.29095	--	Phe-Phe	C18 H20 N2 O3	10.294	311.14	Carboxylic acids and derivatives	2577-40-4	HMDB0013302	-	-	-	-
Com_91_neg	2.26768e+08	3.47538e+08	3.53963e+08	2.54207e+08	3.37061e+08	4.82045e+08	9.62343e+07	1.33805e+08	1.63271e+08	1.80072e+08	1.72492e+08	1.6498e+08	3.33597e+08	1.51809e+08	-1.13585	0.000871113	0.00187455	2.07402	trans-10-Heptadecenoic acid	--	C17 H32 O2	14.772	267.233	--	--	--	-	-	-	-
Com_100_neg	2.72277e+08	3.71524e+08	3.60536e+08	2.86616e+08	3.45363e+08	3.87775e+08	1.31967e+08	1.91398e+08	1.88861e+08	2.18521e+08	2.1944e+08	2.12076e+08	3.37348e+08	1.9371e+08	-0.800338	0.000114098	0.000282475	1.9127	Pentadecanoic acid	--	C15 H30 O2	14.641	241.217	Fatty Acyls	1002-84-2	HMDB0000826	-	-	-	-
Com_413_neg	1.05615e+06	1.09747e+06	957089	984678	1.08358e+06	1.046e+06	1.05123e+08	1.11047e+08	1.20351e+08	1.22015e+08	9.9879e+07	1.16033e+08	1.03749e+06	1.12408e+08	6.7595	2.62388e-11	7.04304e-10	1.78036	(-)-Erythromycin	--	C37 H67 N O13	10.682	732.444	--	--	--	-	-	-	-
Com_86_neg	2.47694e+08	3.46741e+08	3.66399e+08	2.55258e+08	3.57513e+08	4.76363e+08	1.37095e+08	1.86601e+08	2.01886e+08	2.50674e+08	2.41412e+08	2.42798e+08	3.41661e+08	2.10078e+08	-0.701643	0.00678876	0.0121911	1.66083	11(E)-Eicosenoic Acid	--	C20 H38 O2	15.522	309.28	--	--	--	-	-	-	-
Com_77_neg	2.25062e+08	3.56907e+08	3.6322e+08	2.49779e+08	3.54595e+08	5.10615e+08	1.33713e+08	1.79363e+08	2.08881e+08	2.49493e+08	2.47016e+08	2.37394e+08	3.43363e+08	2.0931e+08	-0.714094	0.0144866	0.024876	1.62069	11(Z),14(Z)-Eicosadienoic Acid	--	C20 H36 O2	15.188	307.264	--	--	--	-	-	-	-
Com_196_neg	9.93543e+07	1.54561e+08	1.72369e+08	1.11968e+08	1.50468e+08	2.2785e+08	3.34409e+07	4.77393e+07	5.41614e+07	6.86393e+07	5.89131e+07	6.34252e+07	1.52762e+08	5.43865e+07	-1.48996	0.000491428	0.00110409	1.54203	α-Eleostearic acid	--	C18 H30 O2	14.435	277.217	--	--	--	-	-	-	-
Com_470_neg	2.18537e+07	2.11843e+07	1.92261e+07	2.23517e+07	2.07137e+07	1.86509e+07	9.34257e+07	1.07747e+08	1.04879e+08	9.43969e+07	9.25056e+07	8.37829e+07	2.06634e+07	9.61229e+07	2.2178	1.52148e-09	1.41083e-08	1.46231	Tyrosylalanine	--	C12 H16 N2 O4	5.63	251.104	Carboxylic acids and derivatives	-	HMDB0029098	-	-	-	-
Com_617_neg	3.80501e+06	3.89811e+06	4.24119e+06	4.60879e+06	3.54551e+06	3.69713e+06	7.794e+07	8.17535e+07	7.98737e+07	7.27238e+07	7.35248e+07	7.00485e+07	3.96596e+06	7.59774e+07	4.25983	3.32934e-12	1.5436e-10	1.43087	Hostanox O3	--	C50 H66 O8	8.936	396.225	--	--	--	-	-	-	-
Com_559_neg	9.01107e+07	7.61157e+07	8.89687e+07	7.95755e+07	7.59437e+07	8.19223e+07	1.91721e+07	2.20468e+07	2.49871e+07	2.46867e+07	2.12726e+07	2.02171e+07	8.21061e+07	2.20638e+07	-1.89581	7.69252e-10	8.1733e-09	1.2952	Guanine	--	C5 H5 N5 O	2.103	150.042	Imidazopyrimidines	73-40-5	HMDB0000132	C00242	ko01100//Metabolic pathways;ko00230//Purine metabolism	Global and overview maps;Nucleotide metabolism	Metabolism
Com_436_neg	9.00375e+07	6.10791e+07	8.52818e+07	6.18611e+07	9.35508e+07	1.04001e+08	2.44091e+07	1.81539e+07	1.03243e+07	2.02969e+07	2.61195e+06	5.41369e+07	8.26352e+07	2.16555e+07	-1.93202	0.000132569	0.000325049	1.23702	α-Phenylacetoacetonitrile	--	C10 H9 N O	9.978	158.061	--	--	--	-	-	-	-
Com_988_neg	5.61564e+06	5.6374e+06	5.33264e+06	5.46321e+06	5.9911e+06	5.0399e+06	4.73686e+07	4.95129e+07	4.40092e+07	4.9609e+07	4.8726e+07	4.38027e+07	5.51331e+06	4.71714e+07	3.09692	3.63677e-12	1.54563e-10	1.08783	2-(2-chlorophenyl)-1-cyclohexyl-6-oxopiperidine-3-carboxylic acid	--	C18 H22 Cl N O3	8.594	334.123	--	--	--	-	-	-	-
Com_175_neg	2.42168e+08	2.05049e+08	1.83988e+08	1.61232e+08	2.06848e+08	1.58867e+08	1.24958e+08	1.71033e+08	1.30339e+08	1.39202e+08	1.15399e+08	1.47759e+08	1.93025e+08	1.38115e+08	-0.482918	0.00476096	0.00873414	1.07688	3-Phosphoglyceric acid	--	C3 H7 O7 P	1.198	138.98	Carbohydrates and carbohydrate conjugates	-	HMDB0060180	-	-	-	-
Com_850_neg	4.61425e+07	4.2656e+07	5.40496e+07	4.57472e+07	4.39379e+07	4.71203e+07	6.60882e+06	4.68399e+06	1.2716e+07	8.42672e+06	6.80246e+06	6.23957e+06	4.66089e+07	7.5796e+06	-2.62041	2.5313e-09	2.11633e-08	1.0448	Xanthine	--	C5 H4 N4 O2	2.184	151.026	Imidazopyrimidines	69-89-6	HMDB0000292	C00385	ko01100//Metabolic pathways;ko01110//Biosynthesis of secondary metabolites;ko01120//Microbial metabolism in diverse environments;ko00230//Purine metabolism;ko00232//Caffeine metabolism	Biosynthesis of other secondary metabolites;Global and overview maps;Nucleotide metabolism	Metabolism
Com_848_neg	5.75187e+07	5.92039e+07	4.56107e+07	5.93597e+07	5.99639e+07	4.42363e+07	1.50546e+07	2.21991e+07	1.31482e+07	1.38294e+07	1.53827e+07	1.44152e+07	5.43156e+07	1.56715e+07	-1.79322	3.49804e-07	1.4272e-06	1.03162	--	7-Hydroxy-3,4-dihydrocarbostyril	C9 H9 N O2	9.383	162.056	--	--	--	-	-	-	-
Com_1158_neg	2.98805e+06	3.61125e+06	3.95998e+06	3.70813e+06	3.32545e+06	3.25996e+06	4.28712e+07	4.09635e+07	3.69044e+07	4.02407e+07	3.91926e+07	3.93775e+07	3.47547e+06	3.9925e+07	3.52201	8.5108e-13	7.23418e-11	1.01671	3-[4-methyl-1-(2-methylpropanoyl)-3-oxocyclohexyl]butanoic acid	--	C15 H24 O4	8.532	303.139	--	--	--	-	-	-	-

## Sheet: NEG-TN-vs-TL
6.4 The DAMs were identified between the TN and TL groups in NEG mode
index	TN-1	TN-2	TN-3	TN-4	TN-5	TN-6	TL-1	TL-2	TL-3	TL-4	TL-5	TL-6	control_mean	case_mean	log2_FC(case_mean/control_mean)	Pvalue	fdr	vip	MS2_name	MS1_name	formula	rtmin	mz	Class	CAS	HMDB	C_ID	Pathway	KEGG_B_class	KEGG_A_class
Com_6_neg	2.30774e+09	2.98368e+09	3.71805e+09	4.39458e+09	4.3433e+09	4.13217e+09	3.62849e+09	3.52634e+09	2131395609	1.1733e+09	1.35151e+09	1.85019e+09	3.64659e+09	2.27687e+09	-0.679494	0.0327844	0.0784979	8.12861	all-cis-4,7,10,13,16-Docosapentaenoic acid	--	C22 H34 O2	14.785	329.249	--	--	--	-	-	-	-
Com_11_neg	1.41113e+09	1.88727e+09	2.18902e+09	2.78553e+09	2.56177e+09	2.48617e+09	2.05036e+09	1.97591e+09	1.18411e+09	6.24e+08	7.50332e+08	9.73422e+08	2.22015e+09	1.25969e+09	-0.817587	0.0143358	0.0410745	7.23991	Adrenic acid	--	C22 H36 O2	15.065	331.264	Fatty Acyls	28874-58-0	HMDB0002226	C16527	ko01040//Biosynthesis of unsaturated fatty acids	Lipid metabolism	Metabolism
Com_22_neg	3.02771e+09	2.97139e+09	3.08146e+09	2.85116e+09	3.03177e+09	2.7486e+09	2.3009e+09	2.19695e+09	2.50134e+09	2.40988e+09	2.35701e+09	2.39765e+09	2.95201e+09	2.36062e+09	-0.322532	4.93739e-06	6.29517e-05	6.5389	2,3-Dihydroxybenzoic acid	--	C7 H6 O4	10.07	153.018	Benzene and substituted derivatives	303-38-8	HMDB0000397	C00196	ko01110//Biosynthesis of secondary metabolites;ko01120//Microbial metabolism in diverse environments;ko01130//Biosynthesis of antibiotics	Global and overview maps	Metabolism
Com_8_neg	1.51495e+09	1.8668e+09	2.2763e+09	2.76891e+09	2.7418e+09	2.63169e+09	2.4055e+09	2.21929e+09	1.32132e+09	7.00536e+08	8.99252e+08	1.15464e+09	2.30007e+09	1.45009e+09	-0.665539	0.0381374	0.0896316	6.29311	Docosahexaenoic acid	--	C22 H32 O2	14.582	327.233	Fatty Acyls	6217-54-5	HMDB0002183	C06429	ko01040//Biosynthesis of unsaturated fatty acids	Lipid metabolism	Metabolism
Com_53_neg	8.97049e+08	7.93163e+08	1.05732e+09	9.58578e+08	8.37112e+08	8.12876e+08	4.46678e+08	2.8064e+08	4.38813e+08	5.15119e+08	4.379e+08	4.87206e+08	8.92683e+08	4.34393e+08	-1.03915	5.82346e-06	6.88562e-05	5.92735	Uridine	--	C9 H12 N2 O6	2.369	243.062	Pyrimidine nucleosides	58-96-8	HMDB0000296	C00299	ko01100//Metabolic pathways;ko00240//Pyrimidine metabolism	Global and overview maps;Nucleotide metabolism	Metabolism
Com_43_neg	7.39898e+08	8.1494e+08	8.24163e+08	8.03638e+08	7.68539e+08	7.18009e+08	4.28981e+08	3.52204e+08	3.74682e+08	3.99437e+08	3.79609e+08	4.53318e+08	7.78198e+08	3.98038e+08	-0.96723	1.55787e-08	6.40162e-07	5.44147	Phenylacetylglycine	--	C10 H11 N O3	7.014	192.067	Carboxylic acids and derivatives	500-98-1	HMDB0000821	C05598	ko00360//Phenylalanine metabolism	Amino acid metabolism	Metabolism
Com_31_neg	1.82204e+09	1.71096e+09	1.66661e+09	2.0391e+09	1.63783e+09	1.77413e+09	1.48917e+09	1.33656e+09	1.62015e+09	1.50199e+09	1.57577e+09	1.57436e+09	1.77511e+09	1.51633e+09	-0.227322	0.00508977	0.016782	4.30259	D-(-)-Fructose	--	C6 H12 O6	1.38	179.056	Carbohydrates and carbohydrate conjugates	57-48-7	HMDB0062538	-	-	-	-
Com_33_neg	1.68532e+09	1.58823e+09	1.52651e+09	1.90458e+09	1.50151e+09	1.62274e+09	1.35346e+09	1.22598e+09	1.51038e+09	1.3492e+09	1.44004e+09	1.44177e+09	1.63815e+09	1.3868e+09	-0.240301	0.00593197	0.0190271	4.22063	5-Methoxypsoralen	--	C12 H8 O4	1.378	215.033	Coumarins and derivatives	484-20-8	HMDB0030637	C01557	ko01110//Biosynthesis of secondary metabolites	Global and overview maps	Metabolism
Com_175_neg	1.24958e+08	1.71033e+08	1.30339e+08	1.39202e+08	1.15399e+08	1.47759e+08	2.52007e+08	3.35785e+08	3.28955e+08	2.67064e+08	2.7049e+08	2.84068e+08	1.38115e+08	2.89728e+08	1.06883	2.99719e-06	4.24601e-05	3.32821	3-Phosphoglyceric acid	--	C3 H7 O7 P	1.198	138.98	Carbohydrates and carbohydrate conjugates	-	HMDB0060180	-	-	-	-
Com_145_neg	3.32569e+08	3.64096e+08	3.38912e+08	3.20782e+08	3.44329e+08	3.09058e+08	2.01934e+08	1.84766e+08	1.85512e+08	2.0154e+08	2.06598e+08	1.9239e+08	3.34958e+08	1.95457e+08	-0.777131	1.78079e-08	6.40162e-07	3.22252	PA (6:0/20:3)	--	C29 H51 O8 P	10.233	557.332	--	--	--	-	-	-	-
Com_44_neg	1.16087e+09	1.23326e+09	1.24288e+09	1.16486e+09	1.15334e+09	1.10831e+09	1.32959e+09	1.21583e+09	1.26744e+09	1.34722e+09	1.38158e+09	1.31643e+09	1.17725e+09	1.30968e+09	0.153792	0.00203514	0.00780391	2.73812	ethyl 3-cyano-2-hydroxy-6-phenylisonicotinate	--	C15 H12 N2 O3	3.746	267.073	--	--	--	-	-	-	-
Com_71_neg	6.51162e+08	7.70215e+08	7.71715e+08	8.16187e+08	6.50088e+08	7.55259e+08	7.02878e+08	5.60112e+08	6.51152e+08	6.62284e+08	6.02212e+08	6.94063e+08	7.35771e+08	6.4545e+08	-0.188951	0.0310977	0.0748105	2.42801	L-Tyrosine	--	C9 H11 N O3	2.083	180.067	Carboxylic acids and derivatives	60-18-4	HMDB0000158	C00082	ko01100//Metabolic pathways;ko01110//Biosynthesis of secondary metabolites;ko01130//Biosynthesis of antibiotics;ko01230//Biosynthesis of amino acids;ko01210//2-Oxocarboxylic acid metabolism;ko05230//Central carbon metabolism in cancer;ko00350//Tyrosine metabolism;ko00970//Aminoacyl-tRNA biosynthesis;ko04974//Protein digestion and absorption;ko00360//Phenylalanine metabolism;ko00130//Ubiquinone an…	Amino acid metabolism;Biosynthesis of other secondary metabolites;Cancers;Digestive system;Endocrine system;Global and overview maps;Metabolism of cofactors and vitamins;Metabolism of other amino acids;Nervous system;Neurodegenerative diseases;Substance dependence;Translation	Genetic Information Processing;Human Diseases;Metabolism;Organismal Systems
Com_62_neg	4.70578e+08	4.70163e+08	4.53464e+08	4.87145e+08	4.75658e+08	4.94659e+08	3.9497e+08	3.60142e+08	3.77014e+08	4.22027e+08	4.23787e+08	4.14067e+08	4.75278e+08	3.98668e+08	-0.253583	8.78689e-05	0.000605583	2.3801	Isomaltose	--	C12 H22 O11	1.393	377.086	Organooxygen compounds	499-40-1	HMDB0002923	C00252	ko00500//Starch and sucrose metabolism	Carbohydrate metabolism	Metabolism
Com_308_neg	9.81504e+07	1.03696e+08	1.0919e+08	1.06883e+08	9.61026e+07	8.86016e+07	1.89022e+08	1.55627e+08	1.69461e+08	1.91618e+08	1.8202e+08	1.88844e+08	1.00437e+08	1.79432e+08	0.837141	2.86595e-07	6.09014e-06	2.35929	L-Glutamic acid	--	C5 H9 N O4	1.22	146.046	Carboxylic acids and derivatives	-	HMDB0060475	C00025	ko01100//Metabolic pathways;ko01110//Biosynthesis of secondary metabolites;ko01120//Microbial metabolism in diverse environments;ko01130//Biosynthesis of antibiotics;ko01230//Biosynthesis of amino acids;ko02010//ABC transporters;ko01210//2-Oxocarboxylic acid metabolism;ko04080//Neuroactive ligand-receptor interaction;ko00330//Arginine and proline metabolism;ko01200//Carbon metabolism;ko05230//Cen…	Amino acid metabolism;Biosynthesis of other secondary metabolites;Cancers;Carbohydrate metabolism;Cellular community - eukaryotes;Digestive system;Energy metabolism;Environmental adaptation;Excretory system;Global and overview maps;Membrane transport;Metabolism of cofactors and vitamins;Metabolism of other amino acids;Nervous system;Neurodegenerative diseases;Sensory system;Signal transduction;Si…	Cellular Processes;Environmental Information Processing;Genetic Information Processing;Human Diseases;Metabolism;Organismal Systems
Com_368_neg	3.79634e+07	4.17816e+07	6.76679e+07	8.00805e+07	5.36194e+07	5.94734e+07	1.49005e+08	1.45817e+08	1.01559e+08	9.32435e+07	8.98e+07	9.90947e+07	5.67644e+07	1.13087e+08	0.994369	0.00130568	0.00528488	1.86799	11,12-Epoxy-(5Z,8Z,11Z)-icosatrienoic acid	--	C20 H32 O3	13.651	319.228	--	--	--	-	-	-	-
Com_1017_neg	7.31964e+06	8.41667e+06	4.81541e+06	5.25237e+06	7.74863e+06	7.551e+06	4.01366e+07	5.35381e+07	6.03927e+07	4.40529e+07	5.49894e+07	4.36797e+07	6.85062e+06	4.94649e+07	2.8521	1.46695e-07	3.40065e-06	1.79065	D-α-Hydroxyglutaric acid	--	C5 H8 O5	1.195	147.03	--	--	--	-	-	-	-
Com_222_neg	2.14782e+08	2.33699e+08	2.0235e+08	2.01643e+08	2.1144e+08	1.75488e+08	1.62097e+08	1.53171e+08	1.629e+08	1.68862e+08	1.72562e+08	1.74659e+08	2.06567e+08	1.65709e+08	-0.317962	0.000696111	0.00312931	1.62543	--	Phe-Phe	C18 H20 N2 O3	10.294	311.14	Carboxylic acids and derivatives	2577-40-4	HMDB0013302	-	-	-	-
Com_986_neg	1.97443e+07	2.16198e+07	1.76966e+07	2.07288e+07	1.89136e+07	1.66009e+07	4.84261e+07	5.46797e+07	5.26798e+07	5.18989e+07	5.66404e+07	5.95556e+07	1.92173e+07	5.39801e+07	1.49002	2.4478e-09	2.08063e-07	1.61062	11β-Prostaglandin E2	--	C20 H32 O5	11.472	351.218	--	--	--	-	-	-	-
Com_1036_neg	1.41374e+07	1.47272e+07	1.31142e+07	1.81033e+07	9.98757e+06	1.65352e+07	5.40753e+07	4.36471e+07	4.34329e+07	5.4563e+07	4.93608e+07	5.27322e+07	1.44341e+07	4.96352e+07	1.78188	3.74075e-08	1.12222e-06	1.59661	Phosphocreatine	--	C4 H10 N3 O5 P	1.183	210.028	Carboxylic acids and derivatives	1967-07-02	HMDB0001511	C02305	ko01100//Metabolic pathways;ko00330//Arginine and proline metabolism	Amino acid metabolism;Global and overview maps	Metabolism
Com_104_neg	3.99754e+08	3.20089e+08	3.03749e+08	3.28246e+08	3.34781e+08	3.10163e+08	2.73611e+08	2.4609e+08	2.72342e+08	2.98909e+08	3.07425e+08	2.99249e+08	3.32797e+08	2.82938e+08	-0.234158	0.0151102	0.0425757	1.56921	--	L-Glutamic acid monosodium salt	C5 H8 N Na O4	1.374	214.034	--	--	--	-	-	-	-
Com_470_neg	9.34257e+07	1.07747e+08	1.04879e+08	9.43969e+07	9.25056e+07	8.37829e+07	6.81257e+07	5.81233e+07	6.41662e+07	6.33792e+07	6.56746e+07	7.25435e+07	9.61229e+07	6.53354e+07	-0.557015	2.04429e-05	0.00018291	1.49942	Tyrosylalanine	--	C12 H16 N2 O4	5.63	251.104	Carboxylic acids and derivatives	-	HMDB0029098	-	-	-	-
Com_431_neg	9.18921e+07	1.13439e+08	1.16451e+08	1.17216e+08	8.20115e+07	1.08823e+08	8.32046e+07	6.00404e+07	7.72902e+07	8.59669e+07	6.57394e+07	8.48401e+07	1.04972e+08	7.61803e+07	-0.462516	0.00309046	0.0109454	1.43065	N-[4-(diethylamino)phenyl]-N'-phenylurea	--	C17 H21 N3 O	2.566	283.164	--	--	--	-	-	-	-
Com_456_neg	1.04301e+08	1.11874e+08	9.97795e+07	1.00479e+08	1.01522e+08	9.27703e+07	7.03964e+07	7.20347e+07	8.33836e+07	7.16042e+07	7.82542e+07	7.52825e+07	1.01788e+08	7.51593e+07	-0.437539	9.62935e-06	9.62935e-05	1.38545	N1-{3-[2-(2-pyridyl)ethyl]phenyl}-4-chlorobenzene-1-sulfonamide	--	C19 H17 Cl N2 O2 S	9.193	371.06	--	--	--	-	-	-	-
Com_577_neg	7.31013e+07	8.25462e+07	8.02617e+07	7.5711e+07	7.13134e+07	6.85726e+07	5.44002e+07	4.53592e+07	4.97781e+07	5.23995e+07	5.28592e+07	5.66311e+07	7.52511e+07	5.19045e+07	-0.535851	6.1241e-06	6.94065e-05	1.3269	--	Gly-Phe	C11 H14 N2 O3	5.623	221.093	Carboxylic acids and derivatives	-	HMDB0028848	-	-	-	-
Com_551_neg	8.00773e+07	7.96659e+07	7.95742e+07	7.76873e+07	9.1102e+07	7.35405e+07	5.4269e+07	4.04407e+07	5.705e+07	6.07854e+07	6.6225e+07	5.74289e+07	8.02745e+07	5.60332e+07	-0.518661	0.000202989	0.0011632	1.30401	Uridine monophosphate (UMP)	--	C9 H13 N2 O9 P	1.55	323.029	--	--	--	-	-	-	-
Com_413_neg	1.05123e+08	1.11047e+08	1.20351e+08	1.22015e+08	9.9879e+07	1.16033e+08	7.52815e+07	8.94523e+07	8.70744e+07	1.02306e+08	8.69124e+07	9.32819e+07	1.12408e+08	8.90514e+07	-0.336036	0.000974804	0.00414292	1.29232	(-)-Erythromycin	--	C37 H67 N O13	10.682	732.444	--	--	--	-	-	-	-
Com_468_neg	9.79842e+07	1.02677e+08	9.79926e+07	9.21165e+07	9.19095e+07	3.68398e+07	1.17335e+08	1.04683e+08	1.31385e+08	1.11729e+08	1.32335e+08	1.22212e+08	8.65866e+07	1.19947e+08	0.470176	0.0127925	0.0372809	1.28626	3-(4,5-diphenyl-1,3-oxazol-2-yl)propanoic acid	--	C18 H15 N O3	8.05	292.094	--	--	--	-	-	-	-
Com_617_neg	7.794e+07	8.17535e+07	7.98737e+07	7.27238e+07	7.35248e+07	7.00485e+07	4.84128e+07	4.42886e+07	5.91561e+07	5.56018e+07	6.38251e+07	6.04288e+07	7.59774e+07	5.52855e+07	-0.458669	0.000181967	0.0010667	1.20526	Hostanox O3	--	C50 H66 O8	8.936	396.225	--	--	--	-	-	-	-
Com_1603_neg	2.78577e+07	2.89012e+07	2.86959e+07	2.87817e+07	2.79693e+07	2.60841e+07	9.32491e+06	9.79299e+06	1.05652e+07	9.789e+06	1.11574e+07	1.0938e+07	2.80483e+07	1.02612e+07	-1.45071	1.17887e-11	6.01222e-09	1.17231	Guanosine-3',5'-cyclic monophosphate	--	C10 H12 N5 O7 P	2.056	344.033	--	--	--	-	-	-	-
Com_1170_neg	3.54253e+07	3.7653e+07	3.50569e+07	3.54095e+07	3.61483e+07	2.8307e+07	1.99373e+07	1.30481e+07	1.50625e+07	1.80042e+07	1.69015e+07	2.06072e+07	3.46667e+07	1.72601e+07	-1.0061	1.89565e-06	3.02119e-05	1.14302	Thymidine	--	C10 H14 N2 O5	5.867	241.083	Pyrimidine nucleosides	50-89-5	HMDB0000273	C00214	ko01100//Metabolic pathways;ko00240//Pyrimidine metabolism	Global and overview maps;Nucleotide metabolism	Metabolism
Com_489_neg	2.37649e+07	3.67489e+07	3.4495e+07	4.84882e+07	6.00982e+07	5.13416e+07	3.32939e+07	1.12442e+07	2.15527e+07	2.12288e+07	1.97097e+07	3.41007e+07	4.24895e+07	2.35217e+07	-0.853114	0.0149346	0.0423147	1.08508	Citric acid	--	C6 H8 O7	1.194	191.02	Carboxylic acids and derivatives	77-92-9	HMDB0000094	C00158	ko01100//Metabolic pathways;ko01110//Biosynthesis of secondary metabolites;ko01120//Microbial metabolism in diverse environments;ko01130//Biosynthesis of antibiotics;ko01230//Biosynthesis of amino acids;ko01210//2-Oxocarboxylic acid metabolism;ko01200//Carbon metabolism;ko05230//Central carbon metabolism in cancer;ko04742//Taste transduction;ko00020//Citrate cycle (TCA cycle);ko00250//Alanine, as…	Amino acid metabolism;Cancers;Carbohydrate metabolism;Endocrine system;Global and overview maps;Sensory system	Human Diseases;Metabolism;Organismal Systems
Com_657_neg	5.46341e+07	7.02217e+07	7.52331e+07	6.12499e+07	5.37939e+07	5.97777e+07	4.85283e+07	4.46175e+07	4.68741e+07	4.39239e+07	4.31575e+07	4.48843e+07	6.24851e+07	4.53309e+07	-0.463016	0.000760017	0.00334145	1.06947	Paracetamol	--	C8 H9 N O2	3.688	150.056	Phenols	103-90-2	HMDB0001859	C06804	ko04976//Bile secretion	Digestive system	Organismal Systems

## Sheet: POS-LL-vs-TL
6.5 The DAMs were identified between the LL and TL groups in POS mode
index	LL-1	LL-2	LL-3	LL-4	LL-5	LL-6	TL-1	TL-2	TL-3	TL-4	TL-5	TL-6	control_mean	case_mean	log2_FC(case_mean/control_mean)	Pvalue	fdr	vip	MS2_name	MS1_name	formula	rtmin	mz	Class	CAS	HMDB	C_ID	Pathway	KEGG_B_class	KEGG_A_class
Com_5_pos	1.49825e+10	9.89566e+09	1.49687e+10	2.39106e+10	1.61524e+10	2.29956e+10	3.32004e+09	7.14043e+09	4.0047e+09	5.07459e+09	4.24987e+09	3.72168e+09	1.71509e+10	4.58522e+09	-1.90322	0.000236411	0.000499562	15.179	Penicillin G	--	C16 H18 N2 O4 S	11.271	335.105	Carboxylic acids and derivatives	2349-07-07	HMDB0037849	C05551	ko01130//Biosynthesis of antibiotics;ko04976//Bile secretion	Digestive system;Global and overview maps	Metabolism;Organismal Systems
Com_17_pos	8.97475e+09	9.19039e+09	9.09155e+09	9.1516e+09	9.6479e+09	9.34878e+09	6.02705e+09	5.58991e+09	5.96122e+09	5.99279e+09	6.3697e+09	5.91847e+09	9.23416e+09	5.97653e+09	-0.627674	4.99314e-10	5.03232e-09	8.18243	L-Phenylalanine	--	C9 H11 N O2	5.425	166.086	Carboxylic acids and derivatives	63-91-2	HMDB0000159	C00079	ko01100//Metabolic pathways;ko01110//Biosynthesis of secondary metabolites;ko01130//Biosynthesis of antibiotics;ko01230//Biosynthesis of amino acids;ko02010//ABC transporters;ko01210//2-Oxocarboxylic acid metabolism;ko05230//Central carbon metabolism in cancer;ko00970//Aminoacyl-tRNA biosynthesis;ko04974//Protein digestion and absorption;ko00360//Phenylalanine metabolism;ko00400//Phenylalanine, t…	Amino acid metabolism;Cancers;Digestive system;Global and overview maps;Membrane transport;Metabolism of other amino acids;Translation	Environmental Information Processing;Genetic Information Processing;Human Diseases;Metabolism;Organismal Systems
Com_22_pos	6.54261e+09	6.72774e+09	5.92875e+09	6.0247e+09	5.61441e+09	6.23187e+09	3.95156e+09	3.68824e+09	4.15587e+09	3.96461e+09	3.97772e+09	4.26758e+09	6.17835e+09	4.00093e+09	-0.626886	3.69637e-07	1.48215e-06	6.60264	Dopamine	--	C8 H11 N O2	2.932	132.102	Phenols	62-31-7	HMDB0000073	C03758	ko01100//Metabolic pathways;ko01110//Biosynthesis of secondary metabolites;ko04976//Bile secretion;ko04080//Neuroactive ligand-receptor interaction;ko00350//Tyrosine metabolism;ko04024//cAMP signaling pathway;ko04917//Prolactin signaling pathway;ko05012//Parkinson disease;ko05034//Alcoholism;ko04728//Dopaminergic synapse;ko05030//Cocaine addiction;ko05031//Amphetamine addiction;ko05032//Morphine …	Amino acid metabolism;Cellular community - eukaryotes;Digestive system;Endocrine system;Global and overview maps;Nervous system;Neurodegenerative diseases;Signal transduction;Signaling molecules and interaction;Substance dependence	Cellular Processes;Environmental Information Processing;Human Diseases;Metabolism;Organismal Systems
Com_37_pos	4.91644e+09	5.00447e+09	4.83265e+09	4.93867e+09	4.94653e+09	4.6728e+09	2.89474e+09	2.70488e+09	2.93267e+09	2.9125e+09	3.08193e+09	2.84668e+09	4.88526e+09	2.89556e+09	-0.75459	6.28045e-11	9.74062e-10	6.39312	DL-Tryptophan	--	C11 H12 N2 O2	6.738	205.097	Indoles and derivatives	1954-12-06	HMDB0030396	-	-	-	-
Com_36_pos	4.93007e+09	5.01573e+09	4.84072e+09	4.94461e+09	4.95717e+09	4.68271e+09	2.91554e+09	2.71169e+09	2.94183e+09	2.93043e+09	3.09929e+09	2.86668e+09	4.89517e+09	2.91091e+09	-0.749888	7.33203e-11	1.07624e-09	6.38445	Indole-3-acrylic acid	--	C11 H9 N O2	6.742	188.071	--	--	--	-	-	-	-
Com_21_pos	5.96953e+09	3.67535e+09	3.12618e+09	3.17803e+09	4.50063e+09	4.72692e+09	1.33017e+09	3.7e+09	1.41076e+09	3.217e+09	3.20683e+09	1.36869e+09	4.19611e+09	2.37224e+09	-0.822801	0.016828	0.0247896	5.09576	Cefradine	--	C16 H19 N3 O4 S	10.92	350.116	Carboxylic acids and derivatives	38821-53-3	HMDB0015428	-	-	-	-
Com_62_pos	7.90206e+08	7.66886e+08	7.63348e+08	8.10404e+08	8.00728e+08	8.12733e+08	2.01994e+09	1.94146e+09	2.10107e+09	2.07685e+09	1.93337e+09	2.01477e+09	7.90718e+08	2.01458e+09	1.34924	1.44442e-12	7.43566e-11	5.01448	Hypoxanthine	--	C5 H4 N4 O	3.475	137.046	Imidazopyrimidines	68-94-0	HMDB0000157	C00262	ko01100//Metabolic pathways;ko00230//Purine metabolism	Global and overview maps;Nucleotide metabolism	Metabolism
Com_23_pos	2.57236e+09	2.50301e+09	1.90951e+09	2.6149e+09	2.12056e+09	2.5117e+09	1.57186e+09	9.24603e+08	1.22766e+09	1.46381e+09	1.2002e+09	1.42208e+09	2.37201e+09	1.3017e+09	-0.865711	3.35602e-05	8.54071e-05	4.585	N1-(2-oxopropyl)-2-phenylacetamide	--	C11 H13 N O2	8.781	210.112	--	--	--	-	-	-	-
Com_140_pos	1.23783e+09	1.16508e+09	1.20668e+09	1.18221e+09	1.23919e+09	1.33715e+09	2.86083e+08	2.85525e+08	3.41343e+08	3.4446e+08	3.47266e+08	3.5327e+08	1.22803e+09	3.26324e+08	-1.91196	2.01706e-11	4.04396e-10	4.29867	D-(+)-Maltose	--	C12 H22 O11	1.375	383.115	Organooxygen compounds	69-79-4	HMDB0000163	C00208	ko01100//Metabolic pathways;ko02010//ABC transporters;ko04742//Taste transduction;ko00500//Starch and sucrose metabolism;ko04973//Carbohydrate digestion and absorption	Carbohydrate metabolism;Digestive system;Global and overview maps;Membrane transport;Sensory system	Environmental Information Processing;Metabolism;Organismal Systems
Com_50_pos	2.68448e+09	2.64052e+09	2.24499e+09	2.77152e+09	3.02668e+09	2.61292e+09	2.08889e+09	1.62612e+09	1.62357e+09	1.96198e+09	1.86287e+09	1.98087e+09	2.66352e+09	1.85739e+09	-0.520059	0.000103945	0.000232815	3.93247	2-Hydroxyphenylalanine	--	C9 H11 N O3	2.3	182.081	Carboxylic acids and derivatives	2370-61-8	HMDB0006050	-	-	-	-
Com_224_pos	7.91639e+08	7.87702e+08	7.65131e+08	8.01395e+08	8.02634e+08	7.70647e+08	1.01199e+08	9.48384e+07	9.96496e+07	9.56418e+07	1.02969e+08	1.03401e+08	7.86525e+08	9.96164e+07	-2.98104	1.50873e-16	1.24017e-13	3.76214	tert-Butyl N-[1-(aminocarbonyl)-3-methylbutyl]carbamate	--	C11 H22 N2 O3	6.166	231.17	--	--	--	-	-	-	-
Com_156_pos	8.99933e+08	9.28325e+08	8.92183e+08	1.03129e+09	9.99131e+08	9.32974e+08	3.14144e+08	3.85078e+08	4.31452e+08	3.36456e+08	4.13528e+08	3.14825e+08	9.47306e+08	3.65914e+08	-1.37233	3.9157e-09	2.66009e-08	3.44599	Pantothenic acid	--	C9 H17 N O5	6.46	220.118	Alcohols and polyols	79-83-4	HMDB0000210	C00864	ko01100//Metabolic pathways;ko01110//Biosynthesis of secondary metabolites;ko04977//Vitamin digestion and absorption;ko00410//beta-Alanine metabolism;ko00770//Pantothenate and CoA biosynthesis	Digestive system;Global and overview maps;Metabolism of cofactors and vitamins;Metabolism of other amino acids	Metabolism;Organismal Systems
Com_56_pos	1.83539e+09	1.75029e+09	1.69907e+09	1.89302e+09	1.9442e+09	1.73904e+09	1.39401e+09	1.04947e+09	1.2009e+09	1.24531e+09	1.20445e+09	1.25438e+09	1.81017e+09	1.22475e+09	-0.563633	1.99964e-06	6.5748e-06	3.41311	--	5-oxoproline	C5 H7 N O3	2.295	130.05	Carboxylic acids and derivatives	-	HMDB0060262	C01879	ko01100//Metabolic pathways;ko00480//Glutathione metabolism	Global and overview maps;Metabolism of other amino acids	Metabolism
Com_194_pos	1.52788e+07	1.03856e+07	1.14977e+07	1.52424e+07	1.76589e+07	1.46363e+07	4.5269e+08	5.29394e+08	5.89894e+08	5.43584e+08	6.16462e+08	5.64176e+08	1.41166e+07	5.49367e+08	5.2823	5.33938e-10	5.28791e-09	3.3049	LPC 18:4	--	C26 H46 N O7 P	5.824	258.661	--	--	--	-	-	-	-
Com_170_pos	3.20456e+08	2.86635e+08	3.42673e+08	3.56878e+08	3.29942e+08	3.46033e+08	7.55785e+08	8.49461e+08	8.84125e+08	7.92907e+08	8.68091e+08	7.89881e+08	3.30436e+08	8.23375e+08	1.31718	1.16994e-09	9.91431e-09	3.17434	Inosine	--	C10 H12 N4 O5	3.476	269.088	Purine nucleosides	58-63-9	HMDB0000195	C00294	ko01100//Metabolic pathways;ko00230//Purine metabolism	Global and overview maps;Nucleotide metabolism	Metabolism
Com_169_pos	1.00957e+09	9.7396e+08	1.08458e+09	1.02341e+09	8.00123e+08	1.01371e+09	5.86573e+08	4.87731e+08	5.69343e+08	6.00665e+08	5.73719e+08	5.54118e+08	9.84226e+08	5.62025e+08	-0.808356	1.8056e-06	6.00892e-06	2.8694	Pyridoxine	--	C8 H11 N O3	1.867	170.081	Pyridines and derivatives	65-23-6	HMDB0000239	C00314	ko01100//Metabolic pathways;ko01120//Microbial metabolism in diverse environments;ko00750//Vitamin B6 metabolism	Global and overview maps;Metabolism of cofactors and vitamins	Metabolism
Com_617_pos	2.82713e+08	3.23666e+08	2.85152e+08	2.84884e+08	2.77351e+08	3.05592e+08	1.61042e+06	1.53793e+06	1.40915e+06	1.6098e+06	2.55456e+06	2.64881e+06	2.93226e+08	1.89511e+06	-7.27359	2.18973e-12	8.62064e-11	2.45035	D-Raffinose	--	C18 H32 O16	1.442	527.158	Organooxygen compounds	25954-44-3	HMDB0034072	C00492	ko02010//ABC transporters;ko00052//Galactose metabolism	Carbohydrate metabolism;Membrane transport	Environmental Information Processing;Metabolism
Com_439_pos	4.21231e+08	4.37218e+08	4.09346e+08	4.15927e+08	4.24511e+08	4.07492e+08	1.25739e+08	1.24503e+08	1.33982e+08	1.24571e+08	1.2745e+08	1.35676e+08	4.19287e+08	1.28653e+08	-1.70445	4.60332e-14	1.26131e-11	2.44464	2-Benzyl-5-[(3S)-1-isopropyl-3-pyrrolidinyl]-1,3,4-oxadiazole	--	C16 H21 N3 O	6.014	136.589	--	--	--	-	-	-	-
Com_134_pos	4.98646e+08	5.19542e+08	5.22568e+08	4.99875e+08	5.19559e+08	4.87463e+08	8.24411e+08	7.56832e+08	7.70977e+08	7.97136e+08	8.23945e+08	8.05934e+08	5.07942e+08	7.96539e+08	0.649081	6.53571e-10	6.10495e-09	2.42006	2-(2-amino-3-methylbutanamido)-3-phenylpropanoic acid	--	C14 H20 N2 O3	7.603	265.154	--	--	--	-	-	-	-
Com_678_pos	2.63399e+08	2.42098e+08	2.33062e+08	2.79794e+08	2.64422e+08	2.54701e+08	1.42281e+07	1.31815e+07	1.50643e+07	1.35217e+07	1.39703e+07	1.2688e+07	2.56246e+08	1.37757e+07	-4.21734	7.91388e-12	2.03288e-10	2.23647	N1-[4-hydroxy-6-(methoxymethyl)pyrimidin-2-yl]acetamide	--	C8 H11 N3 O3	2.331	198.087	--	--	--	-	-	-	-
Com_190_pos	4.98199e+08	4.28001e+08	3.17584e+08	4.25716e+08	5.49714e+08	3.82298e+08	6.16836e+08	4.88278e+08	7.48909e+08	6.72801e+08	7.30845e+08	7.53397e+08	4.33585e+08	6.68511e+08	0.624635	0.00139185	0.00254245	1.96262	Adenosine	--	C10 H13 N5 O4	2.784	268.104	Purine nucleosides	58-61-7	HMDB0000050	C00212	ko01100//Metabolic pathways;ko00230//Purine metabolism;ko04080//Neuroactive ligand-receptor interaction;ko04024//cAMP signaling pathway;ko04923//Regulation of lipolysis in adipocyte;ko05012//Parkinson disease;ko05034//Alcoholism;ko04022//cGMP - PKG signaling pathway;ko04270//Vascular smooth muscle contraction;ko04924//Renin secretion;ko05032//Morphine addiction;ko04071//Sphingolipid signaling pat…	Circulatory system;Endocrine system;Global and overview maps;Neurodegenerative diseases;Nucleotide metabolism;Signal transduction;Signaling molecules and interaction;Substance dependence	Environmental Information Processing;Human Diseases;Metabolism;Organismal Systems
Com_608_pos	2.11862e+08	2.12724e+08	2.11454e+08	2.43703e+08	2.6006e+08	2.27745e+08	3.72108e+07	4.66282e+07	4.71678e+07	4.02066e+07	4.83005e+07	4.19234e+07	2.27925e+08	4.35729e+07	-2.38706	9.13896e-10	8.07766e-09	1.94263	Norbutorphanol	--	C16 H21 N O2	5.343	260.16	Phenanthrenes and derivatives	3792-68-5	HMDB0041954	-	-	-	-
Com_781_pos	1.15378e+06	1.88492e+06	1.79144e+06	1.94524e+06	2.47875e+06	1.70742e+06	1.59885e+08	1.69612e+08	1.80529e+08	1.90162e+08	1.89626e+08	1.90175e+08	1.82693e+06	1.79998e+08	6.62242	1.07424e-11	2.59713e-10	1.91027	Thromboxane B2-biotin	--	C35 H60 N4 O7 S	6.151	703.397	--	--	--	-	-	-	-
Com_995_pos	1.87257e+08	1.91102e+08	1.8563e+08	1.91441e+08	1.95817e+08	1.80367e+08	1.39036e+07	1.21364e+07	1.34832e+07	1.27365e+07	1.3636e+07	1.42187e+07	1.88602e+08	1.33524e+07	-3.82018	2.59828e-15	1.06789e-12	1.89866	Glycyl-L-leucine	--	C8 H16 N2 O3	5.599	189.123	Carboxylic acids and derivatives	-	HMDB0028929	-	-	-	-
Com_1034_pos	1.68976e+08	1.92966e+08	1.92273e+08	1.75122e+08	1.73975e+08	1.58622e+08	4.01268e+06	3.14672e+06	4.74089e+06	3.4855e+06	3.63369e+06	2.51945e+06	1.76989e+08	3.58982e+06	-5.6236	2.40124e-11	4.53859e-10	1.87875	Retrorsine	--	C18 H25 N O6	6.628	352.181	--	--	--	-	-	-	-
Com_226_pos	6.90318e+08	6.92512e+08	6.4927e+08	6.89686e+08	6.85992e+08	6.73154e+08	5.59307e+08	4.55581e+08	4.75165e+08	5.12748e+08	5.03726e+08	5.40351e+08	6.80155e+08	5.07813e+08	-0.421567	1.6049e-06	5.47399e-06	1.86069	Nicotinamide	--	C6 H6 N2 O	1.94	123.055	Pyridines and derivatives	98-92-0	HMDB0001406	C00153	ko01100//Metabolic pathways;ko04977//Vitamin digestion and absorption;ko00760//Nicotinate and nicotinamide metabolism;ko04212//Longevity regulating pathway - worm	Aging;Digestive system;Global and overview maps;Metabolism of cofactors and vitamins	Metabolism;Organismal Systems
Com_228_pos	2.79066e+08	3.9275e+08	2.96792e+08	2.50272e+08	3.88643e+08	4.86394e+08	2.00619e+08	2.88618e+08	1.1011e+08	8.25549e+07	9.53435e+07	9.36243e+07	3.48986e+08	1.45145e+08	-1.26568	0.00209867	0.00368613	1.84057	2-Arachidonoyl glycerol	--	C23 H38 O4	14.927	379.284	--	--	--	-	-	-	-
Com_938_pos	3.4634e+06	3.71521e+06	2.7278e+06	3.7842e+06	2.99028e+06	3.29039e+06	1.59467e+08	1.67181e+08	1.48371e+08	1.6736e+08	1.76581e+08	1.55227e+08	3.32855e+06	1.62365e+08	5.6082	3.15696e-12	1.03801e-10	1.8005	PC (8:0/16:4)	--	C32 H56 N O8 P	9.27	614.386	--	--	--	-	-	-	-
Com_92_pos	5.30317e+08	4.579e+08	5.21822e+08	3.97599e+08	5.89126e+08	5.47297e+08	6.54981e+08	6.00505e+08	7.08329e+08	6.78822e+08	7.37035e+08	7.05206e+08	5.07344e+08	6.80813e+08	0.424295	0.000486077	0.000969795	1.75923	Spermidine	--	C7 H19 N3	1.144	146.165	Organonitrogen compounds	124-20-9	HMDB0001257	C00315	ko01100//Metabolic pathways;ko04976//Bile secretion;ko02010//ABC transporters;ko00330//Arginine and proline metabolism;ko00410//beta-Alanine metabolism;ko00480//Glutathione metabolism	Amino acid metabolism;Digestive system;Global and overview maps;Membrane transport;Metabolism of other amino acids	Environmental Information Processing;Metabolism;Organismal Systems
Com_926_pos	1.99877e+08	2.04893e+08	2.02335e+08	2.06479e+08	2.08983e+08	1.9415e+08	5.51205e+07	4.89694e+07	5.56059e+07	5.13359e+07	6.27247e+07	5.24787e+07	2.02786e+08	5.43725e+07	-1.89901	2.01223e-13	2.36294e-11	1.74729	α-Aspartylphenylalanine	--	C13 H16 N2 O5	6.983	281.113	--	--	--	-	-	-	-
Com_526_pos	6.23966e+07	6.88101e+07	6.70306e+07	6.30948e+07	7.15576e+07	6.35522e+07	1.94636e+08	2.01465e+08	2.13609e+08	2.10031e+08	2.15318e+08	2.20908e+08	6.60736e+07	2.09328e+08	1.66362	1.1582e-11	2.68e-10	1.71512	1-morpholino-3-(4-nitrophenoxy)propan-2-ol	--	C13 H18 N2 O5	3.632	283.129	--	--	--	-	-	-	-
Com_1105_pos	1.39477e+08	1.4303e+08	1.42722e+08	1.52892e+08	1.77025e+08	1.46767e+08	8.29936e+06	8.5987e+06	8.33939e+06	7.91003e+06	9.28867e+06	7.76619e+06	1.50319e+08	8.36706e+06	-4.16716	2.34e-10	2.78765e-09	1.70386	Cortisone	--	C21 H28 O5	5.258	361.208	Steroids and steroid derivatives	1950-04-04	HMDB0015459	C00762	ko01100//Metabolic pathways;ko00140//Steroid hormone biosynthesis;ko05200//Pathways in cancer;ko05215//Prostate cancer;ko04960//Aldosterone-regulated sodium reabsorption	Cancers;Excretory system;Global and overview maps;Lipid metabolism	Human Diseases;Metabolism;Organismal Systems
Com_1009_pos	1.81656e+08	1.77634e+08	1.7799e+08	1.68597e+08	1.75599e+08	1.96032e+08	4.21386e+07	4.57544e+07	5.24602e+07	4.736e+07	6.2857e+07	4.91848e+07	1.79585e+08	4.99592e+07	-1.84584	1.00845e-10	1.35893e-09	1.62984	Creatinine	--	C4 H7 N3 O	1.388	114.066	Carboxylic acids and derivatives	60-27-5	HMDB0000562	C00791	ko01100//Metabolic pathways;ko00330//Arginine and proline metabolism	Amino acid metabolism;Global and overview maps	Metabolism
Com_891_pos	1.83687e+08	1.82747e+08	2.19087e+08	1.86287e+08	1.06341e+08	1.62558e+08	8.5064e+07	4.15712e+07	5.95442e+07	5.12388e+07	8.48859e+07	6.6548e+07	1.73451e+08	6.48087e+07	-1.42027	7.77441e-05	0.00018155	1.41012	Cer-NS (d18:1/16:0)	--	C34 H67 N O3	15.31	538.519	--	--	--	-	-	-	-
Com_153_pos	6.90627e+08	7.52882e+08	7.1271e+08	6.96548e+08	8.31018e+08	6.84512e+08	6.2237e+08	5.74772e+08	5.90893e+08	6.79e+08	5.89923e+08	6.11013e+08	7.2805e+08	6.11329e+08	-0.252089	0.00169669	0.00303852	1.38948	Adenine	--	C5 H5 N5	1.529	136.062	Imidazopyrimidines	73-24-5	HMDB0000034	C00147	ko01100//Metabolic pathways;ko00230//Purine metabolism	Global and overview maps;Nucleotide metabolism	Metabolism
Com_1013_pos	1.15026e+07	1.22453e+07	1.12563e+07	1.1472e+07	1.22628e+07	1.13997e+07	1.07221e+08	1.00218e+08	1.07434e+08	1.00651e+08	1.13633e+08	1.06692e+08	1.16898e+07	1.05975e+08	3.1804	5.52148e-13	3.78221e-11	1.3892	Tyr-Tyr	--	C18 H20 N2 O5	6.235	345.145	Carboxylic acids and derivatives	-	HMDB0029117	-	-	-	-
Com_238_pos	1.6851e+08	2.35808e+08	1.85501e+08	1.58524e+08	2.17347e+08	2.97929e+08	1.26312e+08	1.92643e+08	6.37871e+07	6.3911e+07	5.59666e+07	5.67123e+07	2.10603e+08	9.32221e+07	-1.17578	0.0035703	0.00596502	1.37481	1,4-dihydroxyheptadec-16-en-2-yl acetate	--	C19 H36 O4	14.826	329.268	--	--	--	-	-	-	-
Com_940_pos	3.48093e+07	3.81844e+07	3.65563e+07	3.43261e+07	3.5782e+07	3.32664e+07	1.23252e+08	1.15654e+08	1.32178e+08	1.22396e+08	1.26301e+08	1.29174e+08	3.54874e+07	1.24826e+08	1.81454	6.17884e-12	1.75138e-10	1.35508	Anastrozole	--	C17 H19 N5	7.376	294.169	Benzene and substituted derivatives	120511-73-1	HMDB0015348	-	-	-	-
Com_544_pos	6.35979e+07	2.29762e+08	1.3191e+08	8.35436e+07	7.27027e+07	5.84088e+07	1.80384e+08	2.15638e+08	2.88379e+08	2.0356e+08	2.52061e+08	1.9184e+08	1.06654e+08	2.21977e+08	1.05747	0.0044828	0.00731637	1.34838	--	Adipamide	C6 H12 N2 O2	6.87	145.097	--	--	--	-	-	-	-
Com_1935_pos	8.33556e+07	1.01649e+08	8.71855e+07	8.54612e+07	7.74319e+07	8.79502e+07	784883	632573	426545	774047	428896	855521	8.71723e+07	650411	-7.06637	1.41261e-10	1.75934e-09	1.33233	Maltotetraose	--	C24 H42 O21	1.49	689.21	Organooxygen compounds	34612-38-9	HMDB0001296	-	-	-	-
Com_851_pos	1.18237e+08	1.40789e+08	1.02631e+08	1.17366e+08	1.76418e+08	2.30762e+08	5.01648e+07	7.64369e+07	5.42565e+07	2.74649e+07	4.19498e+07	3.52298e+07	1.47701e+08	4.75838e+07	-1.63413	0.000726185	0.00137858	1.33155	D-Sphingosine	--	C18 H37 N O2	12.62	300.289	--	--	--	-	-	-	-
Com_817_pos	2.56061e+07	2.9624e+07	2.45197e+07	2.4491e+07	3.02375e+07	2.41968e+07	1.18938e+08	1.01359e+08	1.09583e+08	1.12321e+08	1.1552e+08	1.22272e+08	2.64458e+07	1.13332e+08	2.09945	1.15312e-10	1.50455e-09	1.32952	Alanyltyrosine	--	C12 H16 N2 O4	3.274	253.118	Carboxylic acids and derivatives	-	HMDB0028699	-	-	-	-
Com_1002_pos	4.75069e+07	4.39467e+07	3.74757e+07	3.90499e+07	4.16584e+07	5.05734e+07	1.35981e+08	1.56391e+08	9.17464e+07	1.51106e+08	1.38104e+08	1.35506e+08	4.33685e+07	1.34806e+08	1.63616	2.31769e-06	7.53019e-06	1.32413	5'-S-Methyl-5'-thioadenosine	--	C11 H15 N5 O3 S	6.935	298.096	5'-deoxyribonucleosides	2457-80-9	HMDB0001173	C00170	ko01100//Metabolic pathways;ko00270//Cysteine and methionine metabolism	Amino acid metabolism;Global and overview maps	Metabolism
Com_889_pos	4.19768e+07	4.73284e+07	3.62259e+07	4.60291e+07	4.43038e+07	4.34083e+07	1.27134e+08	1.35513e+08	1.15008e+08	1.28539e+08	1.48977e+08	1.25629e+08	4.32121e+07	1.30133e+08	1.59048	6.94782e-09	4.26202e-08	1.31466	DPH	--	C15 H21 N5 O6	7.784	351.134	--	--	--	-	-	-	-
Com_1249_pos	2.04125e+07	2.41378e+07	2.09593e+07	2.49166e+07	2.07717e+07	2.10673e+07	1.0676e+08	9.92694e+07	1.00987e+08	1.15395e+08	1.098e+08	1.03733e+08	2.20442e+07	1.05991e+08	2.26547	1.69513e-11	3.5728e-10	1.30614	Histamine-trifluoromethyltoluide	--	C19 H25 F3 N4 O	7.708	383.2	--	--	--	-	-	-	-
Com_419_pos	3.85725e+08	3.82004e+08	3.84521e+08	3.93438e+08	4.08538e+08	4.02092e+08	3.04447e+08	2.71477e+08	3.16677e+08	3.07589e+08	3.29271e+08	3.16923e+08	3.9272e+08	3.0773e+08	-0.351832	3.17857e-06	9.93453e-06	1.29499	2-oxopiperidine-3-carbohydrazide	--	C6 H11 N3 O2	1.352	158.092	--	--	--	-	-	-	-
Com_476_pos	1.60433e+08	1.47359e+08	1.8877e+08	1.69771e+08	1.45777e+08	1.68941e+08	2.20039e+08	2.67672e+08	2.41597e+08	2.25065e+08	2.77451e+08	2.74972e+08	1.63509e+08	2.51133e+08	0.619083	3.27708e-05	8.39178e-05	1.29341	3-(5-phenyl-1,3-oxazol-2-yl)-4-(trifluoromethyl)pyridine	--	C15 H9 F3 N2 O	3.495	291.07	--	--	--	-	-	-	-
Com_2085_pos	8.25044e+07	8.42135e+07	8.068e+07	9.29428e+07	9.02326e+07	8.26923e+07	3.92098e+06	5.08349e+06	5.84335e+06	3.05994e+06	5.27651e+06	5.63711e+06	8.55443e+07	4.80356e+06	-4.15449	2.59246e-12	8.87919e-11	1.28969	--	Porphobilinogen	C10 H14 N2 O4	6.098	227.103	Organonitrogen compounds	487-90-1	HMDB0000245	C00931	ko01100//Metabolic pathways;ko01110//Biosynthesis of secondary metabolites;ko01120//Microbial metabolism in diverse environments;ko00860//Porphyrin and chlorophyll metabolism	Global and overview maps;Metabolism of cofactors and vitamins	Metabolism
Com_748_pos	2.0425e+08	2.34441e+08	2.05162e+08	2.1237e+08	2.30031e+08	2.44959e+08	1.46499e+08	1.19083e+08	1.45224e+08	1.42455e+08	1.42693e+08	1.47056e+08	2.21869e+08	1.40502e+08	-0.659122	1.66448e-06	5.63048e-06	1.27762	D-(-)-Glutamine	--	C5 H10 N2 O3	1.353	147.076	--	--	--	-	-	-	-
Com_1315_pos	2.64892e+07	3.68038e+07	2.99509e+07	2.47261e+07	2.73541e+07	2.69465e+07	1.13064e+08	9.99902e+07	1.02434e+08	1.03595e+08	1.14282e+08	1.14593e+08	2.87118e+07	1.07993e+08	1.91122	3.01053e-10	3.25612e-09	1.26844	WLK	--	C23 H35 N5 O4	6.568	428.262	--	--	--	-	-	-	-
Com_2116_pos	8.27336e+07	8.67039e+07	8.04287e+07	8.19721e+07	8.92531e+07	8.04257e+07	4.68695e+06	4.3647e+06	5.4719e+06	5.58793e+06	6.91201e+06	5.81207e+06	8.35862e+07	5.47259e+06	-3.93297	1.86344e-13	2.36294e-11	1.26776	1-{4-[2-nitro-4-(trifluoromethyl)phenyl]piperazino}ethan-1-one	--	C13 H14 F3 N3 O3	3.914	296.124	--	--	--	-	-	-	-
Com_252_pos	1.86012e+08	1.95813e+08	1.77437e+08	2.0898e+08	2.07411e+08	1.84164e+08	2.61537e+08	2.60434e+08	3.21294e+08	2.29841e+08	2.9263e+08	3.21753e+08	1.93303e+08	2.81248e+08	0.540981	0.000262754	0.000546795	1.25557	LLK	--	C18 H36 N4 O4	5.488	373.281	--	--	--	-	-	-	-
Com_887_pos	5.04092e+07	8.89143e+07	6.07186e+07	3.08649e+07	4.26208e+07	3.34584e+07	1.18813e+08	1.02226e+08	1.79575e+08	1.37121e+08	1.52796e+08	1.15525e+08	5.11644e+07	1.34343e+08	1.39271	0.000192055	0.000412192	1.23319	1-(3,4-dimethoxyphenyl)ethan-1-one oxime	--	C10 H13 N O3	10.259	178.086	--	--	--	-	-	-	-
Com_2114_pos	8.45527e+07	8.85991e+07	8.74964e+07	8.63573e+07	8.93106e+07	7.71262e+07	1.20639e+07	1.18647e+07	1.19227e+07	1.27082e+07	1.38227e+07	1.24666e+07	8.55737e+07	1.24748e+07	-2.77815	2.56054e-12	8.87919e-11	1.22292	L-Alanyl-L-proline	--	C8 H14 N2 O3	8.247	187.108	Carboxylic acids and derivatives	-	HMDB0028695	-	-	-	-
Com_2319_pos	7.42181e+07	7.72063e+07	7.69954e+07	8.55763e+07	8.15221e+07	6.98708e+07	6.23437e+06	5.02023e+06	6.04289e+06	5.4033e+06	7.7116e+06	6.14061e+06	7.75648e+07	6.09217e+06	-3.67038	2.48463e-11	4.53859e-10	1.21088	--	Levodopa	C9 H11 N O4	8.238	198.076	Carboxylic acids and derivatives	59-92-7	HMDB0000181	C00355	ko01100//Metabolic pathways;ko01110//Biosynthesis of secondary metabolites;ko00350//Tyrosine metabolism;ko04917//Prolactin signaling pathway;ko05012//Parkinson disease;ko05034//Alcoholism;ko04728//Dopaminergic synapse;ko05030//Cocaine addiction;ko05031//Amphetamine addiction	Amino acid metabolism;Endocrine system;Global and overview maps;Nervous system;Neurodegenerative diseases;Substance dependence	Human Diseases;Metabolism;Organismal Systems
Com_2330_pos	7.38827e+07	7.69644e+07	7.67801e+07	8.53187e+07	8.12628e+07	6.96884e+07	6.036e+06	5.83244e+06	5.8577e+06	5.8575e+06	7.50415e+06	5.94519e+06	7.73162e+07	6.17216e+06	-3.64692	2.37524e-11	4.53859e-10	1.20806	--	Boc-beta-cyano-L-alanine	C9 H14 N2 O4	8.244	215.103	--	--	--	-	-	-	-
Com_1316_pos	954388	1.56439e+06	1.25301e+06	887199	1.39846e+06	731815	7.37833e+07	7.80913e+07	6.31898e+07	5.7258e+07	6.89319e+07	6.87393e+07	1.13154e+06	6.83323e+07	5.9162	7.7463e-10	6.99721e-09	1.16928	5α-Tetrahydrocortisol	--	C21 H34 O5	8.42	755.464	--	--	--	-	-	-	-
Com_453_pos	2.82167e+08	2.76634e+08	2.26629e+08	2.81689e+08	3.01495e+08	2.76147e+08	2.29118e+08	1.69573e+08	1.77147e+08	2.12039e+08	2.00411e+08	2.19543e+08	2.74127e+08	2.01305e+08	-0.44546	0.000418587	0.000845402	1.16452	--	Tropolone	C7 H6 O2	2.3	123.044	--	--	--	-	-	-	-
Com_233_pos	6.60419e+08	5.85407e+08	6.18023e+08	6.39897e+08	6.37647e+08	6.78906e+08	5.91234e+08	4.54951e+08	5.43312e+08	5.27609e+08	5.79087e+08	6.01414e+08	6.36717e+08	5.49601e+08	-0.212266	0.00717881	0.0114139	1.16302	Choline	--	C5 H13 N O	1.357	104.107	Organonitrogen compounds	62-49-7	HMDB0000097	C00114	ko01100//Metabolic pathways;ko04976//Bile secretion;ko02010//ABC transporters;ko00260//Glycine, serine and threonine metabolism;ko00564//Glycerophospholipid metabolism;ko04725//Cholinergic synapse;ko05231//Choline metabolism in cancer	Amino acid metabolism;Cancers;Digestive system;Global and overview maps;Lipid metabolism;Membrane transport;Nervous system	Environmental Information Processing;Human Diseases;Metabolism;Organismal Systems
Com_1134_pos	8.40805e+07	5.51217e+07	7.9856e+07	1.34148e+08	9.63261e+07	1.47551e+08	2.1814e+07	3.53899e+07	2.0512e+07	3.02284e+07	2.25453e+07	2.39844e+07	9.95139e+07	2.57457e+07	-1.95057	0.000465491	0.000933252	1.15476	6-methyl-5-nitroquinoline	--	C10 H8 N2 O2	11.268	189.069	--	--	--	-	-	-	-
Com_429_pos	3.66741e+08	3.59875e+08	3.6784e+08	3.75437e+08	3.87883e+08	3.85507e+08	3.01266e+08	2.70869e+08	3.15788e+08	3.03048e+08	3.27074e+08	3.13211e+08	3.73881e+08	3.05209e+08	-0.292779	1.91057e-05	5.08249e-05	1.14962	DL-Arginine	--	C6 H14 N4 O2	1.351	175.119	--	--	--	-	-	-	-
Com_935_pos	1.88974e+07	1.98083e+07	2.05408e+07	1.70009e+07	2.2956e+07	2.09495e+07	9.7704e+07	9.48471e+07	7.31742e+07	6.69711e+07	9.78727e+07	8.85908e+07	2.00255e+07	8.65266e+07	2.11131	2.72836e-07	1.11578e-06	1.14516	MAG 5:0	--	C8 H16 O4	3.814	194.139	--	--	--	-	-	-	-
Com_523_pos	2.28026e+08	1.2247e+08	1.01684e+08	1.29682e+08	2.00243e+08	1.82332e+08	5.17029e+07	1.29347e+08	3.25513e+07	1.263e+08	4.29278e+07	5.75027e+07	1.6074e+08	7.33887e+07	-1.1311	0.00877433	0.0136608	1.14279	6-amino-4-(3,4-dimethoxyphenyl)-2-thioxo-2H-thiine-5-carbonitrile	--	C14 H12 N2 O2 S2	10.912	169.043	--	--	--	-	-	-	-
Com_2167_pos	6.71142e+07	6.53596e+07	6.39856e+07	7.0681e+07	6.96348e+07	6.92983e+07	6.49717e+06	4.81006e+06	5.47021e+06	5.55755e+06	6.31611e+06	5.60154e+06	6.76789e+07	5.70877e+06	-3.56745	7.943e-14	1.63229e-11	1.13136	Valylproline	--	C10 H18 N2 O3	2.643	215.139	Carboxylic acids and derivatives	-	HMDB0029135	-	-	-	-
Com_2662_pos	7.09114e+07	6.80147e+07	7.2755e+07	6.31789e+07	4.72454e+07	6.2804e+07	653609	548730	670601	644879	511350	646385	6.41516e+07	612592	-6.71041	1.09557e-08	6.57341e-08	1.12938	methyl 3,4,5-trihydroxycyclohex-1-ene-1-carboxylate	--	C8 H12 O5	3.616	171.063	--	--	--	-	-	-	-
Com_634_pos	1.6549e+08	1.55912e+08	1.55099e+08	1.54085e+08	1.6108e+08	1.79122e+08	2.29711e+08	1.91197e+08	2.21441e+08	2.47556e+08	2.24501e+08	2.37402e+08	1.61798e+08	2.25301e+08	0.477663	2.71464e-05	7.0171e-05	1.08594	--	Choline Glycerophosphate	C8 H20 N O6 P	1.361	258.11	Glycerophospholipids	28319-77-9	HMDB0000086	C00670	ko00564//Glycerophospholipid metabolism;ko05231//Choline metabolism in cancer;ko00565//Ether lipid metabolism	Cancers;Lipid metabolism	Human Diseases;Metabolism
Com_2015_pos	2.08004e+06	3.65128e+06	2.29275e+06	1.68713e+06	1.56415e+06	1.7752e+06	5.10458e+07	7.51566e+07	5.9487e+07	5.92096e+07	6.1908e+07	4.65318e+07	2.17509e+06	5.88898e+07	4.75887	6.71137e-08	3.24514e-07	1.06787	PS (22:4/18:5)	--	C46 H72 N O10 P	10.474	415.753	--	--	--	-	-	-	-
Com_375_pos	1.53168e+08	1.83367e+08	1.56764e+08	1.60348e+08	1.74309e+08	1.45255e+08	2.20192e+08	2.31171e+08	2.30787e+08	2.00464e+08	2.23266e+08	2.15991e+08	1.62202e+08	2.20312e+08	0.441756	1.39455e-05	3.83384e-05	1.05384	ILK	--	C18 H36 N4 O4	5.502	187.144	--	--	--	-	-	-	-
Com_2137_pos	7.8417e+07	9.11105e+07	8.19997e+07	8.93808e+07	8.67851e+07	8.08722e+07	2.72455e+07	3.43459e+07	3.61934e+07	2.73453e+07	3.51359e+07	2.90661e+07	8.47609e+07	3.15554e+07	-1.42551	2.19861e-09	1.7212e-08	1.04234	5,6-dimethoxy-2-(2-methoxyphenyl)-4H-chromen-4-one	--	C18 H16 O5	7.566	148.05	--	--	--	-	-	-	-
Com_409_pos	2.55965e+08	2.57717e+08	2.54092e+08	2.54223e+08	2.75109e+08	2.5351e+08	2.06672e+08	1.7045e+08	2.15371e+08	1.95151e+08	2.20874e+08	1.99239e+08	2.58436e+08	2.01293e+08	-0.360513	3.33882e-05	8.52332e-05	1.04084	Ala-Leu	--	C9 H18 N2 O3	5.817	203.139	Carboxylic acids and derivatives	-	HMDB0028691	-	-	-	-
Com_3373_pos	4.99113e+07	5.60965e+07	4.89978e+07	5.94989e+07	5.37701e+07	5.27037e+07	1.72836e+06	1.84549e+06	1.87626e+06	1.98053e+06	2.00598e+06	2.39293e+06	5.34964e+07	1.97159e+06	-4.76201	1.96952e-11	4.04396e-10	1.03227	Hippuric acid	--	C9 H9 N O3	7.875	180.066	Benzene and substituted derivatives	495-69-2	HMDB0000714	C01586	ko00360//Phenylalanine metabolism	Amino acid metabolism	Metabolism
Com_2618_pos	6.9432e+07	6.56359e+07	6.77451e+07	7.16452e+07	6.32691e+07	6.79822e+07	1.60981e+07	1.47727e+07	1.61336e+07	1.65474e+07	1.638e+07	1.56345e+07	6.76182e+07	1.59277e+07	-2.08587	1.27646e-12	7.43566e-11	1.03094	Propionylcarnitine	--	C10 H19 N O4	2.503	218.139	Fatty Acyls	17298-37-2	HMDB0000824	-	-	-	-
Com_2413_pos	6.0194e+07	4.32969e+07	4.14773e+07	7.29033e+07	5.77192e+07	5.41054e+07	3.57036e+06	3.4369e+06	3.49303e+06	4.10815e+06	3.80017e+06	4.20957e+06	5.49494e+07	3.7697e+06	-3.86558	7.94395e-07	2.90934e-06	1.01508	ethyl 2-cyano-3-[(2-oxoazepan-3-yl)amino]acrylate	--	C12 H17 N3 O3	8.268	274.116	--	--	--	-	-	-	-

## Sheet: POS-LN-vs-LL
6.6 The DAMs were identified between the LN and LL groups in POS mode
index	LN-1	LN-2	LN-3	LN-4	LN-5	LN-6	LL-1	LL-2	LL-3	LL-4	LL-5	LL-6	control_mean	case_mean	log2_FC(case_mean/control_mean)	Pvalue	fdr	vip	MS2_name	MS1_name	formula	rtmin	mz	Class	CAS	HMDB	C_ID	Pathway	KEGG_B_class	KEGG_A_class
Com_17_pos	6.62355e+09	6.20308e+09	6.59509e+09	6.89073e+09	6.4744e+09	6.60039e+09	8.97475e+09	9.19039e+09	9.09155e+09	9.1516e+09	9.6479e+09	9.34878e+09	6.56454e+09	9.23416e+09	0.492287	2.08881e-09	5.3154e-08	10.7864	L-Phenylalanine	--	C9 H11 N O2	5.425	166.086	Carboxylic acids and derivatives	63-91-2	HMDB0000159	C00079	ko01100//Metabolic pathways;ko01110//Biosynthesis of secondary metabolites;ko01130//Biosynthesis of antibiotics;ko01230//Biosynthesis of amino acids;ko02010//ABC transporters;ko01210//2-Oxocarboxylic acid metabolism;ko05230//Central carbon metabolism in cancer;ko00970//Aminoacyl-tRNA biosynthesis;ko04974//Protein digestion and absorption;ko00360//Phenylalanine metabolism;ko00400//Phenylalanine, t…	Amino acid metabolism;Cancers;Digestive system;Global and overview maps;Membrane transport;Metabolism of other amino acids;Translation	Environmental Information Processing;Genetic Information Processing;Human Diseases;Metabolism;Organismal Systems
Com_23_pos	5.37462e+09	3.77369e+09	3.85452e+09	5.6332e+09	3.66361e+09	5.17758e+09	2.57236e+09	2.50301e+09	1.90951e+09	2.6149e+09	2.12056e+09	2.5117e+09	4.57954e+09	2.37201e+09	-0.949093	0.000203042	0.000814148	9.29197	N1-(2-oxopropyl)-2-phenylacetamide	--	C11 H13 N O2	8.781	210.112	--	--	--	-	-	-	-
Com_36_pos	3.23061e+09	3.33421e+09	3.49549e+09	3.11605e+09	3.2939e+09	3.1856e+09	4.93007e+09	5.01573e+09	4.84072e+09	4.94461e+09	4.95717e+09	4.68271e+09	3.27598e+09	4.89517e+09	0.579434	7.31321e-10	2.3121e-08	8.43151	Indole-3-acrylic acid	--	C11 H9 N O2	6.742	188.071	--	--	--	-	-	-	-
Com_37_pos	3.22845e+09	3.33123e+09	3.48792e+09	3.1122e+09	3.28584e+09	3.18027e+09	4.91644e+09	5.00447e+09	4.83265e+09	4.93867e+09	4.94653e+09	4.6728e+09	3.27099e+09	4.88526e+09	0.57871	7.0808e-10	2.3121e-08	8.4188	DL-Tryptophan	--	C11 H12 N2 O2	6.738	205.097	Indoles and derivatives	1954-12-06	HMDB0030396	-	-	-	-
Com_22_pos	4.80471e+09	4.75306e+09	4.9701e+09	5.81101e+09	4.54272e+09	5.17376e+09	6.54261e+09	6.72774e+09	5.92875e+09	6.0247e+09	5.61441e+09	6.23187e+09	5.00922e+09	6.17835e+09	0.302634	0.000812108	0.00265957	6.54831	Dopamine	--	C8 H11 N O2	2.932	132.102	Phenols	62-31-7	HMDB0000073	C03758	ko01100//Metabolic pathways;ko01110//Biosynthesis of secondary metabolites;ko04976//Bile secretion;ko04080//Neuroactive ligand-receptor interaction;ko00350//Tyrosine metabolism;ko04024//cAMP signaling pathway;ko04917//Prolactin signaling pathway;ko05012//Parkinson disease;ko05034//Alcoholism;ko04728//Dopaminergic synapse;ko05030//Cocaine addiction;ko05031//Amphetamine addiction;ko05032//Morphine …	Amino acid metabolism;Cellular community - eukaryotes;Digestive system;Endocrine system;Global and overview maps;Nervous system;Neurodegenerative diseases;Signal transduction;Signaling molecules and interaction;Substance dependence	Cellular Processes;Environmental Information Processing;Human Diseases;Metabolism;Organismal Systems
Com_99_pos	1.31963e+09	1.21632e+09	1.16775e+09	1.21352e+09	1.25776e+09	1.31404e+09	2.99222e+08	2.69562e+08	3.23983e+08	3.18463e+08	3.06618e+08	3.24879e+08	1.24817e+09	3.07121e+08	-2.02294	6.37685e-12	5.82419e-10	6.4452	Indole-3-acetic acid	--	C10 H9 N O2	9.947	176.07	Indoles and derivatives	87-51-4	HMDB0000197	C00954	ko01100//Metabolic pathways;ko00380//Tryptophan metabolism	Amino acid metabolism;Global and overview maps	Metabolism
Com_100_pos	1.33031e+09	1.22238e+09	1.16268e+09	1.20952e+09	1.26856e+09	1.31022e+09	3.07346e+08	2.78271e+08	3.34539e+08	3.28425e+08	3.1652e+08	3.34442e+08	1.25061e+09	3.1659e+08	-1.98194	1.18109e-11	9.70855e-10	6.42039	trans-3-Hydroxycotinine	--	C10 H12 N2 O2	9.989	193.097	Pyridines and derivatives	34834-67-8	HMDB0001390	-	-	-	-
Com_140_pos	7.62785e+08	7.6793e+08	8.26599e+08	6.91018e+08	7.20945e+08	6.52317e+08	1.23783e+09	1.16508e+09	1.20668e+09	1.18221e+09	1.23919e+09	1.33715e+09	7.36932e+08	1.22803e+09	0.736737	7.62125e-08	9.35026e-07	4.6046	D-(+)-Maltose	--	C12 H22 O11	1.375	383.115	Organooxygen compounds	69-79-4	HMDB0000163	C00208	ko01100//Metabolic pathways;ko02010//ABC transporters;ko04742//Taste transduction;ko00500//Starch and sucrose metabolism;ko04973//Carbohydrate digestion and absorption	Carbohydrate metabolism;Digestive system;Global and overview maps;Membrane transport;Sensory system	Environmental Information Processing;Metabolism;Organismal Systems
Com_254_pos	3.62945e+08	5.17561e+08	4.93953e+08	4.20605e+08	3.91279e+08	5.01047e+08	7.4102e+06	6.86372e+06	6.18831e+06	7.18436e+06	6.24984e+06	1.12344e+07	4.47898e+08	7.52181e+06	-5.89595	1.27692e-08	2.38551e-07	4.36008	Pectolinarin	--	C29 H34 O15	11.994	623.198	--	--	--	-	-	-	-
Com_169_pos	6.87193e+08	6.89263e+08	6.40647e+08	6.54297e+08	6.89484e+08	6.42898e+08	1.00957e+09	9.7396e+08	1.08458e+09	1.02341e+09	8.00123e+08	1.01371e+09	6.67297e+08	9.84226e+08	0.560661	1.52566e-05	8.36064e-05	3.58668	Pyridoxine	--	C8 H11 N O3	1.867	170.081	Pyridines and derivatives	65-23-6	HMDB0000239	C00314	ko01100//Metabolic pathways;ko01120//Microbial metabolism in diverse environments;ko00750//Vitamin B6 metabolism	Global and overview maps;Metabolism of cofactors and vitamins	Metabolism
Com_92_pos	1.03046e+09	3.83348e+08	1.00628e+09	9.11506e+08	1.02683e+09	7.49968e+08	5.30317e+08	4.579e+08	5.21822e+08	3.97599e+08	5.89126e+08	5.47297e+08	8.51399e+08	5.07344e+08	-0.746872	0.00923421	0.0224572	3.28542	Spermidine	--	C7 H19 N3	1.144	146.165	Organonitrogen compounds	124-20-9	HMDB0001257	C00315	ko01100//Metabolic pathways;ko04976//Bile secretion;ko02010//ABC transporters;ko00330//Arginine and proline metabolism;ko00410//beta-Alanine metabolism;ko00480//Glutathione metabolism	Amino acid metabolism;Digestive system;Global and overview maps;Membrane transport;Metabolism of other amino acids	Environmental Information Processing;Metabolism;Organismal Systems
Com_201_pos	5.51478e+08	6.54942e+08	6.77762e+08	5.59383e+08	5.75429e+08	5.21422e+08	3.75793e+08	4.28122e+08	4.13398e+08	9.30364e+06	2.6546e+08	3.59384e+08	5.90069e+08	3.08577e+08	-0.935256	0.00222733	0.00627747	3.15338	2-(benzylthio)-4-[2-(3-methylbenzo[b]thiophen-2-yl)vinyl]pyrimidine	--	C22 H18 N2 S2	10.07	375.098	--	--	--	-	-	-	-
Com_303_pos	4.08685e+08	2.94294e+08	2.72142e+08	3.71897e+08	3.56883e+08	4.33822e+08	1.05878e+08	8.98272e+07	8.02985e+07	1.53547e+08	1.78696e+08	9.42309e+07	3.56287e+08	1.1708e+08	-1.60555	1.37574e-05	7.69291e-05	3.14625	L-Glutathione oxidized	--	C20 H32 N6 O12 S2	2.218	613.158	--	--	--	-	-	-	-
Com_410_pos	2.53071e+08	3.48864e+08	2.79856e+08	2.47825e+08	3.45001e+08	3.3574e+08	9.96529e+07	1.22111e+08	1.24902e+08	7.34123e+07	9.02606e+07	8.00478e+07	3.01726e+08	9.83977e+07	-1.61654	2.18429e-06	1.53461e-05	2.92556	1-Phenyl-3-methyl-5-pyrazolone	--	C10 H10 N2 O	8.711	175.087	Azoles	89-25-8	HMDB0006240	-	-	-	-
Com_224_pos	6.06938e+08	5.8891e+08	5.85931e+08	5.91174e+08	6.26025e+08	5.73457e+08	7.91639e+08	7.87702e+08	7.65131e+08	8.01395e+08	8.02634e+08	7.70647e+08	5.95406e+08	7.86525e+08	0.401618	2.9315e-09	6.51268e-08	2.88973	tert-Butyl N-[1-(aminocarbonyl)-3-methylbutyl]carbamate	--	C11 H22 N2 O3	6.166	231.17	--	--	--	-	-	-	-
Com_439_pos	2.29092e+08	2.29704e+08	2.25228e+08	2.14017e+08	2.40963e+08	2.361e+08	4.21231e+08	4.37218e+08	4.09346e+08	4.15927e+08	4.24511e+08	4.07492e+08	2.29184e+08	4.19287e+08	0.871433	1.86219e-11	1.39157e-09	2.88798	2-Benzyl-5-[(3S)-1-isopropyl-3-pyrrolidinyl]-1,3,4-oxadiazole	--	C16 H21 N3 O	6.014	136.589	--	--	--	-	-	-	-
Com_233_pos	4.29749e+08	4.6172e+08	5.23812e+08	4.44218e+08	3.77139e+08	4.68374e+08	6.60419e+08	5.85407e+08	6.18023e+08	6.39897e+08	6.37647e+08	6.78906e+08	4.50835e+08	6.36717e+08	0.498051	1.45714e-05	8.03874e-05	2.76956	Choline	--	C5 H13 N O	1.357	104.107	Organonitrogen compounds	62-49-7	HMDB0000097	C00114	ko01100//Metabolic pathways;ko04976//Bile secretion;ko02010//ABC transporters;ko00260//Glycine, serine and threonine metabolism;ko00564//Glycerophospholipid metabolism;ko04725//Cholinergic synapse;ko05231//Choline metabolism in cancer	Amino acid metabolism;Cancers;Digestive system;Global and overview maps;Lipid metabolism;Membrane transport;Nervous system	Environmental Information Processing;Human Diseases;Metabolism;Organismal Systems
Com_617_pos	1.3266e+08	1.23121e+08	1.29978e+08	1.31199e+08	1.33142e+08	1.28393e+08	2.82713e+08	3.23666e+08	2.85152e+08	2.84884e+08	2.77351e+08	3.05592e+08	1.29749e+08	2.93226e+08	1.17629	8.14733e-10	2.48041e-08	2.67069	D-Raffinose	--	C18 H32 O16	1.442	527.158	Organooxygen compounds	25954-44-3	HMDB0034072	C00492	ko02010//ABC transporters;ko00052//Galactose metabolism	Carbohydrate metabolism;Membrane transport	Environmental Information Processing;Metabolism
Com_134_pos	3.40121e+08	3.47916e+08	3.50042e+08	3.4544e+08	3.60875e+08	3.49923e+08	4.98646e+08	5.19542e+08	5.22568e+08	4.99875e+08	5.19559e+08	4.87463e+08	3.49053e+08	5.07942e+08	0.541219	3.26412e-10	1.41216e-08	2.63485	2-(2-amino-3-methylbutanamido)-3-phenylpropanoic acid	--	C14 H20 N2 O3	7.603	265.154	--	--	--	-	-	-	-
Com_196_pos	5.38884e+08	4.87081e+08	4.88167e+08	4.59309e+08	5.00123e+08	5.04976e+08	6.65643e+08	6.52186e+08	6.42637e+08	6.16496e+08	6.48474e+08	6.94811e+08	4.96424e+08	6.53375e+08	0.396339	1.07747e-06	8.68314e-06	2.55821	Creatine	--	C4 H9 N3 O2	1.412	132.077	Carboxylic acids and derivatives	57-00-1	HMDB0000064	C00300	ko01100//Metabolic pathways;ko00330//Arginine and proline metabolism;ko00260//Glycine, serine and threonine metabolism	Amino acid metabolism;Global and overview maps	Metabolism
Com_419_pos	2.50577e+08	2.86575e+08	3.04412e+08	2.40457e+08	2.54108e+08	2.45157e+08	3.85725e+08	3.82004e+08	3.84521e+08	3.93438e+08	4.08538e+08	4.02092e+08	2.63548e+08	3.9272e+08	0.575435	4.99907e-07	4.46656e-06	2.35642	2-oxopiperidine-3-carbohydrazide	--	C6 H11 N3 O2	1.352	158.092	--	--	--	-	-	-	-
Com_429_pos	2.34815e+08	2.69956e+08	2.92152e+08	2.31162e+08	2.46593e+08	2.3542e+08	3.66741e+08	3.59875e+08	3.6784e+08	3.75437e+08	3.87883e+08	3.85507e+08	2.51683e+08	3.73881e+08	0.570971	5.67534e-07	4.9341e-06	2.29209	DL-Arginine	--	C6 H14 N4 O2	1.351	175.119	--	--	--	-	-	-	-
Com_1034_pos	5.30565e+07	6.69148e+07	6.53119e+07	5.74083e+07	6.43333e+07	4.74184e+07	1.68976e+08	1.92966e+08	1.92273e+08	1.75122e+08	1.73975e+08	1.58622e+08	5.90739e+07	1.76989e+08	1.58307	4.36111e-09	8.74349e-08	2.26574	Retrorsine	--	C18 H25 N O6	6.628	352.181	--	--	--	-	-	-	-
Com_156_pos	8.55205e+08	8.24088e+08	7.68937e+08	8.08272e+08	8.57724e+08	8.51931e+08	8.99933e+08	9.28325e+08	8.92183e+08	1.03129e+09	9.99131e+08	9.32974e+08	8.27693e+08	9.47306e+08	0.194735	0.00123537	0.0037197	2.07719	Pantothenic acid	--	C9 H17 N O5	6.46	220.118	Alcohols and polyols	79-83-4	HMDB0000210	C00864	ko01100//Metabolic pathways;ko01110//Biosynthesis of secondary metabolites;ko04977//Vitamin digestion and absorption;ko00410//beta-Alanine metabolism;ko00770//Pantothenate and CoA biosynthesis	Digestive system;Global and overview maps;Metabolism of cofactors and vitamins;Metabolism of other amino acids	Metabolism;Organismal Systems
Com_1241_pos	1.1243e+08	1.12079e+08	1.06931e+08	1.18029e+08	1.17003e+08	1.06878e+08	1.50826e+07	1.62997e+07	1.73872e+07	1.67151e+07	1.41829e+07	1.53155e+07	1.12225e+08	1.58305e+07	-2.82562	3.59271e-13	5.90641e-11	2.05957	YMH	--	C20 H27 N5 O5 S	9.536	472.157	--	--	--	-	-	-	-
Com_252_pos	9.81685e+07	9.26262e+07	9.41047e+07	9.80601e+07	1.00065e+08	1.01373e+08	1.86012e+08	1.95813e+08	1.77437e+08	2.0898e+08	2.07411e+08	1.84164e+08	9.73995e+07	1.93303e+08	0.988876	7.72042e-09	1.511e-07	2.04503	LLK	--	C18 H36 N4 O4	5.488	373.281	--	--	--	-	-	-	-
Com_226_pos	6.23241e+08	5.59788e+08	5.5108e+08	5.85781e+08	5.81751e+08	5.92932e+08	6.90318e+08	6.92512e+08	6.4927e+08	6.89686e+08	6.85992e+08	6.73154e+08	5.82429e+08	6.80155e+08	0.223783	1.41196e-05	7.84208e-05	1.98852	Nicotinamide	--	C6 H6 N2 O	1.94	123.055	Pyridines and derivatives	98-92-0	HMDB0001406	C00153	ko01100//Metabolic pathways;ko04977//Vitamin digestion and absorption;ko00760//Nicotinate and nicotinamide metabolism;ko04212//Longevity regulating pathway - worm	Aging;Digestive system;Global and overview maps;Metabolism of cofactors and vitamins	Metabolism;Organismal Systems
Com_62_pos	6.60476e+08	5.8367e+08	5.5081e+08	8.07434e+08	6.93324e+08	7.18283e+08	7.90206e+08	7.66886e+08	7.63348e+08	8.10404e+08	8.00728e+08	8.12733e+08	6.68999e+08	7.90718e+08	0.241158	0.0109614	0.0260414	1.92684	Hypoxanthine	--	C5 H4 N4 O	3.475	137.046	Imidazopyrimidines	68-94-0	HMDB0000157	C00262	ko01100//Metabolic pathways;ko00230//Purine metabolism	Global and overview maps;Nucleotide metabolism	Metabolism
Com_375_pos	7.56676e+07	7.7076e+07	7.76538e+07	7.68906e+07	7.76296e+07	7.65281e+07	1.53168e+08	1.83367e+08	1.56764e+08	1.60348e+08	1.74309e+08	1.45255e+08	7.69076e+07	1.62202e+08	1.07659	4.03047e-08	5.71215e-07	1.91925	ILK	--	C18 H36 N4 O4	5.502	187.144	--	--	--	-	-	-	-
Com_1315_pos	1.12998e+08	1.15987e+08	1.06465e+08	1.05124e+08	1.14906e+08	1.05231e+08	2.64892e+07	3.68038e+07	2.99509e+07	2.47261e+07	2.73541e+07	2.69465e+07	1.10119e+08	2.87118e+07	-1.93934	3.93745e-11	2.69715e-09	1.89138	WLK	--	C23 H35 N5 O4	6.568	428.262	--	--	--	-	-	-	-
Com_748_pos	1.43555e+08	1.59484e+08	1.63306e+08	1.22568e+08	1.36485e+08	1.37334e+08	2.0425e+08	2.34441e+08	2.05162e+08	2.1237e+08	2.30031e+08	2.44959e+08	1.43789e+08	2.21869e+08	0.625759	7.90216e-06	4.7413e-05	1.80085	D-(-)-Glutamine	--	C5 H10 N2 O3	1.353	147.076	--	--	--	-	-	-	-
Com_634_pos	8.95649e+07	9.64028e+07	1.07805e+08	8.24493e+07	9.02124e+07	9.62581e+07	1.6549e+08	1.55912e+08	1.55099e+08	1.54085e+08	1.6108e+08	1.79122e+08	9.37821e+07	1.61798e+08	0.786808	1.37689e-07	1.50575e-06	1.71065	--	Choline Glycerophosphate	C8 H20 N O6 P	1.361	258.11	Glycerophospholipids	28319-77-9	HMDB0000086	C00670	ko00564//Glycerophospholipid metabolism;ko05231//Choline metabolism in cancer;ko00565//Ether lipid metabolism	Cancers;Lipid metabolism	Human Diseases;Metabolism
Com_995_pos	1.20295e+08	1.16653e+08	1.22251e+08	1.19389e+08	1.25954e+08	1.2803e+08	1.87257e+08	1.91102e+08	1.8563e+08	1.91441e+08	1.95817e+08	1.80367e+08	1.22095e+08	1.88602e+08	0.62734	3.96745e-10	1.48238e-08	1.70614	Glycyl-L-leucine	--	C8 H16 N2 O3	5.599	189.123	Carboxylic acids and derivatives	-	HMDB0028929	-	-	-	-
Com_826_pos	9.76213e+07	8.59947e+07	1.18356e+08	1.33043e+08	1.13365e+08	1.5038e+08	4.05743e+07	4.229e+07	3.3687e+07	5.29547e+07	5.18388e+07	4.52157e+07	1.1646e+08	4.44267e+07	-1.39033	2.85236e-05	0.000148395	1.70189	Nicotinamide mononucleotide	--	C11 H15 N2 O8 P	5.558	335.057	Pyridine nucleotides	1094-61-7	HMDB0000229	C00455	ko01100//Metabolic pathways;ko00760//Nicotinate and nicotinamide metabolism	Global and overview maps;Metabolism of cofactors and vitamins	Metabolism
Com_1105_pos	8.76264e+07	7.67185e+07	7.28459e+07	8.54799e+07	8.55303e+07	9.36934e+07	1.39477e+08	1.4303e+08	1.42722e+08	1.52892e+08	1.77025e+08	1.46767e+08	8.36491e+07	1.50319e+08	0.845606	1.17751e-06	9.27566e-06	1.6737	Cortisone	--	C21 H28 O5	5.258	361.208	Steroids and steroid derivatives	1950-04-04	HMDB0015459	C00762	ko01100//Metabolic pathways;ko00140//Steroid hormone biosynthesis;ko05200//Pathways in cancer;ko05215//Prostate cancer;ko04960//Aldosterone-regulated sodium reabsorption	Cancers;Excretory system;Global and overview maps;Lipid metabolism	Human Diseases;Metabolism;Organismal Systems
Com_1009_pos	1.23128e+08	1.07662e+08	1.12308e+08	1.21178e+08	1.2425e+08	1.04401e+08	1.81656e+08	1.77634e+08	1.7799e+08	1.68597e+08	1.75599e+08	1.96032e+08	1.15488e+08	1.79585e+08	0.636923	1.88058e-07	1.88516e-06	1.65342	Creatinine	--	C4 H7 N3 O	1.388	114.066	Carboxylic acids and derivatives	60-27-5	HMDB0000562	C00791	ko01100//Metabolic pathways;ko00330//Arginine and proline metabolism	Amino acid metabolism;Global and overview maps	Metabolism
Com_170_pos	2.45197e+08	2.09682e+08	2.09094e+08	2.81573e+08	2.90611e+08	2.8194e+08	3.20456e+08	2.86635e+08	3.42673e+08	3.56878e+08	3.29942e+08	3.46033e+08	2.53016e+08	3.30436e+08	0.385143	0.00174064	0.00505585	1.64686	Inosine	--	C10 H12 N4 O5	3.476	269.088	Purine nucleosides	58-63-9	HMDB0000195	C00294	ko01100//Metabolic pathways;ko00230//Purine metabolism	Global and overview maps;Nucleotide metabolism	Metabolism
Com_471_pos	1.59787e+08	1.70358e+08	1.6469e+08	1.67852e+08	1.69237e+08	1.66646e+08	2.2499e+08	2.44372e+08	2.18482e+08	2.32369e+08	2.27303e+08	2.2514e+08	1.66428e+08	2.28776e+08	0.459035	2.06052e-08	3.52864e-07	1.64668	Gly-Tyr	--	C11 H14 N2 O4	3.322	239.102	Carboxylic acids and derivatives	658-79-7	HMDB0028853	-	-	-	-
Com_926_pos	1.44166e+08	1.48246e+08	1.48642e+08	1.38407e+08	1.50175e+08	1.40564e+08	1.99877e+08	2.04893e+08	2.02335e+08	2.06479e+08	2.08983e+08	1.9415e+08	1.45033e+08	2.02786e+08	0.483576	2.31898e-09	5.60647e-08	1.5896	汐-Aspartylphenylalanine	--	C13 H16 N2 O5	6.983	281.113	--	--	--	-	-	-	-
Com_476_pos	9.54033e+07	1.00076e+08	9.80316e+07	1.09341e+08	1.15722e+08	1.06704e+08	1.60433e+08	1.47359e+08	1.8877e+08	1.69771e+08	1.45777e+08	1.68941e+08	1.04213e+08	1.63509e+08	0.64983	1.00423e-05	5.85444e-05	1.55802	3-(5-phenyl-1,3-oxazol-2-yl)-4-(trifluoromethyl)pyridine	--	C15 H9 F3 N2 O	3.495	291.07	--	--	--	-	-	-	-
Com_1935_pos	3.59791e+07	2.9676e+07	2.77969e+07	3.26698e+07	3.77146e+07	3.16662e+07	8.33556e+07	1.01649e+08	8.71855e+07	8.54612e+07	7.74319e+07	8.79502e+07	3.25838e+07	8.71723e+07	1.41972	3.30218e-08	5.12149e-07	1.53215	Maltotetraose	--	C24 H42 O21	1.49	689.21	Organooxygen compounds	34612-38-9	HMDB0001296	-	-	-	-
Com_2189_pos	6.26268e+07	6.18871e+07	5.81064e+07	6.34343e+07	6.67426e+07	6.26228e+07	9.90695e+06	1.15165e+07	9.84887e+06	1.15987e+07	9.93267e+06	1.0694e+07	6.257e+07	1.0583e+07	-2.56373	8.84598e-13	1.2119e-10	1.51282	汐-Hydroxyalprazolam	--	C17 H13 Cl N4 O	8.957	325.088	--	--	--	-	-	-	-
Com_409_pos	2.06617e+08	2.05736e+08	2.01672e+08	2.01706e+08	2.07643e+08	2.09058e+08	2.55965e+08	2.57717e+08	2.54092e+08	2.54223e+08	2.75109e+08	2.5351e+08	2.05405e+08	2.58436e+08	0.331334	4.38339e-08	6.10703e-07	1.50994	Ala-Leu	--	C9 H18 N2 O3	5.817	203.139	Carboxylic acids and derivatives	-	HMDB0028691	-	-	-	-
Com_2085_pos	3.50382e+07	3.41369e+07	3.16886e+07	3.36539e+07	3.43861e+07	3.56504e+07	8.25044e+07	8.42135e+07	8.068e+07	9.29428e+07	9.02326e+07	8.26923e+07	3.40923e+07	8.55443e+07	1.32722	2.57503e-10	1.17593e-08	1.50218	--	Porphobilinogen	C10 H14 N2 O4	6.098	227.103	Organonitrogen compounds	487-90-1	HMDB0000245	C00931	ko01100//Metabolic pathways;ko01110//Biosynthesis of secondary metabolites;ko01120//Microbial metabolism in diverse environments;ko00860//Porphyrin and chlorophyll metabolism	Global and overview maps;Metabolism of cofactors and vitamins	Metabolism
Com_678_pos	2.10623e+08	1.71127e+08	1.74695e+08	2.04615e+08	2.15666e+08	2.08842e+08	2.63399e+08	2.42098e+08	2.33062e+08	2.79794e+08	2.64422e+08	2.54701e+08	1.97595e+08	2.56246e+08	0.374987	0.000232773	0.0009155	1.50066	N1-[4-hydroxy-6-(methoxymethyl)pyrimidin-2-yl]acetamide	--	C8 H11 N3 O3	2.331	198.087	--	--	--	-	-	-	-
Com_1279_pos	8.37898e+07	6.13358e+07	6.47029e+07	9.06516e+07	1.10397e+08	9.85053e+07	2.92825e+07	2.29683e+07	2.35074e+07	3.41626e+07	3.79803e+07	2.75094e+07	8.48971e+07	2.92351e+07	-1.53801	4.72498e-05	0.000231186	1.49528	Uridine 5'-monophosphate	--	C9 H13 N2 O9 P	2.576	325.043	Pyrimidine nucleotides	58-97-9	HMDB0000288	C00105	ko01100//Metabolic pathways;ko00240//Pyrimidine metabolism	Global and overview maps;Nucleotide metabolism	Metabolism
Com_511_pos	1.66141e+08	1.5103e+08	1.61608e+08	1.70276e+08	1.76461e+08	1.6435e+08	1.12711e+08	1.22472e+08	1.20546e+08	1.16043e+08	1.12932e+08	1.08239e+08	1.64978e+08	1.15491e+08	-0.514495	2.89025e-07	2.82831e-06	1.45388	6-(3-hydroxybutan-2-yl)-5-(hydroxymethyl)-4-methoxy-2H-pyran-2-one	--	C11 H16 O5	2.308	267.058	--	--	--	-	-	-	-
Com_1341_pos	8.80487e+07	7.86691e+07	9.66922e+07	1.09971e+08	7.75651e+07	1.01363e+08	4.53145e+07	4.44724e+07	3.4191e+07	4.03345e+07	4.999e+07	3.75811e+07	9.20515e+07	4.19806e+07	-1.13272	5.72951e-06	3.62281e-05	1.43821	Cytidine 5'-monophosphate (hydrate)	--	C9 H14 N3 O8 P	1.691	324.059	--	--	--	-	-	-	-
Com_1685_pos	8.77733e+07	9.11282e+07	7.8011e+07	8.62342e+07	6.72473e+07	7.74771e+07	3.20178e+07	3.98314e+07	2.76444e+07	1.98007e+07	2.91569e+07	4.95182e+07	8.13119e+07	3.29949e+07	-1.30122	5.56933e-06	3.54883e-05	1.42108	--	3-Methylindole	C9 H9 N	8.674	132.081	Indoles and derivatives	83-34-1	HMDB0000466	-	-	-	-
Com_851_pos	6.67937e+07	7.67108e+07	8.02933e+07	6.1723e+07	7.90543e+07	1.25112e+08	1.18237e+08	1.40789e+08	1.02631e+08	1.17366e+08	1.76418e+08	2.30762e+08	8.16145e+07	1.47701e+08	0.855778	0.0123569	0.0289383	1.41906	D-Sphingosine	--	C18 H37 N O2	12.62	300.289	--	--	--	-	-	-	-
Com_3927_pos	1.38245e+06	1.37372e+06	1.74737e+06	1.44858e+06	2.1681e+06	1.79343e+06	4.5283e+07	4.93832e+07	4.65429e+07	4.49352e+07	4.87544e+07	4.61097e+07	1.65228e+06	4.68347e+07	4.82505	4.36184e-14	2.1417e-11	1.41023	Sulfamethazine	--	C12 H14 N4 O2 S	12.089	279.093	Benzene and substituted derivatives	57-68-1	HMDB0015522	-	-	-	-
Com_3450_pos	3.51347e+07	4.44015e+07	4.30701e+07	4.1347e+07	3.57794e+07	3.96672e+07	2.76661e+06	2.81834e+06	2.8145e+06	3.04972e+06	2.80885e+06	2.95304e+06	3.99e+07	2.86851e+06	-3.79801	3.78514e-10	1.48161e-08	1.26957	2-(4-methoxyphenyl)-3-(2-phenyl-1H-imidazol-4-yl)acrylonitrile	--	C19 H15 N3 O	11.019	302.126	--	--	--	-	-	-	-
Com_2463_pos	4.36578e+07	6.19543e+07	5.16316e+07	4.79661e+07	5.34212e+07	5.44882e+07	1.99819e+07	1.94822e+07	1.98413e+07	1.27762e+07	1.75701e+07	1.38132e+07	5.21865e+07	1.72441e+07	-1.59757	2.40992e-07	2.38669e-06	1.22155	2-Isopropylmalic acid	--	C7 H12 O5	1.356	194.102	Fatty Acyls	3237-44-3	HMDB0000402	C02504	ko01100//Metabolic pathways;ko01110//Biosynthesis of secondary metabolites;ko01230//Biosynthesis of amino acids;ko01210//2-Oxocarboxylic acid metabolism;ko00620//Pyruvate metabolism;ko00290//Valine, leucine and isoleucine biosynthesis	Amino acid metabolism;Carbohydrate metabolism;Global and overview maps	Metabolism
Com_891_pos	1.0306e+08	1.13579e+08	1.47794e+08	1.58987e+08	1.01853e+08	1.18911e+08	1.83687e+08	1.82747e+08	2.19087e+08	1.86287e+08	1.06341e+08	1.62558e+08	1.24031e+08	1.73451e+08	0.483834	0.0216161	0.0466364	1.19666	Cer-NS (d18:1/16:0)	--	C34 H67 N O3	15.31	538.519	--	--	--	-	-	-	-
Com_2662_pos	2.68309e+07	3.32314e+07	3.45639e+07	2.95909e+07	3.05651e+07	2.47403e+07	7.09114e+07	6.80147e+07	7.2755e+07	6.31789e+07	4.72454e+07	6.2804e+07	2.99204e+07	6.41516e+07	1.10035	7.28925e-06	4.42925e-05	1.18997	methyl 3,4,5-trihydroxycyclohex-1-ene-1-carboxylate	--	C8 H12 O5	3.616	171.063	--	--	--	-	-	-	-
Com_1543_pos	8.29687e+07	9.94585e+07	8.06041e+07	8.71773e+07	7.94076e+07	5.33625e+07	4.7168e+07	5.68928e+07	5.27145e+07	3.56009e+07	3.54181e+07	3.85198e+07	8.04964e+07	4.43857e+07	-0.858831	0.000548159	0.00190927	1.15876	Maltose	--	C12 H22 O11	7.666	360.144	Carbohydrates and carbohydrate conjugates	9050-36-6	HMDB0037138	C00208	ko01100//Metabolic pathways;ko02010//ABC transporters;ko04742//Taste transduction;ko00500//Starch and sucrose metabolism;ko04973//Carbohydrate digestion and absorption	Carbohydrate metabolism;Digestive system;Global and overview maps;Membrane transport;Sensory system	Environmental Information Processing;Metabolism;Organismal Systems
Com_2116_pos	5.68458e+07	5.06602e+07	5.45073e+07	5.07014e+07	5.44692e+07	5.07867e+07	8.27336e+07	8.67039e+07	8.04287e+07	8.19721e+07	8.92531e+07	8.04257e+07	5.29951e+07	8.35862e+07	0.657405	1.20203e-08	2.29784e-07	1.15179	1-{4-[2-nitro-4-(trifluoromethyl)phenyl]piperazino}ethan-1-one	--	C13 H14 F3 N3 O3	3.914	296.124	--	--	--	-	-	-	-
Com_4230_pos	3.3223e+07	3.16196e+07	3.31545e+07	3.1631e+07	3.44003e+07	3.37648e+07	4.27505e+06	4.80872e+06	3.55651e+06	4.17416e+06	4.13808e+06	3.8206e+06	3.29655e+07	4.12885e+06	-2.99715	5.21095e-14	2.1417e-11	1.12681	2-morpholinophenyl 3,5-dimethyl-4-isoxazolesulfonate	--	C15 H18 N2 O5 S	6.476	339.1	--	--	--	-	-	-	-
Com_2935_pos	3.32931e+07	3.36978e+07	3.61027e+07	3.31217e+07	3.0872e+07	3.61214e+07	6.35147e+07	5.98061e+07	5.82788e+07	6.54404e+07	6.40314e+07	6.6388e+07	3.38681e+07	6.29099e+07	0.89336	3.81508e-09	7.84e-08	1.12652	2,3,4,9-Tetrahydro-1H-汕-carboline-3-carboxylic acid	--	C12 H12 N2 O2	7.768	217.097	--	--	--	-	-	-	-
Com_1057_pos	9.517e+07	1.21116e+08	7.70525e+07	1.04998e+08	1.0081e+08	7.2819e+07	1.44376e+08	1.75512e+08	1.5895e+08	1.14033e+08	1.20882e+08	1.07904e+08	9.53275e+07	1.36943e+08	0.52261	0.0105793	0.0252796	1.12498	2-(4-hydroxy-1,3-thiazol-2-yl)-1-phenylethan-1-one	--	C11 H9 N O2 S	9.683	220.042	--	--	--	-	-	-	-
Com_2114_pos	5.49959e+07	5.61727e+07	5.65465e+07	5.75642e+07	5.63702e+07	5.79265e+07	8.45527e+07	8.85991e+07	8.74964e+07	8.63573e+07	8.93106e+07	7.71262e+07	5.6596e+07	8.55737e+07	0.596468	2.60667e-08	4.13379e-07	1.11898	L-Alanyl-L-proline	--	C8 H14 N2 O3	8.247	187.108	Carboxylic acids and derivatives	-	HMDB0028695	-	-	-	-
Com_2489_pos	5.71518e+07	5.3882e+07	5.0355e+07	5.52041e+07	5.58012e+07	5.66796e+07	2.72022e+07	3.11054e+07	2.70726e+07	2.6536e+07	2.88295e+07	2.82055e+07	5.48456e+07	2.81585e+07	-0.961803	8.95152e-10	2.59315e-08	1.08302	Cytidine	--	C9 H13 N3 O5	1.518	244.093	Pyrimidine nucleosides	65-46-3	HMDB0000089	C00475	ko01100//Metabolic pathways;ko00240//Pyrimidine metabolism	Global and overview maps;Nucleotide metabolism	Metabolism
Com_2319_pos	5.03432e+07	4.92727e+07	5.07805e+07	5.2496e+07	4.88561e+07	5.2708e+07	7.42181e+07	7.72063e+07	7.69954e+07	8.55763e+07	8.15221e+07	6.98708e+07	5.07428e+07	7.75648e+07	0.612201	4.39455e-07	3.97024e-06	1.07075	--	Levodopa	C9 H11 N O4	8.238	198.076	Carboxylic acids and derivatives	59-92-7	HMDB0000181	C00355	ko01100//Metabolic pathways;ko01110//Biosynthesis of secondary metabolites;ko00350//Tyrosine metabolism;ko04917//Prolactin signaling pathway;ko05012//Parkinson disease;ko05034//Alcoholism;ko04728//Dopaminergic synapse;ko05030//Cocaine addiction;ko05031//Amphetamine addiction	Amino acid metabolism;Endocrine system;Global and overview maps;Nervous system;Neurodegenerative diseases;Substance dependence	Human Diseases;Metabolism;Organismal Systems
Com_2330_pos	5.00669e+07	4.90861e+07	5.06033e+07	5.22247e+07	4.86798e+07	5.2558e+07	7.38827e+07	7.69644e+07	7.67801e+07	8.53187e+07	8.12628e+07	6.96884e+07	5.05365e+07	7.73162e+07	0.613446	4.35846e-07	3.97024e-06	1.06995	--	Boc-beta-cyano-L-alanine	C9 H14 N2 O4	8.244	215.103	--	--	--	-	-	-	-
Com_2878_pos	1.39304e+07	1.12984e+07	1.44885e+07	5.63682e+06	9.22117e+06	2.04188e+07	6.58942e+07	4.81893e+07	4.66967e+07	3.62351e+07	4.09605e+07	2.27851e+07	1.2499e+07	4.34602e+07	1.79788	0.000536868	0.0018779	1.06827	HexCer-NS (d18:1/16:0)	--	C40 H77 N O8	16.646	700.571	--	--	--	-	-	-	-
Com_3609_pos	3.13331e+07	2.81075e+07	1.45618e+07	2.29332e+07	3.29304e+07	1.76104e+07	4.95329e+07	5.55021e+07	5.33194e+07	5.43473e+07	4.98123e+07	4.95108e+07	2.45794e+07	5.20042e+07	1.08118	7.26899e-06	4.42925e-05	1.06023	Amoxicillin	--	C16 H19 N3 O5 S	6.032	388.099	Lactams	26787-78-0	HMDB0015193	-	-	-	-
Com_1431_pos	3.07394e+07	3.00766e+07	2.81942e+07	2.8294e+07	3.2103e+07	3.05237e+07	4.80183e+07	6.14636e+07	6.11453e+07	5.74048e+07	5.85486e+07	5.05726e+07	2.99885e+07	5.61922e+07	0.905962	6.39915e-07	5.47928e-06	1.0515	Sedanolide	--	C12 H18 O2	10.637	177.127	Lactones	4567-33-3	HMDB0034450	-	-	-	-
Com_4489_pos	3.26488e+07	2.68178e+07	1.9954e+07	2.26463e+07	3.34766e+07	3.04334e+07	2.77838e+06	3.17504e+06	3.40612e+06	3.00687e+06	3.14632e+06	3.65788e+06	2.76628e+07	3.1951e+06	-3.11401	7.38682e-07	6.19588e-06	1.02448	1-(4-methylphenyl)-3,5-diphenylpent-2-ene-1,5-dione	--	C24 H20 O2	12.449	363.137	--	--	--	-	-	-	-
Com_1937_pos	6.20246e+07	6.23922e+07	7.41695e+07	6.95502e+07	6.49845e+07	6.16532e+07	9.46077e+07	8.52801e+07	9.31013e+07	8.87966e+07	8.92095e+07	8.91101e+07	6.57957e+07	9.00176e+07	0.452213	1.93929e-06	1.39833e-05	1.01395	Thiamine	--	C12 H16 N4 O S	1.369	265.111	Diazines	59-43-8	HMDB0000235	C00378	ko01100//Metabolic pathways;ko02010//ABC transporters;ko04977//Vitamin digestion and absorption;ko00730//Thiamine metabolism;ko04122//Sulfur relay system	Digestive system;Folding, sorting and degradation;Global and overview maps;Membrane transport;Metabolism of cofactors and vitamins	Environmental Information Processing;Genetic Information Processing;Metabolism;Organismal Systems
Com_1002_pos	3.92279e+07	6.33164e+07	1.05759e+08	8.88877e+07	6.04182e+07	1.08143e+08	4.75069e+07	4.39467e+07	3.74757e+07	3.90499e+07	4.16584e+07	5.05734e+07	7.76253e+07	4.33685e+07	-0.839879	0.0136843	0.0311593	1.00417	5'-S-Methyl-5'-thioadenosine	--	C11 H15 N5 O3 S	6.935	298.096	5'-deoxyribonucleosides	2457-80-9	HMDB0001173	C00170	ko01100//Metabolic pathways;ko00270//Cysteine and methionine metabolism	Amino acid metabolism;Global and overview maps	Metabolism

## Sheet: POS-LN-vs-TN
6.7 The DAMs were identified between the LN and TN groups in POS mode
index	LN-1	LN-2	LN-3	LN-4	LN-5	LN-6	TN-1	TN-2	TN-3	TN-4	TN-5	TN-6	control_mean	case_mean	log2_FC(case_mean/control_mean)	Pvalue	fdr	vip	MS2_name	MS1_name	formula	rtmin	mz	Class	CAS	HMDB	C_ID	Pathway	KEGG_B_class	KEGG_A_class
Com_5_pos	2.00526e+10	1.35159e+10	1.72124e+10	1.22197e+10	1.95742e+10	1.75654e+10	5.3508e+09	4.28456e+09	2.77771e+09	4.99836e+09	3.63942e+09	9.81104e+09	1.669e+10	5.14365e+09	-1.69812	3.62929e-05	8.24109e-05	15.6147	Penicillin G	--	C16 H18 N2 O4 S	11.271	335.105	Carboxylic acids and derivatives	2349-07-07	HMDB0037849	C05551	ko01130//Biosynthesis of antibiotics;ko04976//Bile secretion	Digestive system;Global and overview maps	Metabolism;Organismal Systems
Com_23_pos	5.37462e+09	3.77369e+09	3.85452e+09	5.6332e+09	3.66361e+09	5.17758e+09	1.59309e+09	1.52233e+09	1.54843e+09	1.21476e+09	1.22605e+09	1.38483e+09	4.57954e+09	1.41492e+09	-1.69449	7.61079e-06	1.96732e-05	8.33759	N1-(2-oxopropyl)-2-phenylacetamide	--	C11 H13 N O2	8.781	210.112	--	--	--	-	-	-	-
Com_12_pos	9.52738e+09	1.02732e+10	1.05907e+10	1.21598e+10	9.53041e+09	9.85821e+09	7.31986e+09	7.09478e+09	7.41052e+09	7.31189e+09	5.80179e+09	7.85282e+09	1.03233e+10	7.13194e+09	-0.533536	7.41656e-05	0.000160855	8.15955	2-{2-[4-(tert-butyl)phenyl]-4-hydroxy-1,3-thiazol-5-yl}acetic acid	--	C15 H17 N O3 S	10.675	309.126	--	--	--	-	-	-	-
Com_62_pos	6.60476e+08	5.8367e+08	5.5081e+08	8.07434e+08	6.93324e+08	7.18283e+08	1.58738e+09	1.66887e+09	1.65562e+09	1.62062e+09	1.54023e+09	1.52435e+09	6.68999e+08	1.59951e+09	1.25756	1.60842e-09	1.21296e-08	4.58252	Hypoxanthine	--	C5 H4 N4 O	3.475	137.046	Imidazopyrimidines	68-94-0	HMDB0000157	C00262	ko01100//Metabolic pathways;ko00230//Purine metabolism	Global and overview maps;Nucleotide metabolism	Metabolism
Com_22_pos	4.80471e+09	4.75306e+09	4.9701e+09	5.81101e+09	4.54272e+09	5.17376e+09	4.18519e+09	4.18928e+09	4.12177e+09	4.14583e+09	4.07405e+09	3.95202e+09	5.00922e+09	4.11136e+09	-0.284973	0.000690424	0.00125559	4.18699	Dopamine	--	C8 H11 N O2	2.932	132.102	Phenols	62-31-7	HMDB0000073	C03758	ko01100//Metabolic pathways;ko01110//Biosynthesis of secondary metabolites;ko04976//Bile secretion;ko04080//Neuroactive ligand-receptor interaction;ko00350//Tyrosine metabolism;ko04024//cAMP signaling pathway;ko04917//Prolactin signaling pathway;ko05012//Parkinson disease;ko05034//Alcoholism;ko04728//Dopaminergic synapse;ko05030//Cocaine addiction;ko05031//Amphetamine addiction;ko05032//Morphine …	Amino acid metabolism;Cellular community - eukaryotes;Digestive system;Endocrine system;Global and overview maps;Nervous system;Neurodegenerative diseases;Signal transduction;Signaling molecules and interaction;Substance dependence	Cellular Processes;Environmental Information Processing;Human Diseases;Metabolism;Organismal Systems
Com_99_pos	1.31963e+09	1.21632e+09	1.16775e+09	1.21352e+09	1.25776e+09	1.31404e+09	4.79174e+08	4.98034e+08	5.0878e+08	5.30368e+08	4.91883e+08	4.59591e+08	1.24817e+09	4.94638e+08	-1.33537	6.91603e-11	1.03363e-09	4.15697	Indole-3-acetic acid	--	C10 H9 N O2	9.947	176.07	Indoles and derivatives	87-51-4	HMDB0000197	C00954	ko01100//Metabolic pathways;ko00380//Tryptophan metabolism	Amino acid metabolism;Global and overview maps	Metabolism
Com_100_pos	1.33031e+09	1.22238e+09	1.16268e+09	1.20952e+09	1.26856e+09	1.31022e+09	4.8138e+08	5.09673e+08	5.10324e+08	5.32549e+08	4.94081e+08	4.62594e+08	1.25061e+09	4.98433e+08	-1.32716	1.16803e-10	1.67303e-09	4.15222	trans-3-Hydroxycotinine	--	C10 H12 N2 O2	9.989	193.097	Pyridines and derivatives	34834-67-8	HMDB0001390	-	-	-	-
Com_134_pos	3.40121e+08	3.47916e+08	3.50042e+08	3.4544e+08	3.60875e+08	3.49923e+08	9.24311e+08	9.15281e+08	9.13401e+08	9.25582e+08	9.39735e+08	8.38657e+08	3.49053e+08	9.09494e+08	1.38162	4.31426e-12	1.3668e-10	3.58269	2-(2-amino-3-methylbutanamido)-3-phenylpropanoic acid	--	C14 H20 N2 O3	7.603	265.154	--	--	--	-	-	-	-
Com_194_pos	8.22387e+06	1.17395e+07	1.75072e+07	1.16188e+07	9.60241e+06	9.20021e+06	6.27098e+08	4.96365e+08	4.71498e+08	4.95182e+08	4.49839e+08	5.53501e+08	1.13154e+07	5.15581e+08	5.50984	3.41924e-09	2.30378e-08	3.37613	LPC 18:4	--	C26 H46 N O7 P	5.824	258.661	--	--	--	-	-	-	-
Com_224_pos	6.06938e+08	5.8891e+08	5.85931e+08	5.91174e+08	6.26025e+08	5.73457e+08	1.18021e+08	1.29961e+08	1.20965e+08	1.30085e+08	1.25506e+08	1.1009e+08	5.95406e+08	1.22438e+08	-2.28182	5.71815e-14	4.70032e-12	3.29618	tert-Butyl N-[1-(aminocarbonyl)-3-methylbutyl]carbamate	--	C11 H22 N2 O3	6.166	231.17	--	--	--	-	-	-	-
Com_50_pos	2.67322e+09	2.25384e+09	2.13902e+09	2.53882e+09	2.62114e+09	2.7674e+09	1.6855e+09	1.88769e+09	2.16622e+09	2.15053e+09	1.8257e+09	1.99165e+09	2.49891e+09	1.95121e+09	-0.356925	0.00156013	0.00262793	3.23112	2-Hydroxyphenylalanine	--	C9 H11 N O3	2.3	182.081	Carboxylic acids and derivatives	2370-61-8	HMDB0006050	-	-	-	-
Com_254_pos	3.62945e+08	5.17561e+08	4.93953e+08	4.20605e+08	3.91279e+08	5.01047e+08	2.56227e+07	2.69501e+07	3.10714e+07	3.25641e+07	2.33589e+07	2.78492e+07	4.47898e+08	2.79027e+07	-4.00469	2.03773e-08	9.9703e-08	3.05634	Pectolinarin	--	C29 H34 O15	11.994	623.198	--	--	--	-	-	-	-
Com_156_pos	8.55205e+08	8.24088e+08	7.68937e+08	8.08272e+08	8.57724e+08	8.51931e+08	4.26137e+08	4.3091e+08	4.20378e+08	4.73308e+08	3.93603e+08	3.84589e+08	8.27693e+08	4.21488e+08	-0.973605	1.21904e-09	9.82402e-09	3.04699	Pantothenic acid	--	C9 H17 N O5	6.46	220.118	Alcohols and polyols	79-83-4	HMDB0000210	C00864	ko01100//Metabolic pathways;ko01110//Biosynthesis of secondary metabolites;ko04977//Vitamin digestion and absorption;ko00410//beta-Alanine metabolism;ko00770//Pantothenate and CoA biosynthesis	Digestive system;Global and overview maps;Metabolism of cofactors and vitamins;Metabolism of other amino acids	Metabolism;Organismal Systems
Com_170_pos	2.45197e+08	2.09682e+08	2.09094e+08	2.81573e+08	2.90611e+08	2.8194e+08	6.99804e+08	7.18163e+08	6.77915e+08	5.57012e+08	6.81796e+08	6.32419e+08	2.53016e+08	6.61185e+08	1.38582	5.1238e-08	2.21672e-07	3.03043	Inosine	--	C10 H12 N4 O5	3.476	269.088	Purine nucleosides	58-63-9	HMDB0000195	C00294	ko01100//Metabolic pathways;ko00230//Purine metabolism	Global and overview maps;Nucleotide metabolism	Metabolism
Com_17_pos	6.62355e+09	6.20308e+09	6.59509e+09	6.89073e+09	6.4744e+09	6.60039e+09	6.12664e+09	6.0024e+09	6.43286e+09	6.02119e+09	6.24757e+09	5.95795e+09	6.56454e+09	6.13144e+09	-0.0984689	0.00420343	0.00654398	2.79036	L-Phenylalanine	--	C9 H11 N O2	5.425	166.086	Carboxylic acids and derivatives	63-91-2	HMDB0000159	C00079	ko01100//Metabolic pathways;ko01110//Biosynthesis of secondary metabolites;ko01130//Biosynthesis of antibiotics;ko01230//Biosynthesis of amino acids;ko02010//ABC transporters;ko01210//2-Oxocarboxylic acid metabolism;ko05230//Central carbon metabolism in cancer;ko00970//Aminoacyl-tRNA biosynthesis;ko04974//Protein digestion and absorption;ko00360//Phenylalanine metabolism;ko00400//Phenylalanine, t…	Amino acid metabolism;Cancers;Digestive system;Global and overview maps;Membrane transport;Metabolism of other amino acids;Translation	Environmental Information Processing;Genetic Information Processing;Human Diseases;Metabolism;Organismal Systems
Com_140_pos	7.62785e+08	7.6793e+08	8.26599e+08	6.91018e+08	7.20945e+08	6.52317e+08	3.90869e+08	4.18536e+08	4.06003e+08	3.99281e+08	4.40803e+08	4.11219e+08	7.36932e+08	4.11119e+08	-0.841978	2.14174e-07	7.9661e-07	2.68882	D-(+)-Maltose	--	C12 H22 O11	1.375	383.115	Organooxygen compounds	69-79-4	HMDB0000163	C00208	ko01100//Metabolic pathways;ko02010//ABC transporters;ko04742//Taste transduction;ko00500//Starch and sucrose metabolism;ko04973//Carbohydrate digestion and absorption	Carbohydrate metabolism;Digestive system;Global and overview maps;Membrane transport;Sensory system	Environmental Information Processing;Metabolism;Organismal Systems
Com_153_pos	9.24487e+08	8.20466e+08	7.0187e+08	7.31737e+08	9.08419e+08	8.59535e+08	5.34466e+08	4.80299e+08	4.48303e+08	5.13795e+08	4.96652e+08	4.75282e+08	8.24419e+08	4.91466e+08	-0.746286	7.24987e-06	1.88638e-05	2.68755	Adenine	--	C5 H5 N5	1.529	136.062	Imidazopyrimidines	73-24-5	HMDB0000034	C00147	ko01100//Metabolic pathways;ko00230//Purine metabolism	Global and overview maps;Nucleotide metabolism	Metabolism
Com_37_pos	3.22845e+09	3.33123e+09	3.48792e+09	3.1122e+09	3.28584e+09	3.18027e+09	2.95272e+09	2.91641e+09	2.9369e+09	3.0655e+09	2.84896e+09	2.72906e+09	3.27099e+09	2.90826e+09	-0.16957	0.000437491	0.000828612	2.66287	DL-Tryptophan	--	C11 H12 N2 O2	6.738	205.097	Indoles and derivatives	1954-12-06	HMDB0030396	-	-	-	-
Com_252_pos	9.81685e+07	9.26262e+07	9.41047e+07	9.80601e+07	1.00065e+08	1.01373e+08	4.43253e+08	3.91513e+08	4.57339e+08	4.42716e+08	3.47859e+08	3.59872e+08	9.73995e+07	4.07092e+08	2.06337	1.7988e-08	9.01594e-08	2.63038	LLK	--	C18 H36 N4 O4	5.488	373.281	--	--	--	-	-	-	-
Com_36_pos	3.23061e+09	3.33421e+09	3.49549e+09	3.11605e+09	3.2939e+09	3.1856e+09	2.97125e+09	2.92779e+09	2.95743e+09	3.08807e+09	2.86852e+09	2.74043e+09	3.27598e+09	2.92558e+09	-0.163202	0.000643118	0.00117476	2.5978	Indole-3-acrylic acid	--	C11 H9 N O2	6.742	188.071	--	--	--	-	-	-	-
Com_201_pos	5.51478e+08	6.54942e+08	6.77762e+08	5.59383e+08	5.75429e+08	5.21422e+08	3.59986e+08	3.40771e+08	2.92391e+08	3.09857e+08	3.51633e+08	2.84932e+08	5.90069e+08	3.23262e+08	-0.868183	2.87317e-06	8.25786e-06	2.39363	2-(benzylthio)-4-[2-(3-methylbenzo[b]thiophen-2-yl)vinyl]pyrimidine	--	C22 H18 N2 S2	10.07	375.098	--	--	--	-	-	-	-
Com_375_pos	7.56676e+07	7.7076e+07	7.76538e+07	7.68906e+07	7.76296e+07	7.65281e+07	2.97218e+08	3.07709e+08	3.28336e+08	3.18309e+08	2.77792e+08	2.98895e+08	7.69076e+07	3.0471e+08	1.98624	2.44733e-11	4.57206e-10	2.27779	ILK	--	C18 H36 N4 O4	5.502	187.144	--	--	--	-	-	-	-
Com_410_pos	2.53071e+08	3.48864e+08	2.79856e+08	2.47825e+08	3.45001e+08	3.3574e+08	8.01582e+07	9.72202e+07	7.06185e+07	7.7536e+07	7.1094e+07	8.01568e+07	3.01726e+08	7.94639e+07	-1.92487	4.85686e-07	1.66347e-06	2.19764	1-Phenyl-3-methyl-5-pyrazolone	--	C10 H10 N2 O	8.711	175.087	Azoles	89-25-8	HMDB0006240	-	-	-	-
Com_77_pos	5.83624e+08	8.95011e+08	1.06323e+09	4.5273e+08	9.37408e+08	1.50274e+09	3.80164e+08	4.44567e+08	5.69489e+08	6.15282e+08	5.91673e+08	6.128e+08	9.05791e+08	5.35663e+08	-0.757853	0.0402203	0.0524779	2.17348	Docosapentaenoic acid	--	C22 H34 O2	15.413	331.263	Fatty Acyls	25448-00-4	HMDB0001976	C16513	ko01040//Biosynthesis of unsaturated fatty acids	Lipid metabolism	Metabolism
Com_228_pos	2.90979e+08	2.87271e+08	3.68501e+08	2.24923e+08	3.46506e+08	5.86538e+08	7.60219e+07	8.75719e+07	1.01063e+08	1.0483e+08	1.17216e+08	1.27604e+08	3.50786e+08	1.02385e+08	-1.77659	0.000749882	0.00134586	2.15618	2-Arachidonoyl glycerol	--	C23 H38 O4	14.927	379.284	--	--	--	-	-	-	-
Com_678_pos	2.10623e+08	1.71127e+08	1.74695e+08	2.04615e+08	2.15666e+08	2.08842e+08	2.04955e+07	2.3579e+07	2.29739e+07	2.31592e+07	2.10097e+07	2.40534e+07	1.97595e+08	2.25451e+07	-3.13166	8.61624e-10	7.35795e-09	2.00136	N1-[4-hydroxy-6-(methoxymethyl)pyrimidin-2-yl]acetamide	--	C8 H11 N3 O3	2.331	198.087	--	--	--	-	-	-	-
Com_238_pos	2.34246e+08	2.49352e+08	2.79864e+08	1.5837e+08	2.77239e+08	5.48019e+08	5.57189e+07	6.28624e+07	7.12556e+07	6.95513e+07	8.2668e+07	9.60933e+07	2.91182e+08	7.30249e+07	-1.99546	0.0025849	0.00416626	1.95336	1,4-dihydroxyheptadec-16-en-2-yl acetate	--	C19 H36 O4	14.826	329.268	--	--	--	-	-	-	-
Com_526_pos	6.42218e+07	6.47929e+07	6.24181e+07	6.40433e+07	6.44949e+07	6.55083e+07	2.33707e+08	2.45283e+08	2.23357e+08	2.34078e+08	2.46719e+08	2.03533e+08	6.42466e+07	2.31113e+08	1.84691	1.9843e-10	2.6308e-09	1.95158	1-morpholino-3-(4-nitrophenoxy)propan-2-ol	--	C13 H18 N2 O5	3.632	283.129	--	--	--	-	-	-	-
Com_608_pos	2.2397e+08	1.87132e+08	1.82045e+08	2.13404e+08	2.25939e+08	2.3204e+08	5.14143e+07	4.83356e+07	5.23679e+07	5.00691e+07	4.2655e+07	4.50035e+07	2.10755e+08	4.83076e+07	-2.12525	4.65647e-09	3.01387e-08	1.92449	Norbutorphanol	--	C16 H21 N O2	5.343	260.16	Phenanthrenes and derivatives	3792-68-5	HMDB0041954	-	-	-	-
Com_781_pos	1.19405e+06	1.91632e+06	1.61554e+06	1.51875e+06	1.07296e+06	1.09751e+06	1.49664e+08	1.65328e+08	1.44474e+08	1.19838e+08	1.60247e+08	1.3597e+08	1.40252e+06	1.4592e+08	6.70101	1.14559e-09	9.51188e-09	1.81696	Thromboxane B2-biotin	--	C35 H60 N4 O7 S	6.151	703.397	--	--	--	-	-	-	-
Com_617_pos	1.3266e+08	1.23121e+08	1.29978e+08	1.31199e+08	1.33142e+08	1.28393e+08	3.17313e+06	3.73985e+06	3.34255e+06	3.08965e+06	4.20275e+06	3.08141e+06	1.29749e+08	3.43822e+06	-5.23791	1.51336e-15	4.96703e-13	1.70447	D-Raffinose	--	C18 H32 O16	1.442	527.158	Organooxygen compounds	25954-44-3	HMDB0034072	C00492	ko02010//ABC transporters;ko00052//Galactose metabolism	Carbohydrate metabolism;Membrane transport	Environmental Information Processing;Metabolism
Com_817_pos	2.37682e+07	3.09386e+07	2.89427e+07	2.24474e+07	3.03735e+07	2.91347e+07	1.44138e+08	1.54164e+08	1.5453e+08	1.40833e+08	1.52448e+08	1.39891e+08	2.76009e+07	1.47667e+08	2.41956	3.58428e-12	1.22762e-10	1.66158	Alanyltyrosine	--	C12 H16 N2 O4	3.274	253.118	Carboxylic acids and derivatives	-	HMDB0028699	-	-	-	-
Com_226_pos	6.23241e+08	5.59788e+08	5.5108e+08	5.85781e+08	5.81751e+08	5.92932e+08	4.31254e+08	4.50793e+08	4.63843e+08	4.71333e+08	4.80897e+08	4.74766e+08	5.82429e+08	4.62148e+08	-0.333728	2.93177e-06	8.39692e-06	1.62902	Nicotinamide	--	C6 H6 N2 O	1.94	123.055	Pyridines and derivatives	98-92-0	HMDB0001406	C00153	ko01100//Metabolic pathways;ko04977//Vitamin digestion and absorption;ko00760//Nicotinate and nicotinamide metabolism;ko04212//Longevity regulating pathway - worm	Aging;Digestive system;Global and overview maps;Metabolism of cofactors and vitamins	Metabolism;Organismal Systems
Com_995_pos	1.20295e+08	1.16653e+08	1.22251e+08	1.19389e+08	1.25954e+08	1.2803e+08	1.5846e+07	1.55674e+07	1.64094e+07	1.70459e+07	1.61256e+07	1.46094e+07	1.22095e+08	1.59339e+07	-2.93783	3.97393e-14	3.62953e-12	1.56026	Glycyl-L-leucine	--	C8 H16 N2 O3	5.599	189.123	Carboxylic acids and derivatives	-	HMDB0028929	-	-	-	-
Com_1013_pos	1.6578e+07	1.68697e+07	1.579e+07	1.63372e+07	1.77885e+07	1.72151e+07	1.27e+08	1.18113e+08	1.26129e+08	1.24995e+08	1.20108e+08	1.13365e+08	1.67631e+07	1.21618e+08	2.859	4.07208e-13	2.39223e-11	1.54895	Tyr-Tyr	--	C18 H20 N2 O5	6.235	345.145	Carboxylic acids and derivatives	-	HMDB0029117	-	-	-	-
Com_1316_pos	761431	862132	690745	926817	1.2654e+06	748990	9.96289e+07	1.00541e+08	9.69252e+07	8.99258e+07	9.9452e+07	8.30155e+07	875920	9.49147e+07	6.75969	1.59128e-11	3.36971e-10	1.46717	5α-Tetrahydrocortisol	--	C21 H34 O5	8.42	755.464	--	--	--	-	-	-	-
Com_935_pos	1.24789e+07	1.27343e+07	1.36982e+07	1.40196e+07	1.2589e+07	1.27693e+07	1.41236e+08	9.2128e+07	8.06073e+07	1.01216e+08	1.04204e+08	1.38264e+08	1.30482e+07	1.09609e+08	3.07045	2.43012e-06	7.10874e-06	1.45139	MAG 5:0	--	C8 H16 O4	3.814	194.139	--	--	--	-	-	-	-
Com_889_pos	5.00861e+07	3.90535e+07	4.58649e+07	4.37103e+07	3.32346e+07	5.3198e+07	1.41983e+08	1.40236e+08	1.35313e+08	1.44211e+08	1.34268e+08	1.24325e+08	4.41913e+07	1.36723e+08	1.62942	7.86211e-10	6.94909e-09	1.44631	DPH	--	C15 H21 N5 O6	7.784	351.134	--	--	--	-	-	-	-
Com_303_pos	4.08685e+08	2.94294e+08	2.72142e+08	3.71897e+08	3.56883e+08	4.33822e+08	1.83296e+08	2.0839e+08	2.97598e+08	2.56696e+08	2.20908e+08	2.76523e+08	3.56287e+08	2.40568e+08	-0.566593	0.00414602	0.00646685	1.44363	L-Glutathione oxidized	--	C20 H32 N6 O12 S2	2.218	613.158	--	--	--	-	-	-	-
Com_1241_pos	1.1243e+08	1.12079e+08	1.06931e+08	1.18029e+08	1.17003e+08	1.06878e+08	2.20198e+07	2.69793e+07	2.44927e+07	2.39119e+07	2.4555e+07	2.24644e+07	1.12225e+08	2.40705e+07	-2.22106	1.23929e-12	6.79132e-11	1.42217	YMH	--	C20 H27 N5 O5 S	9.536	472.157	--	--	--	-	-	-	-
Com_1249_pos	1.42112e+07	1.29304e+07	1.32095e+07	1.35703e+07	1.34579e+07	1.43488e+07	1.03419e+08	1.00991e+08	9.7144e+07	1.03924e+08	1.01845e+08	9.52978e+07	1.36213e+07	1.00437e+08	2.88235	3.81259e-14	3.62953e-12	1.41045	Histamine-trifluoromethyltoluide	--	C19 H25 F3 N4 O	7.708	383.2	--	--	--	-	-	-	-
Com_159_pos	7.14005e+08	5.19402e+08	6.65114e+08	7.9077e+08	6.56828e+08	6.15292e+08	4.25416e+08	6.6412e+08	6.38746e+08	5.06105e+08	4.9197e+08	4.2191e+08	6.60235e+08	5.24711e+08	-0.331456	0.0376713	0.0494662	1.41027	PC (18:2/18:2)	--	C44 H80 N O8 P	16.075	782.568	--	--	--	-	-	-	-
Com_476_pos	9.54033e+07	1.00076e+08	9.80316e+07	1.09341e+08	1.15722e+08	1.06704e+08	2.67091e+08	2.35889e+08	1.81134e+08	1.10304e+08	2.77333e+08	1.89905e+08	1.04213e+08	2.10276e+08	1.01275	0.00209619	0.00345997	1.41003	3-(5-phenyl-1,3-oxazol-2-yl)-4-(trifluoromethyl)pyridine	--	C15 H9 F3 N2 O	3.495	291.07	--	--	--	-	-	-	-
Com_471_pos	1.59787e+08	1.70358e+08	1.6469e+08	1.67852e+08	1.69237e+08	1.66646e+08	2.5658e+08	2.47925e+08	2.64613e+08	2.51975e+08	2.52934e+08	2.24967e+08	1.66428e+08	2.49832e+08	0.58606	4.39295e-08	1.92075e-07	1.36925	Gly-Tyr	--	C11 H14 N2 O4	3.322	239.102	Carboxylic acids and derivatives	658-79-7	HMDB0028853	-	-	-	-
Com_1009_pos	1.23128e+08	1.07662e+08	1.12308e+08	1.21178e+08	1.2425e+08	1.04401e+08	3.3578e+07	3.4404e+07	3.24147e+07	3.46887e+07	3.64241e+07	3.49604e+07	1.15488e+08	3.44116e+07	-1.74677	5.31871e-10	5.15705e-09	1.36316	Creatinine	--	C4 H7 N3 O	1.388	114.066	Carboxylic acids and derivatives	60-27-5	HMDB0000562	C00791	ko01100//Metabolic pathways;ko00330//Arginine and proline metabolism	Amino acid metabolism;Global and overview maps	Metabolism
Com_926_pos	1.44166e+08	1.48246e+08	1.48642e+08	1.38407e+08	1.50175e+08	1.40564e+08	6.63127e+07	6.58485e+07	7.07295e+07	6.28102e+07	6.65516e+07	5.16075e+07	1.45033e+08	6.39767e+07	-1.18077	2.99851e-10	3.45716e-09	1.35745	α-Aspartylphenylalanine	--	C13 H16 N2 O5	6.983	281.113	--	--	--	-	-	-	-
Com_439_pos	2.29092e+08	2.29704e+08	2.25228e+08	2.14017e+08	2.40963e+08	2.361e+08	1.49772e+08	1.54004e+08	1.56247e+08	1.48225e+08	1.56266e+08	1.45022e+08	2.29184e+08	1.51589e+08	-0.596338	5.11986e-09	3.26242e-08	1.32122	2-Benzyl-5-[(3S)-1-isopropyl-3-pyrrolidinyl]-1,3,4-oxadiazole	--	C16 H21 N3 O	6.014	136.589	--	--	--	-	-	-	-
Com_409_pos	2.06617e+08	2.05736e+08	2.01672e+08	2.01706e+08	2.07643e+08	2.09058e+08	2.71434e+08	3.02433e+08	2.98501e+08	2.89489e+08	2.79659e+08	2.57687e+08	2.05405e+08	2.832e+08	0.46335	6.44006e-07	2.14321e-06	1.30901	Ala-Leu	--	C9 H18 N2 O3	5.817	203.139	Carboxylic acids and derivatives	-	HMDB0028691	-	-	-	-
Com_1134_pos	1.31933e+08	9.19748e+07	1.08524e+08	8.27838e+07	1.11815e+08	1.27925e+08	2.8208e+07	2.16341e+07	1.66487e+07	3.14268e+07	1.83824e+07	6.13203e+07	1.09159e+08	2.96034e+07	-1.8826	1.7229e-05	4.16536e-05	1.30509	6-methyl-5-nitroquinoline	--	C10 H8 N2 O2	11.268	189.069	--	--	--	-	-	-	-
Com_1546_pos	2.39844e+06	2.62857e+06	3.85741e+06	3.08648e+06	2.68726e+06	2.79358e+06	7.15395e+07	7.91508e+07	8.12051e+07	7.59911e+07	7.85796e+07	7.07472e+07	2.90862e+06	7.62022e+07	4.71142	1.47341e-12	7.12439e-11	1.29623	Diisobutylphthalate	--	C16 H22 O4	7.202	279.163	--	--	--	-	-	-	-
Com_1105_pos	8.76264e+07	7.67185e+07	7.28459e+07	8.54799e+07	8.55303e+07	9.36934e+07	1.18368e+07	9.51863e+06	1.01189e+07	1.19724e+07	1.10364e+07	1.02708e+07	8.36491e+07	1.07923e+07	-2.95434	4.79213e-10	4.88737e-09	1.29051	Cortisone	--	C21 H28 O5	5.258	361.208	Steroids and steroid derivatives	1950-04-04	HMDB0015459	C00762	ko01100//Metabolic pathways;ko00140//Steroid hormone biosynthesis;ko05200//Pathways in cancer;ko05215//Prostate cancer;ko04960//Aldosterone-regulated sodium reabsorption	Cancers;Excretory system;Global and overview maps;Lipid metabolism	Human Diseases;Metabolism;Organismal Systems
Com_511_pos	1.66141e+08	1.5103e+08	1.61608e+08	1.70276e+08	1.76461e+08	1.6435e+08	2.34855e+08	2.42539e+08	2.46182e+08	2.40992e+08	2.42267e+08	2.22986e+08	1.64978e+08	2.38303e+08	0.530529	3.49998e-08	1.55512e-07	1.27997	6-(3-hydroxybutan-2-yl)-5-(hydroxymethyl)-4-methoxy-2H-pyran-2-one	--	C11 H16 O5	2.308	267.058	--	--	--	-	-	-	-
Com_1562_pos	5.73889e+06	5.23687e+06	7.37678e+06	5.41902e+06	4.41146e+06	7.04044e+06	6.87772e+07	8.27788e+07	6.66954e+07	7.87915e+07	8.15138e+07	7.33372e+07	5.87058e+06	7.53156e+07	3.68138	2.50729e-10	3.09424e-09	1.25956	DNK	--	C14 H25 N5 O7	9.002	376.185	--	--	--	-	-	-	-
Com_938_pos	7.42161e+06	7.27776e+06	7.31904e+06	7.109e+06	7.65618e+06	7.29983e+06	7.40081e+07	6.90889e+07	6.35444e+07	7.99676e+07	7.84273e+07	7.11568e+07	7.34724e+06	7.26988e+07	3.30666	1.51478e-10	2.04123e-09	1.22083	PC (8:0/16:4)	--	C32 H56 N O8 P	9.27	614.386	--	--	--	-	-	-	-
Com_1163_pos	3.40741e+07	3.54913e+07	3.50897e+07	3.32099e+07	3.82567e+07	3.56619e+07	1.10158e+08	1.07568e+08	1.10948e+08	6.92034e+07	1.10826e+08	9.46393e+07	3.52973e+07	1.00557e+08	1.51039	2.31789e-06	6.80467e-06	1.20011	3-hydroxy-2-[5-nitro-2-(1-pyrrolidinyl)benzyl]propanenitrile	--	C14 H17 N3 O3	7.165	276.134	--	--	--	-	-	-	-
Com_1315_pos	1.12998e+08	1.15987e+08	1.06465e+08	1.05124e+08	1.14906e+08	1.05231e+08	4.98366e+07	4.74236e+07	4.77528e+07	5.03609e+07	5.36379e+07	4.31223e+07	1.10119e+08	4.8689e+07	-1.17739	3.02817e-10	3.45716e-09	1.18212	WLK	--	C23 H35 N5 O4	6.568	428.262	--	--	--	-	-	-	-
Com_1835_pos	3.35814e+06	4.09577e+06	4.80635e+06	3.96553e+06	2.93963e+06	4.40544e+06	6.22451e+07	6.86467e+07	6.6052e+07	6.00153e+07	7.12217e+07	5.50104e+07	3.92848e+06	6.38652e+07	4.02299	2.96026e-10	3.45716e-09	1.17069	FLK	--	C21 H34 N4 O4	6.163	204.136	--	--	--	-	-	-	-
Com_453_pos	2.93898e+08	2.57739e+08	2.30612e+08	2.79074e+08	2.82002e+08	3.04455e+08	1.77133e+08	1.93653e+08	2.26875e+08	2.39305e+08	1.88069e+08	2.15265e+08	2.7463e+08	2.06717e+08	-0.409834	0.000955904	0.00169343	1.15036	--	Tropolone	C7 H6 O2	2.3	123.044	--	--	--	-	-	-	-
Com_1034_pos	5.30565e+07	6.69148e+07	6.53119e+07	5.74083e+07	6.43333e+07	4.74184e+07	2.51081e+06	3.9651e+06	1.47586e+06	3.92027e+06	1.81214e+06	3.36332e+06	5.90739e+07	2.84125e+06	-4.37792	7.74461e-09	4.6131e-08	1.1241	Retrorsine	--	C18 H25 N O6	6.628	352.181	--	--	--	-	-	-	-
Com_869_pos	6.73831e+07	8.57398e+07	1.04411e+08	6.34509e+07	9.31109e+07	1.63472e+08	1.68853e+07	2.69945e+07	3.05293e+07	3.31518e+07	2.83675e+07	3.4563e+07	9.62612e+07	2.84152e+07	-1.76029	0.00114021	0.0019857	1.11224	Eicosapentaenoic acid	--	C20 H30 O2	14.968	303.231	Fatty Acyls	10417-94-4	HMDB0001999	C06428	ko01040//Biosynthesis of unsaturated fatty acids	Lipid metabolism	Metabolism
Com_2167_pos	6.85335e+07	5.44227e+07	5.14188e+07	6.27919e+07	6.10592e+07	6.43123e+07	6.26346e+06	7.57165e+06	7.3572e+06	8.28242e+06	6.2453e+06	7.81313e+06	6.04231e+07	7.25553e+06	-3.05795	1.93114e-09	1.41732e-08	1.1037	Valylproline	--	C10 H18 N2 O3	2.643	215.139	Carboxylic acids and derivatives	-	HMDB0029135	-	-	-	-
Com_940_pos	4.95321e+07	4.35564e+07	4.63865e+07	5.19764e+07	4.98188e+07	4.93807e+07	1.32278e+08	1.3433e+08	1.36293e+08	1.3067e+08	1.3947e+08	2.32467e+07	4.84418e+07	1.16048e+08	1.2604	0.00464012	0.00714265	1.07696	Anastrozole	--	C17 H19 N5	7.376	294.169	Benzene and substituted derivatives	120511-73-1	HMDB0015348	-	-	-	-
Com_891_pos	1.0306e+08	1.13579e+08	1.47794e+08	1.58987e+08	1.01853e+08	1.18911e+08	7.17242e+07	7.29341e+07	5.34783e+07	7.66442e+07	3.3253e+07	8.13891e+07	1.24031e+08	6.49038e+07	-0.93432	0.000697903	0.00126639	1.07288	Cer-NS (d18:1/16:0)	--	C34 H67 N O3	15.31	538.519	--	--	--	-	-	-	-
Com_1685_pos	8.77733e+07	9.11282e+07	7.8011e+07	8.62342e+07	6.72473e+07	7.74771e+07	2.45832e+07	3.57794e+07	3.14662e+07	1.81744e+07	4.24634e+07	2.11081e+07	8.13119e+07	2.89291e+07	-1.49094	1.54425e-06	4.79009e-06	1.06883	--	3-Methylindole	C9 H9 N	8.674	132.081	Indoles and derivatives	83-34-1	HMDB0000466	-	-	-	-
Com_551_pos	2.01759e+08	1.75265e+08	1.75805e+08	1.97172e+08	2.65197e+08	1.91888e+08	7.07574e+07	1.01581e+08	1.84823e+08	6.46768e+07	1.47835e+08	1.87951e+08	2.01181e+08	1.26271e+08	-0.671971	0.0171964	0.0239583	1.06271	PE (19:2/19:2)	--	C43 H78 N O8 P	15.647	768.552	--	--	--	-	-	-	-
Com_1758_pos	1.11362e+07	8.0845e+06	9.65351e+06	8.59348e+06	8.72564e+06	1.31991e+07	5.31386e+07	6.34074e+07	7.10438e+07	5.87576e+07	5.67793e+07	5.60005e+07	9.89873e+06	5.98545e+07	2.59614	5.53419e-09	3.49931e-08	1.06228	N-(5-acetamidopentyl)acetamide	--	C9 H18 N2 O2	2.39	209.127	--	--	--	-	-	-	-
Com_1010_pos	7.34878e+07	6.66704e+07	5.80498e+07	6.98767e+07	6.52638e+07	7.16439e+07	1.19203e+08	1.17307e+08	1.26573e+08	1.10811e+08	1.13708e+08	1.15926e+08	6.74987e+07	1.17255e+08	0.796713	2.213e-08	1.05518e-07	1.05521	Acetyl-L-carnitine	--	C9 H17 N O4	1.599	204.123	Fatty Acyls	3040-38-8	HMDB0000201	C02571	ko04931//Insulin resistance	Endocrine and metabolic diseases	Human Diseases
Com_2027_pos	988852	1.07151e+07	1.22822e+06	1.46235e+07	1.04278e+07	1.02251e+07	5.05172e+07	6.11265e+07	5.26798e+07	6.20655e+07	5.26641e+07	5.64792e+07	8.03475e+06	5.59221e+07	2.79909	2.01061e-08	9.89651e-08	1.03986	--	LysoPC 10:0	C18 H38 N O7 P	7.787	394.234	--	--	--	-	-	-	-
Com_1936_pos	6.88775e+07	7.46125e+07	6.39934e+07	6.45258e+07	7.53061e+07	7.08459e+07	2.39479e+07	2.38157e+07	2.38889e+07	2.19794e+07	2.3372e+07	1.91747e+07	6.96935e+07	2.26965e+07	-1.61856	7.73478e-10	6.91086e-09	1.03137	3-{[(3S)-3-(1,3-Benzothiazol-2-yl)-1-pyrrolidinyl]methyl}benzonitrile	--	C19 H17 N3 S	7.576	320.124	--	--	--	-	-	-	-
Com_851_pos	6.67937e+07	7.67108e+07	8.02933e+07	6.1723e+07	7.90543e+07	1.25112e+08	1.73032e+07	2.35869e+07	2.73873e+07	3.18983e+07	2.72524e+07	3.75692e+07	8.16145e+07	2.74996e+07	-1.56942	0.000220917	0.000446177	1.02949	D-Sphingosine	--	C18 H37 N O2	12.62	300.289	--	--	--	-	-	-	-
Com_2189_pos	6.26268e+07	6.18871e+07	5.81064e+07	6.34343e+07	6.67426e+07	6.26228e+07	1.62085e+07	1.75864e+07	1.81326e+07	1.82612e+07	1.53457e+07	1.58121e+07	6.257e+07	1.68911e+07	-1.88921	5.36631e-12	1.59486e-10	1.02353	α-Hydroxyalprazolam	--	C17 H13 Cl N4 O	8.957	325.088	--	--	--	-	-	-	-
Com_2116_pos	5.68458e+07	5.06602e+07	5.45073e+07	5.07014e+07	5.44692e+07	5.07867e+07	7.4553e+06	7.82818e+06	7.98008e+06	7.66723e+06	7.83819e+06	7.79661e+06	5.29951e+07	7.76093e+06	-2.77156	1.45303e-12	7.12439e-11	1.01971	1-{4-[2-nitro-4-(trifluoromethyl)phenyl]piperazino}ethan-1-one	--	C13 H14 F3 N3 O3	3.914	296.124	--	--	--	-	-	-	-
Com_1708_pos	1.40161e+07	1.85222e+07	1.83834e+07	1.65908e+07	1.46614e+07	1.65791e+07	6.00583e+07	5.62719e+07	7.36265e+07	6.10415e+07	5.55718e+07	6.92028e+07	1.64588e+07	6.26288e+07	1.92796	3.29274e-08	1.48716e-07	1.01892	trans-4-Phenyl-4-piperidinocyclohexanol	--	C17 H25 N O	6.431	260.197	--	--	--	-	-	-	-
Com_2261_pos	2.68216e+06	3.24426e+06	3.03418e+06	2.6206e+06	2.96602e+06	1.64446e+06	4.36172e+07	4.47689e+07	4.75095e+07	5.22294e+07	4.40832e+07	5.55033e+07	2.69861e+06	4.79519e+07	4.1513	6.67073e-10	6.16106e-09	1.01366	Desoximetasone	--	C22 H29 F O4	8.428	377.211	Steroids and steroid derivatives	382-67-2	HMDB0014687	-	-	-	-
Com_1834_pos	1.25065e+07	1.27903e+07	1.20164e+07	1.51436e+07	1.27084e+07	1.44143e+07	5.08911e+07	5.82272e+07	6.76681e+07	6.45023e+07	5.29508e+07	5.67099e+07	1.32633e+07	5.84916e+07	2.14079	1.22816e-08	6.77549e-08	1.00784	DLK	--	C16 H30 N4 O6	2.333	375.223	--	--	--	-	-	-	-
Com_634_pos	8.95649e+07	9.64028e+07	1.07805e+08	8.24493e+07	9.02124e+07	9.62581e+07	4.1844e+07	4.46409e+07	5.42505e+07	5.08878e+07	5.08984e+07	4.29616e+07	9.37821e+07	4.75805e+07	-0.978941	4.96154e-07	1.67835e-06	1.00609	--	Choline Glycerophosphate	C8 H20 N O6 P	1.361	258.11	Glycerophospholipids	28319-77-9	HMDB0000086	C00670	ko00564//Glycerophospholipid metabolism;ko05231//Choline metabolism in cancer;ko00565//Ether lipid metabolism	Cancers;Lipid metabolism	Human Diseases;Metabolism
Com_2413_pos	4.9054e+07	4.9633e+07	5.99923e+07	4.70239e+07	5.10013e+07	5.80968e+07	7.08075e+06	5.15474e+06	5.63271e+06	3.94408e+06	7.15534e+06	1.56527e+07	5.24669e+07	7.43673e+06	-2.81867	1.54258e-08	8.02531e-08	1.00393	ethyl 2-cyano-3-[(2-oxoazepan-3-yl)amino]acrylate	--	C12 H17 N3 O3	8.268	274.116	--	--	--	-	-	-	-
Com_2428_pos	1.00101e+06	1.50631e+06	1.27147e+06	1.0009e+06	1.3046e+06	2.25163e+06	4.64888e+07	4.05765e+07	4.2903e+07	5.13411e+07	4.52837e+07	4.64449e+07	1.38932e+06	4.55063e+07	5.03362	5.03627e-11	7.81097e-10	1.00283	HexCer-NS (d29:2/38:2)	--	C73 H137 N O8	9.482	1157.04	--	--	--	-	-	-	-

## Sheet: POS-TN-vs-TL
6.8 The DAMs were identified between the TN and TL groups in POS mode
index	TN-1	TN-2	TN-3	TN-4	TN-5	TN-6	TL-1	TL-2	TL-3	TL-4	TL-5	TL-6	control_mean	case_mean	log2_FC(case_mean/control_mean)	Pvalue	fdr	vip	MS2_name	MS1_name	formula	rtmin	mz	Class	CAS	HMDB	C_ID	Pathway	KEGG_B_class	KEGG_A_class
Com_12_pos	7.31986e+09	7.09478e+09	7.41052e+09	7.31189e+09	5.80179e+09	7.85282e+09	8.29004e+09	1.04469e+10	1.09145e+10	1.01664e+10	8.03641e+09	9.40054e+09	7.13194e+09	9.54246e+09	0.420066	0.00153617	0.007094	14.2957	2-{2-[4-(tert-butyl)phenyl]-4-hydroxy-1,3-thiazol-5-yl}acetic acid	--	C15 H17 N O3 S	10.675	309.126	--	--	--	-	-	-	-
Com_62_pos	1.58738e+09	1.66887e+09	1.65562e+09	1.62062e+09	1.54023e+09	1.52435e+09	2.01994e+09	1.94146e+09	2.10107e+09	2.07685e+09	1.93337e+09	2.01477e+09	1.59951e+09	2.01458e+09	0.332843	5.47542e-07	1.50026e-05	6.55281	Hypoxanthine	--	C5 H4 N4 O	3.475	137.046	Imidazopyrimidines	68-94-0	HMDB0000157	C00262	ko01100//Metabolic pathways;ko00230//Purine metabolism	Global and overview maps;Nucleotide metabolism	Metabolism
Com_92_pos	1.10225e+09	1.0434e+09	1.12068e+09	1.22667e+09	9.58044e+08	9.7745e+08	6.54981e+08	6.00505e+08	7.08329e+08	6.78822e+08	7.37035e+08	7.05206e+08	1.07142e+09	6.80813e+08	-0.65419	6.08128e-06	9.80159e-05	6.09447	Spermidine	--	C7 H19 N3	1.144	146.165	Organonitrogen compounds	124-20-9	HMDB0001257	C00315	ko01100//Metabolic pathways;ko04976//Bile secretion;ko02010//ABC transporters;ko00330//Arginine and proline metabolism;ko00410//beta-Alanine metabolism;ko00480//Glutathione metabolism	Amino acid metabolism;Digestive system;Global and overview maps;Membrane transport;Metabolism of other amino acids	Environmental Information Processing;Metabolism;Organismal Systems
Com_196_pos	4.44892e+08	4.78881e+08	4.74565e+08	4.87505e+08	5.01203e+08	4.54615e+08	6.60532e+08	6.45304e+08	7.03421e+08	6.63143e+08	7.00314e+08	7.15758e+08	4.7361e+08	6.81412e+08	0.524827	5.23687e-08	2.26564e-06	4.60865	Creatine	--	C4 H9 N3 O2	1.412	132.077	Carboxylic acids and derivatives	57-00-1	HMDB0000064	C00300	ko01100//Metabolic pathways;ko00330//Arginine and proline metabolism;ko00260//Glycine, serine and threonine metabolism	Amino acid metabolism;Global and overview maps	Metabolism
Com_99_pos	4.79174e+08	4.98034e+08	5.0878e+08	5.30368e+08	4.91883e+08	4.59591e+08	2.7096e+08	2.81069e+08	3.33428e+08	3.0433e+08	3.1763e+08	2.43246e+08	4.94638e+08	2.91777e+08	-0.761506	2.69436e-07	8.51831e-06	4.47199	Indole-3-acetic acid	--	C10 H9 N O2	9.947	176.07	Indoles and derivatives	87-51-4	HMDB0000197	C00954	ko01100//Metabolic pathways;ko00380//Tryptophan metabolism	Amino acid metabolism;Global and overview maps	Metabolism
Com_100_pos	4.8138e+08	5.09673e+08	5.10324e+08	5.32549e+08	4.94081e+08	4.62594e+08	2.73322e+08	2.8301e+08	3.5807e+08	3.07301e+08	3.21983e+08	2.46805e+08	4.98433e+08	2.98415e+08	-0.740079	9.57023e-07	2.3915e-05	4.40903	trans-3-Hydroxycotinine	--	C10 H12 N2 O2	9.989	193.097	Pyridines and derivatives	34834-67-8	HMDB0001390	-	-	-	-
Com_634_pos	4.1844e+07	4.46409e+07	5.42505e+07	5.08878e+07	5.08984e+07	4.29616e+07	2.29711e+08	1.91197e+08	2.21441e+08	2.47556e+08	2.24501e+08	2.37402e+08	4.75805e+07	2.25301e+08	2.24341	8.67862e-10	1.18897e-07	4.28437	--	Choline Glycerophosphate	C8 H20 N O6 P	1.361	258.11	Glycerophospholipids	28319-77-9	HMDB0000086	C00670	ko00564//Glycerophospholipid metabolism;ko05231//Choline metabolism in cancer;ko00565//Ether lipid metabolism	Cancers;Lipid metabolism	Human Diseases;Metabolism
Com_190_pos	4.0855e+08	4.81755e+08	4.40973e+08	5.04096e+08	4.13583e+08	5.33772e+08	6.16836e+08	4.88278e+08	7.48909e+08	6.72801e+08	7.30845e+08	7.53397e+08	4.63788e+08	6.68511e+08	0.527485	0.00138644	0.00649448	4.17177	Adenosine	--	C10 H13 N5 O4	2.784	268.104	Purine nucleosides	58-61-7	HMDB0000050	C00212	ko01100//Metabolic pathways;ko00230//Purine metabolism;ko04080//Neuroactive ligand-receptor interaction;ko04024//cAMP signaling pathway;ko04923//Regulation of lipolysis in adipocyte;ko05012//Parkinson disease;ko05034//Alcoholism;ko04022//cGMP - PKG signaling pathway;ko04270//Vascular smooth muscle contraction;ko04924//Renin secretion;ko05032//Morphine addiction;ko04071//Sphingolipid signaling pat…	Circulatory system;Endocrine system;Global and overview maps;Neurodegenerative diseases;Nucleotide metabolism;Signal transduction;Signaling molecules and interaction;Substance dependence	Environmental Information Processing;Human Diseases;Metabolism;Organismal Systems
Com_170_pos	6.99804e+08	7.18163e+08	6.77915e+08	5.57012e+08	6.81796e+08	6.32419e+08	7.55785e+08	8.49461e+08	8.84125e+08	7.92907e+08	8.68091e+08	7.89881e+08	6.61185e+08	8.23375e+08	0.316496	0.000451072	0.00264844	3.81068	Inosine	--	C10 H12 N4 O5	3.476	269.088	Purine nucleosides	58-63-9	HMDB0000195	C00294	ko01100//Metabolic pathways;ko00230//Purine metabolism	Global and overview maps;Nucleotide metabolism	Metabolism
Com_544_pos	7.21995e+07	1.05329e+08	5.06121e+07	9.43058e+07	8.29856e+07	3.92669e+07	1.80384e+08	2.15638e+08	2.88379e+08	2.0356e+08	2.52061e+08	1.9184e+08	7.41164e+07	2.21977e+08	1.58255	1.98971e-05	0.000247809	3.76682	--	Adipamide	C6 H12 N2 O2	6.87	145.097	--	--	--	-	-	-	-
Com_153_pos	5.34466e+08	4.80299e+08	4.48303e+08	5.13795e+08	4.96652e+08	4.75282e+08	6.2237e+08	5.74772e+08	5.90893e+08	6.79e+08	5.89923e+08	6.11013e+08	4.91466e+08	6.11329e+08	0.314856	0.000113877	0.000948401	3.31876	Adenine	--	C5 H5 N5	1.529	136.062	Imidazopyrimidines	73-24-5	HMDB0000034	C00147	ko01100//Metabolic pathways;ko00230//Purine metabolism	Global and overview maps;Nucleotide metabolism	Metabolism
Com_252_pos	4.43253e+08	3.91513e+08	4.57339e+08	4.42716e+08	3.47859e+08	3.59872e+08	2.61537e+08	2.60434e+08	3.21294e+08	2.29841e+08	2.9263e+08	3.21753e+08	4.07092e+08	2.81248e+08	-0.533512	0.000432128	0.00255546	3.24831	LLK	--	C18 H36 N4 O4	5.488	373.281	--	--	--	-	-	-	-
Com_511_pos	2.34855e+08	2.42539e+08	2.46182e+08	2.40992e+08	2.42267e+08	2.22986e+08	1.32481e+08	1.19036e+08	1.38593e+08	1.40418e+08	1.42377e+08	1.34157e+08	2.38303e+08	1.3451e+08	-0.825085	1.11342e-09	1.30747e-07	3.22225	6-(3-hydroxybutan-2-yl)-5-(hydroxymethyl)-4-methoxy-2H-pyran-2-one	--	C11 H16 O5	2.308	267.058	--	--	--	-	-	-	-
Com_134_pos	9.24311e+08	9.15281e+08	9.13401e+08	9.25582e+08	9.39735e+08	8.38657e+08	8.24411e+08	7.56832e+08	7.70977e+08	7.97136e+08	8.23945e+08	8.05934e+08	9.09494e+08	7.96539e+08	-0.191319	0.000116581	0.000958295	3.15897	2-(2-amino-3-methylbutanamido)-3-phenylpropanoic acid	--	C14 H20 N2 O3	7.603	265.154	--	--	--	-	-	-	-
Com_938_pos	7.40081e+07	6.90889e+07	6.35444e+07	7.99676e+07	7.84273e+07	7.11568e+07	1.59467e+08	1.67181e+08	1.48371e+08	1.6736e+08	1.76581e+08	1.55227e+08	7.26988e+07	1.62365e+08	1.15923	4.20216e-09	3.3173e-07	2.98694	PC (8:0/16:4)	--	C32 H56 N O8 P	9.27	614.386	--	--	--	-	-	-	-
Com_233_pos	4.42396e+08	4.38915e+08	4.34748e+08	4.74165e+08	4.59256e+08	4.39119e+08	5.91234e+08	4.54951e+08	5.43312e+08	5.27609e+08	5.79087e+08	6.01414e+08	4.481e+08	5.49601e+08	0.294565	0.00133049	0.00628542	2.94058	Choline	--	C5 H13 N O	1.357	104.107	Organonitrogen compounds	62-49-7	HMDB0000097	C00114	ko01100//Metabolic pathways;ko04976//Bile secretion;ko02010//ABC transporters;ko00260//Glycine, serine and threonine metabolism;ko00564//Glycerophospholipid metabolism;ko04725//Cholinergic synapse;ko05231//Choline metabolism in cancer	Amino acid metabolism;Cancers;Digestive system;Global and overview maps;Lipid metabolism;Membrane transport;Nervous system	Environmental Information Processing;Human Diseases;Metabolism;Organismal Systems
Com_375_pos	2.97218e+08	3.07709e+08	3.28336e+08	3.18309e+08	2.77792e+08	2.98895e+08	2.20192e+08	2.31171e+08	2.30787e+08	2.00464e+08	2.23266e+08	2.15991e+08	3.0471e+08	2.20312e+08	-0.467889	1.87577e-06	3.95356e-05	2.86516	ILK	--	C18 H36 N4 O4	5.502	187.144	--	--	--	-	-	-	-
Com_409_pos	2.71434e+08	3.02433e+08	2.98501e+08	2.89489e+08	2.79659e+08	2.57687e+08	2.06672e+08	1.7045e+08	2.15371e+08	1.95151e+08	2.20874e+08	1.99239e+08	2.832e+08	2.01293e+08	-0.492529	1.02841e-05	0.000138324	2.7489	Ala-Leu	--	C9 H18 N2 O3	5.817	203.139	Carboxylic acids and derivatives	-	HMDB0028691	-	-	-	-
Com_140_pos	3.90869e+08	4.18536e+08	4.06003e+08	3.99281e+08	4.40803e+08	4.11219e+08	2.86083e+08	2.85525e+08	3.41343e+08	3.4446e+08	3.47266e+08	3.5327e+08	4.11119e+08	3.26324e+08	-0.333248	0.000184222	0.00130544	2.71942	D-(+)-Maltose	--	C12 H22 O11	1.375	383.115	Organooxygen compounds	69-79-4	HMDB0000163	C00208	ko01100//Metabolic pathways;ko02010//ABC transporters;ko04742//Taste transduction;ko00500//Starch and sucrose metabolism;ko04973//Carbohydrate digestion and absorption	Carbohydrate metabolism;Digestive system;Global and overview maps;Membrane transport;Sensory system	Environmental Information Processing;Metabolism;Organismal Systems
Com_826_pos	1.37102e+08	1.24726e+08	1.47871e+08	1.54938e+08	1.10169e+08	1.19706e+08	4.03325e+07	7.27319e+07	8.61837e+07	4.88126e+07	8.14034e+07	3.50138e+07	1.32419e+08	6.07463e+07	-1.12424	9.28439e-05	0.00082954	2.57322	Nicotinamide mononucleotide	--	C11 H15 N2 O8 P	5.558	335.057	Pyridine nucleotides	1094-61-7	HMDB0000229	C00455	ko01100//Metabolic pathways;ko00760//Nicotinate and nicotinamide metabolism	Global and overview maps;Metabolism of cofactors and vitamins	Metabolism
Com_201_pos	3.59986e+08	3.40771e+08	2.92391e+08	3.09857e+08	3.51633e+08	2.84932e+08	2.06226e+08	2.63054e+08	2.76521e+08	2.62697e+08	2.82533e+08	1.74284e+08	3.23262e+08	2.44219e+08	-0.404526	0.00499102	0.018539	2.48967	2-(benzylthio)-4-[2-(3-methylbenzo[b]thiophen-2-yl)vinyl]pyrimidine	--	C22 H18 N2 S2	10.07	375.098	--	--	--	-	-	-	-
Com_1315_pos	4.98366e+07	4.74236e+07	4.77528e+07	5.03609e+07	5.36379e+07	4.31223e+07	1.13064e+08	9.99902e+07	1.02434e+08	1.03595e+08	1.14282e+08	1.14593e+08	4.8689e+07	1.07993e+08	1.14927	3.14242e-09	3.22884e-07	2.45778	WLK	--	C23 H35 N5 O4	6.568	428.262	--	--	--	-	-	-	-
Com_471_pos	2.5658e+08	2.47925e+08	2.64613e+08	2.51975e+08	2.52934e+08	2.24967e+08	1.9729e+08	1.87309e+08	2.0068e+08	1.9025e+08	1.99786e+08	2.08834e+08	2.49832e+08	1.97358e+08	-0.340144	8.55454e-06	0.000123365	2.19056	Gly-Tyr	--	C11 H14 N2 O4	3.322	239.102	Carboxylic acids and derivatives	658-79-7	HMDB0028853	-	-	-	-
Com_1431_pos	4.66351e+07	5.36619e+07	4.71951e+07	4.09826e+07	4.68276e+07	3.85584e+07	9.75067e+07	7.85206e+07	1.11598e+08	8.21944e+07	1.02824e+08	9.11636e+07	4.56434e+07	9.39679e+07	1.04176	5.66929e-06	9.35608e-05	2.18809	Sedanolide	--	C12 H18 O2	10.637	177.127	Lactones	4567-33-3	HMDB0034450	-	-	-	-
Com_887_pos	8.09924e+07	8.58068e+07	8.27832e+07	9.52953e+07	9.32412e+07	3.98275e+07	1.18813e+08	1.02226e+08	1.79575e+08	1.37121e+08	1.52796e+08	1.15525e+08	7.96577e+07	1.34343e+08	0.754033	0.00326796	0.0134313	2.15963	1-(3,4-dimethoxyphenyl)ethan-1-one oxime	--	C10 H13 N O3	10.259	178.086	--	--	--	-	-	-	-
Com_654_pos	1.53234e+08	1.89744e+08	1.78156e+08	1.75322e+08	1.83558e+08	7.60463e+07	2.11017e+08	1.79255e+08	2.21694e+08	2.09957e+08	2.28913e+08	2.33044e+08	1.59343e+08	2.1398e+08	0.425336	0.017047	0.0495147	2.08052	Kynurenine	--	C10 H12 N2 O3	9.684	209.092	Organooxygen compounds	2922-83-0	HMDB0000684	-	-	-	-
Com_2176_pos	1.68683e+07	2.07553e+07	1.71295e+07	2.29425e+07	1.37909e+07	1.51684e+07	5.46132e+07	6.97708e+07	5.91907e+07	5.80597e+07	6.67501e+07	5.46855e+07	1.77758e+07	6.05117e+07	1.7673	4.84401e-08	2.26564e-06	2.05717	--	Prostaglandin B2	C20 H30 O4	12.295	335.221	Fatty Acyls	13367-85-6	HMDB0004236	C05954	ko01100//Metabolic pathways;ko00590//Arachidonic acid metabolism;ko04726//Serotonergic synapse	Global and overview maps;Lipid metabolism;Nervous system	Metabolism;Organismal Systems
Com_1546_pos	7.15395e+07	7.91508e+07	8.12051e+07	7.59911e+07	7.85796e+07	7.07472e+07	4.2279e+07	3.69844e+07	3.25563e+07	3.36983e+07	3.98071e+07	3.38817e+07	7.62022e+07	3.65345e+07	-1.06058	1.12078e-08	6.58059e-07	1.99755	Diisobutylphthalate	--	C16 H22 O4	7.202	279.163	--	--	--	-	-	-	-
Com_169_pos	6.04705e+08	6.50314e+08	6.30059e+08	6.24587e+08	6.18978e+08	5.93064e+08	5.86573e+08	4.87731e+08	5.69343e+08	6.00665e+08	5.73719e+08	5.54118e+08	6.20284e+08	5.62025e+08	-0.142296	0.00929939	0.0303337	1.97027	Pyridoxine	--	C8 H11 N O3	1.867	170.081	Pyridines and derivatives	65-23-6	HMDB0000239	C00314	ko01100//Metabolic pathways;ko01120//Microbial metabolism in diverse environments;ko00750//Vitamin B6 metabolism	Global and overview maps;Metabolism of cofactors and vitamins	Metabolism
Com_1160_pos	8.76131e+07	9.21961e+07	8.7502e+07	9.24965e+07	9.58771e+07	8.79045e+07	1.2004e+08	1.07832e+08	1.40571e+08	1.30096e+08	1.35596e+08	1.32962e+08	9.05982e+07	1.27849e+08	0.496891	2.50759e-05	0.000294463	1.90422	DL-Carnitine	--	C7 H15 N O3	1.375	162.112	Organonitrogen compounds	461-06-3	HMDB0062496	C00318	ko04976//Bile secretion	Digestive system	Organismal Systems
Com_156_pos	4.26137e+08	4.3091e+08	4.20378e+08	4.73308e+08	3.93603e+08	3.84589e+08	3.14144e+08	3.85078e+08	4.31452e+08	3.36456e+08	4.13528e+08	3.14825e+08	4.21488e+08	3.65914e+08	-0.203987	0.0467845	0.112163	1.83758	Pantothenic acid	--	C9 H17 N O5	6.46	220.118	Alcohols and polyols	79-83-4	HMDB0000210	C00864	ko01100//Metabolic pathways;ko01110//Biosynthesis of secondary metabolites;ko04977//Vitamin digestion and absorption;ko00410//beta-Alanine metabolism;ko00770//Pantothenate and CoA biosynthesis	Digestive system;Global and overview maps;Metabolism of cofactors and vitamins;Metabolism of other amino acids	Metabolism;Organismal Systems
Com_817_pos	1.44138e+08	1.54164e+08	1.5453e+08	1.40833e+08	1.52448e+08	1.39891e+08	1.18938e+08	1.01359e+08	1.09583e+08	1.12321e+08	1.1552e+08	1.22272e+08	1.47667e+08	1.13332e+08	-0.38179	8.01551e-06	0.00012262	1.77876	Alanyltyrosine	--	C12 H16 N2 O4	3.274	253.118	Carboxylic acids and derivatives	-	HMDB0028699	-	-	-	-
Com_3393_pos	8.92292e+06	1.02218e+07	9.42622e+06	1.02795e+07	1.0228e+07	1.1045e+07	4.06714e+07	4.54351e+07	4.46482e+07	3.46501e+07	4.37341e+07	3.98953e+07	1.00206e+07	4.15057e+07	2.05034	3.74458e-09	3.3173e-07	1.77746	ACar 5:0	--	C12 H24 N O4	6.992	246.17	--	--	--	-	-	-	-
Com_429_pos	2.42158e+08	2.79428e+08	2.85876e+08	2.7468e+08	2.74221e+08	2.54178e+08	3.01266e+08	2.70869e+08	3.15788e+08	3.03048e+08	3.27074e+08	3.13211e+08	2.68423e+08	3.05209e+08	0.185288	0.00538224	0.0194044	1.74807	DL-Arginine	--	C6 H14 N4 O2	1.351	175.119	--	--	--	-	-	-	-
Com_226_pos	4.31254e+08	4.50793e+08	4.63843e+08	4.71333e+08	4.80897e+08	4.74766e+08	5.59307e+08	4.55581e+08	4.75165e+08	5.12748e+08	5.03726e+08	5.40351e+08	4.62148e+08	5.07813e+08	0.135944	0.0263153	0.0695536	1.74346	Nicotinamide	--	C6 H6 N2 O	1.94	123.055	Pyridines and derivatives	98-92-0	HMDB0001406	C00153	ko01100//Metabolic pathways;ko04977//Vitamin digestion and absorption;ko00760//Nicotinate and nicotinamide metabolism;ko04212//Longevity regulating pathway - worm	Aging;Digestive system;Global and overview maps;Metabolism of cofactors and vitamins	Metabolism;Organismal Systems
Com_1057_pos	1.05669e+08	1.19848e+08	1.22015e+08	1.09105e+08	1.09425e+08	4.69962e+07	1.45171e+08	1.23809e+08	1.50785e+08	1.34703e+08	1.41024e+08	1.37621e+08	1.02176e+08	1.38852e+08	0.442489	0.0119419	0.0371827	1.73624	2-(4-hydroxy-1,3-thiazol-2-yl)-1-phenylethan-1-one	--	C11 H9 N O2 S	9.683	220.042	--	--	--	-	-	-	-
Com_781_pos	1.49664e+08	1.65328e+08	1.44474e+08	1.19838e+08	1.60247e+08	1.3597e+08	1.59885e+08	1.69612e+08	1.80529e+08	1.90162e+08	1.89626e+08	1.90175e+08	1.4592e+08	1.79998e+08	0.302801	0.00256385	0.01121	1.70796	Thromboxane B2-biotin	--	C35 H60 N4 O7 S	6.151	703.397	--	--	--	-	-	-	-
Com_1010_pos	1.19203e+08	1.17307e+08	1.26573e+08	1.10811e+08	1.13708e+08	1.15926e+08	1.04299e+08	6.70202e+07	7.95323e+07	9.11543e+07	8.38875e+07	8.54026e+07	1.17255e+08	8.5216e+07	-0.46045	0.000169773	0.00126867	1.6736	Acetyl-L-carnitine	--	C9 H17 N O4	1.599	204.123	Fatty Acyls	3040-38-8	HMDB0000201	C02571	ko04931//Insulin resistance	Endocrine and metabolic diseases	Human Diseases
Com_419_pos	2.45955e+08	2.84232e+08	2.91807e+08	2.7979e+08	2.79096e+08	2.58634e+08	3.04447e+08	2.71477e+08	3.16677e+08	3.07589e+08	3.29271e+08	3.16923e+08	2.73252e+08	3.0773e+08	0.171434	0.00928284	0.0303337	1.66305	2-oxopiperidine-3-carbohydrazide	--	C6 H11 N3 O2	1.352	158.092	--	--	--	-	-	-	-
Com_1934_pos	3.26818e+07	3.49452e+07	3.27803e+07	3.14544e+07	3.22455e+07	2.02886e+07	5.09405e+07	4.51899e+07	8.10385e+07	5.31059e+07	6.98143e+07	5.84078e+07	3.07326e+07	5.97495e+07	0.959154	0.000571938	0.0032423	1.62752	--	3-Methyl-2-oxobutanoic acid	C5 H8 O3	7.316	117.055	Fatty Acyls	556-24-1	HMDB0030027	C00141	ko01100//Metabolic pathways;ko01110//Biosynthesis of secondary metabolites;ko01130//Biosynthesis of antibiotics;ko01230//Biosynthesis of amino acids;ko01210//2-Oxocarboxylic acid metabolism;ko00770//Pantothenate and CoA biosynthesis;ko00290//Valine, leucine and isoleucine biosynthesis;ko00280//Valine, leucine and isoleucine degradation	Amino acid metabolism;Global and overview maps;Metabolism of cofactors and vitamins	Metabolism
Com_2608_pos	2.87719e+07	2.80561e+07	3.0017e+07	2.74931e+07	3.06235e+07	2.53086e+07	5.2612e+07	4.13417e+07	6.07714e+07	5.5866e+07	5.66291e+07	5.73541e+07	2.83784e+07	5.40957e+07	0.930722	4.35777e-06	7.62146e-05	1.60981	N-(2-Furoyl)glycine	--	C7 H7 N O4	1.369	170.042	Carboxylic acids and derivatives	5657-19-2	HMDB0000439	-	-	-	-
Com_2625_pos	2.94317e+07	2.88199e+07	3.30846e+07	2.8118e+07	3.19767e+07	2.6535e+07	5.50197e+07	4.05057e+07	6.03569e+07	5.62169e+07	5.44061e+07	5.72668e+07	2.9661e+07	5.3962e+07	0.863378	1.04332e-05	0.000138324	1.56306	4-(trifluoromethyl)nicotinic acid	--	C7 H4 F3 N O2	1.371	192.024	--	--	--	-	-	-	-
Com_1316_pos	9.96289e+07	1.00541e+08	9.69252e+07	8.99258e+07	9.9452e+07	8.30155e+07	7.37833e+07	7.80913e+07	6.31898e+07	5.7258e+07	6.89319e+07	6.87393e+07	9.49147e+07	6.83323e+07	-0.474064	7.95736e-05	0.000734938	1.55969	5α-Tetrahydrocortisol	--	C21 H34 O5	8.42	755.464	--	--	--	-	-	-	-
Com_254_pos	2.56227e+07	2.69501e+07	3.10714e+07	3.25641e+07	2.33589e+07	2.78492e+07	4.72521e+06	4.78457e+06	3.99312e+06	3.144e+06	4.73402e+06	5.04076e+06	2.79027e+07	4.40361e+06	-2.66365	1.41609e-08	7.76017e-07	1.54107	Pectolinarin	--	C29 H34 O15	11.994	623.198	--	--	--	-	-	-	-
Com_439_pos	1.49772e+08	1.54004e+08	1.56247e+08	1.48225e+08	1.56266e+08	1.45022e+08	1.25739e+08	1.24503e+08	1.33982e+08	1.24571e+08	1.2745e+08	1.35676e+08	1.51589e+08	1.28653e+08	-0.236678	8.4503e-06	0.000123365	1.44472	2-Benzyl-5-[(3S)-1-isopropyl-3-pyrrolidinyl]-1,3,4-oxadiazole	--	C16 H21 N3 O	6.014	136.589	--	--	--	-	-	-	-
Com_2261_pos	4.36172e+07	4.47689e+07	4.75095e+07	5.22294e+07	4.40832e+07	5.55033e+07	2.34465e+07	2.75942e+07	2.74002e+07	2.91222e+07	2.7716e+07	2.883e+07	4.79519e+07	2.73515e+07	-0.809966	2.4659e-06	5.06743e-05	1.43638	Desoximetasone	--	C22 H29 F O4	8.428	377.211	Steroids and steroid derivatives	382-67-2	HMDB0014687	-	-	-	-
Com_224_pos	1.18021e+08	1.29961e+08	1.20965e+08	1.30085e+08	1.25506e+08	1.1009e+08	1.01199e+08	9.48384e+07	9.96496e+07	9.56418e+07	1.02969e+08	1.03401e+08	1.22438e+08	9.96164e+07	-0.297596	6.55734e-05	0.000648485	1.42906	tert-Butyl N-[1-(aminocarbonyl)-3-methylbutyl]carbamate	--	C11 H22 N2 O3	6.166	231.17	--	--	--	-	-	-	-
Com_4321_pos	1.45368e+07	1.49358e+07	1.42068e+07	1.44298e+07	1.46241e+07	1.588e+07	2.93826e+07	3.34692e+07	3.70439e+07	3.68049e+07	3.02951e+07	3.45736e+07	1.47689e+07	3.35949e+07	1.18568	6.37899e-08	2.62176e-06	1.38576	Xanthurenic acid	--	C10 H7 N O4	3.31	206.048	Quinolines and derivatives	59-00-7	HMDB0000881	C02470	ko00380//Tryptophan metabolism	Amino acid metabolism	Metabolism
Com_1002_pos	1.10163e+08	7.68339e+07	1.02501e+08	1.05807e+08	1.08152e+08	1.19179e+08	1.35981e+08	1.56391e+08	9.17464e+07	1.51106e+08	1.38104e+08	1.35506e+08	1.03773e+08	1.34806e+08	0.377456	0.0180911	0.0518148	1.37536	5'-S-Methyl-5'-thioadenosine	--	C11 H15 N5 O3 S	6.935	298.096	5'-deoxyribonucleosides	2457-80-9	HMDB0001173	C00170	ko01100//Metabolic pathways;ko00270//Cysteine and methionine metabolism	Amino acid metabolism;Global and overview maps	Metabolism
Com_4077_pos	1.60162e+07	1.33133e+07	1.25385e+07	1.56927e+07	1.16004e+07	1.17267e+07	3.72724e+07	2.8442e+07	3.07449e+07	3.05292e+07	3.00506e+07	3.59891e+07	1.34813e+07	3.21714e+07	1.25482	5.28159e-07	1.50026e-05	1.36808	Vincristine	--	C46 H56 N4 O10	6.235	413.209	Vinca alkaloids	57-22-7	HMDB0014681	C07204	ko01110//Biosynthesis of secondary metabolites	Global and overview maps	Metabolism
Com_1562_pos	6.87772e+07	8.27788e+07	6.66954e+07	7.87915e+07	8.15138e+07	7.33372e+07	5.94666e+07	5.99346e+07	5.37902e+07	4.81161e+07	4.77011e+07	5.96024e+07	7.53156e+07	5.47685e+07	-0.459603	0.000207681	0.00144673	1.36217	DNK	--	C14 H25 N5 O7	9.002	376.185	--	--	--	-	-	-	-
Com_5636_pos	5.62473e+06	6.3469e+06	5.84408e+06	6.85108e+06	5.08569e+06	5.89136e+06	2.01219e+07	2.63285e+07	2.42551e+07	2.54425e+07	2.94916e+07	1.98641e+07	5.94064e+06	2.42506e+07	2.02933	3.22505e-07	9.81848e-06	1.33678	--	8,15-Dihete	C20 H32 O4	12.417	337.237	Fatty Acyls	77667-08-4	HMDB0010219	-	-	-	-
Com_3685_pos	2.56681e+07	2.51014e+07	2.50344e+07	2.68153e+07	2.50451e+07	1.12677e+07	3.99438e+07	3.9099e+07	4.30379e+07	3.85907e+07	4.17026e+07	4.14741e+07	2.31553e+07	4.06413e+07	0.811603	3.66116e-05	0.000406686	1.31228	Proline-hydroxyproline	--	C10 H16 N2 O4	5.692	229.118	Carboxylic acids and derivatives	18684-24-7	HMDB0006695	-	-	-	-
Com_6471_pos	4.83469e+06	5.65289e+06	5.18302e+06	6.09482e+06	5.30759e+06	5.69849e+06	1.96762e+07	2.42659e+07	2.28178e+07	2.34775e+07	2.53194e+07	1.977e+07	5.46192e+06	2.25545e+07	2.04593	7.75321e-09	4.90242e-07	1.30742	15-Deoxy-Δ12,14-prostaglandin A1	--	C20 H30 O3	12.407	319.226	--	--	--	-	-	-	-
Com_4536_pos	1.61214e+07	1.33904e+07	1.19551e+07	1.45343e+07	1.43472e+07	1.09608e+07	3.38283e+07	2.66947e+07	2.91594e+07	2.81399e+07	3.09967e+07	3.12658e+07	1.35515e+07	3.00141e+07	1.14719	1.62012e-07	5.54893e-06	1.28482	ethyl 2-methyl-1,5-diphenyl-1H-pyrrole-3-carboxylate	--	C20 H19 N O2	5.296	306.155	--	--	--	-	-	-	-
Com_3927_pos	2.25068e+07	2.28691e+07	2.24548e+07	2.28021e+07	2.07403e+07	2.07475e+07	5.90937e+06	5.91535e+06	6.01089e+06	6.0549e+06	6.65385e+06	6.09515e+06	2.20201e+07	6.10658e+06	-1.85038	4.33201e-12	1.78046e-09	1.27478	Sulfamethazine	--	C12 H14 N4 O2 S	12.089	279.093	Benzene and substituted derivatives	57-68-1	HMDB0015522	-	-	-	-
Com_2015_pos	4.4824e+07	4.01396e+07	3.35908e+07	4.29366e+07	3.8713e+07	3.45428e+07	5.10458e+07	7.51566e+07	5.9487e+07	5.92096e+07	6.1908e+07	4.65318e+07	3.91245e+07	5.88898e+07	0.589946	0.00120944	0.00591143	1.25532	PS (22:4/18:5)	--	C46 H72 N O10 P	10.474	415.753	--	--	--	-	-	-	-
Com_1341_pos	7.09618e+07	6.43409e+07	9.11491e+07	8.03701e+07	8.13874e+07	8.21711e+07	7.07776e+07	4.85961e+07	5.33513e+07	5.88465e+07	6.04351e+07	6.08946e+07	7.83967e+07	5.88169e+07	-0.414563	0.0026105	0.0113536	1.24926	Cytidine 5'-monophosphate (hydrate)	--	C9 H14 N3 O8 P	1.691	324.059	--	--	--	-	-	-	-
Com_6033_pos	4.93234e+06	6.67208e+06	4.90666e+06	5.36279e+06	3.9172e+06	4.87212e+06	1.51802e+07	2.60397e+07	2.48114e+07	2.22486e+07	2.40687e+07	1.62326e+07	5.11053e+06	2.14302e+07	2.0681	6.85787e-06	0.000108407	1.24725	11β-Prostaglandin F2α	--	C20 H34 O5	12.413	377.229	--	--	--	-	-	-	-
Com_526_pos	2.33707e+08	2.45283e+08	2.23357e+08	2.34078e+08	2.46719e+08	2.03533e+08	1.94636e+08	2.01465e+08	2.13609e+08	2.10031e+08	2.15318e+08	2.20908e+08	2.31113e+08	2.09328e+08	-0.142834	0.0171129	0.049531	1.16439	1-morpholino-3-(4-nitrophenoxy)propan-2-ol	--	C13 H18 N2 O5	3.632	283.129	--	--	--	-	-	-	-
Com_1013_pos	1.27e+08	1.18113e+08	1.26129e+08	1.24995e+08	1.20108e+08	1.13365e+08	1.07221e+08	1.00218e+08	1.07434e+08	1.00651e+08	1.13633e+08	1.06692e+08	1.21618e+08	1.05975e+08	-0.198637	0.000380685	0.00234323	1.16003	Tyr-Tyr	--	C18 H20 N2 O5	6.235	345.145	Carboxylic acids and derivatives	-	HMDB0029117	-	-	-	-
Com_1009_pos	3.3578e+07	3.4404e+07	3.24147e+07	3.46887e+07	3.64241e+07	3.49604e+07	4.21386e+07	4.57544e+07	5.24602e+07	4.736e+07	6.2857e+07	4.91848e+07	3.44116e+07	4.99592e+07	0.537853	0.000399787	0.00241636	1.15388	Creatinine	--	C4 H7 N3 O	1.388	114.066	Carboxylic acids and derivatives	60-27-5	HMDB0000562	C00791	ko01100//Metabolic pathways;ko00330//Arginine and proline metabolism	Amino acid metabolism;Global and overview maps	Metabolism
Com_4223_pos	4.53525e+06	8.78068e+06	7.67351e+06	7.46286e+06	7.25715e+06	2.85836e+06	1.38119e+07	2.82587e+07	3.8039e+07	1.46923e+07	2.1961e+07	1.68998e+07	6.42797e+06	2.22771e+07	1.79313	0.00246007	0.0108138	1.14676	L-Methionine sulfone	--	C5 H11 N O4 S	1.381	182.048	--	--	--	-	-	-	-
Com_1279_pos	8.4954e+07	1.03167e+08	9.15903e+07	7.81972e+07	7.45459e+07	8.73515e+07	6.5187e+07	7.23331e+07	8.89251e+07	5.37434e+07	7.84837e+07	3.85623e+07	8.66343e+07	6.62058e+07	-0.387982	0.0362615	0.0905986	1.13898	Uridine 5'-monophosphate	--	C9 H13 N2 O9 P	2.576	325.043	Pyrimidine nucleotides	58-97-9	HMDB0000288	C00105	ko01100//Metabolic pathways;ko00240//Pyrimidine metabolism	Global and overview maps;Nucleotide metabolism	Metabolism
Com_2273_pos	4.74944e+07	4.87782e+07	5.45069e+07	4.77507e+07	4.61579e+07	4.88701e+07	3.91559e+07	3.61122e+07	3.45616e+07	3.47614e+07	3.52725e+07	3.50256e+07	4.89264e+07	3.58149e+07	-0.450055	2.5318e-06	5.07595e-05	1.12324	Prostaglandin F2α-1-glyceryl ester	--	C23 H40 O7	5.62	451.266	--	--	--	-	-	-	-
Com_1708_pos	6.00583e+07	5.62719e+07	7.36265e+07	6.10415e+07	5.55718e+07	6.92028e+07	4.82995e+07	4.66388e+07	4.69208e+07	4.78764e+07	5.02787e+07	4.86149e+07	6.26288e+07	4.81049e+07	-0.380643	0.00069981	0.00374233	1.11954	trans-4-Phenyl-4-piperidinocyclohexanol	--	C17 H25 N O	6.431	260.197	--	--	--	-	-	-	-
Com_851_pos	1.73032e+07	2.35869e+07	2.73873e+07	3.18983e+07	2.72524e+07	3.75692e+07	5.01648e+07	7.64369e+07	5.42565e+07	2.74649e+07	4.19498e+07	3.52298e+07	2.74996e+07	4.75838e+07	0.791061	0.0239835	0.0642164	1.09614	D-Sphingosine	--	C18 H37 N O2	12.62	300.289	--	--	--	-	-	-	-
Com_2027_pos	5.05172e+07	6.11265e+07	5.26798e+07	6.20655e+07	5.26641e+07	5.64792e+07	4.26499e+07	5.19361e+07	4.48922e+07	3.14022e+07	4.77857e+07	3.55383e+07	5.59221e+07	4.23674e+07	-0.400463	0.00433299	0.0170417	1.06697	--	LysoPC 10:0	C18 H38 N O7 P	7.787	394.234	--	--	--	-	-	-	-
Com_4144_pos	2.93297e+07	3.03755e+07	2.82714e+07	1.26563e+07	3.21252e+07	3.09354e+07	1.42913e+07	1.41807e+07	1.51965e+07	1.32774e+07	1.40013e+07	1.24995e+07	2.72823e+07	1.39078e+07	-0.97207	0.00121537	0.00591143	1.05541	WLH	--	C23 H30 N6 O4	6.626	228.124	--	--	--	-	-	-	-
Com_2973_pos	3.33353e+07	4.10509e+07	4.23555e+07	3.65168e+07	3.43369e+07	4.04287e+07	2.70327e+07	2.67093e+07	2.54268e+07	2.58456e+07	2.29543e+07	2.8229e+07	3.8004e+07	2.60329e+07	-0.545814	3.71127e-05	0.000406755	1.04595	Oxymatrine	--	C15 H24 N2 O2	5.375	265.195	--	--	--	-	-	-	-
Com_4462_pos	2.35655e+07	2.76747e+07	2.86139e+07	2.6235e+07	2.38701e+07	2.71594e+07	1.46212e+07	1.44423e+07	1.73177e+07	1.53294e+07	1.7211e+07	1.119e+07	2.61864e+07	1.50186e+07	-0.80207	4.31618e-06	7.62146e-05	1.04064	FNK	--	C19 H29 N5 O5	6.927	390.218	--	--	--	-	-	-	-
Com_2935_pos	3.4535e+07	3.11762e+07	3.23962e+07	3.25216e+07	3.02853e+07	3.02163e+07	2.06389e+07	1.99644e+07	2.0228e+07	2.25376e+07	2.14391e+07	2.14128e+07	3.18551e+07	2.10368e+07	-0.59861	7.01794e-08	2.74702e-06	1.03707	2,3,4,9-Tetrahydro-1H-β-carboline-3-carboxylic acid	--	C12 H12 N2 O2	7.768	217.097	--	--	--	-	-	-	-
Com_1597_pos	7.42811e+07	8.15873e+07	7.23191e+07	7.3728e+07	7.27217e+07	7.08273e+07	6.0536e+07	6.20866e+07	6.18866e+07	5.82197e+07	6.98482e+07	6.25598e+07	7.42441e+07	6.25228e+07	-0.247894	0.000364697	0.00228031	1.02128	N-Acetylneuraminic acid	--	C11 H19 N O9	3.487	310.139	Organooxygen compounds	131-48-6	HMDB0000230	C00270	ko01100//Metabolic pathways;ko00520//Amino sugar and nucleotide sugar metabolism	Carbohydrate metabolism;Global and overview maps	Metabolism
Com_3922_pos	2.02585e+07	1.95122e+07	1.93143e+07	2.00242e+07	1.98444e+07	1.91472e+07	9.45745e+06	9.21022e+06	9.51364e+06	9.64993e+06	9.89375e+06	9.97467e+06	1.96835e+07	9.61661e+06	-1.03338	3.90858e-13	3.21286e-10	1.01643	Kynurenic acid	--	C10 H7 N O3	9.49	190.05	Quinolines and derivatives	492-27-3	HMDB0000715	C01717	ko01100//Metabolic pathways;ko00380//Tryptophan metabolism	Amino acid metabolism;Global and overview maps	Metabolism
