# Supplementary material for: Transcriptome and Metabolome Integration Provides New Insights Into the Regulatory Networks of Tibetan Pig Alveolar Type II Epithelial Cells in Response to Hypoxia
Source: Front Genet. 2022 Jan 21;13:812411. doi: 10.3389/fgene.2022.812411 (PMC8814526; doi:10.3389/fgene.2022.812411)
Supplement: Supplementary file 2 [file DataSheet5.xls]

## Sheet: POS
5.1 Qualitative and quantitative analysis of POS metabolites
index	MS2_name	MS1_name	formula	rtmin	mz	LL-1	LL-2	LL-3	LL-4	LL-5	LL-6	LN-1	LN-2	LN-3	LN-4	LN-5	LN-6	TL-1	TL-2	TL-3	TL-4	TL-5	TL-6	TN-1	TN-2	TN-3	TN-4	TN-5	TN-6	QC1	QC2	QC3	Class	CAS	HMDB	C_ID	Pathway	KEGG_B_class	KEGG_A_class
Com_869_pos	Eicosapentaenoic acid	--	C20 H30 O2	14.968	303.231	6.58213e+07	9.74532e+07	5.85065e+07	5.70961e+07	8.43859e+07	1.34867e+08	6.73831e+07	8.57398e+07	1.04411e+08	6.34509e+07	9.31109e+07	1.63472e+08	6.1968e+07	8.38174e+07	5.25846e+07	2.49949e+07	3.283e+07	3.30109e+07	1.68853e+07	2.69945e+07	3.05293e+07	3.31518e+07	2.83675e+07	3.4563e+07	1.08674e+08	1.29595e+08	1.41866e+08	Fatty Acyls	10417-94-4	HMDB0001999	C06428	ko01040//Biosynthesis of unsaturated fatty acids	Lipid metabolism	Metabolism
Com_2167_pos	Valylproline	--	C10 H18 N2 O3	2.643	215.139	6.71142e+07	6.53596e+07	6.39856e+07	7.0681e+07	6.96348e+07	6.92983e+07	6.85335e+07	5.44227e+07	5.14188e+07	6.27919e+07	6.10592e+07	6.43123e+07	6.49717e+06	4.81006e+06	5.47021e+06	5.55755e+06	6.31611e+06	5.60154e+06	6.26346e+06	7.57165e+06	7.3572e+06	8.28242e+06	6.2453e+06	7.81313e+06	3.78017e+07	2.9109e+07	2.81561e+07	Carboxylic acids and derivatives	-	HMDB0029135	-	-	-	-
Com_4291_pos	L-Threonine	--	C4 H9 N O3	1.362	120.065	3.87935e+07	3.67757e+07	3.29413e+07	3.6218e+07	3.49918e+07	3.91877e+07	2.50252e+07	2.56807e+07	2.89829e+07	2.157e+07	2.61648e+07	2.34193e+07	2.66734e+07	2.02675e+07	2.72645e+07	2.65389e+07	2.55617e+07	2.67884e+07	2.60299e+07	2.6257e+07	2.96011e+07	2.40723e+07	2.95281e+07	2.62358e+07	2.74879e+07	2.79872e+07	2.66896e+07	Carboxylic acids and derivatives	72-19-5	HMDB0000167	C00188	ko01100//Metabolic pathways;ko01110//Biosynthesis of secondary metabolites;ko01120//Microbial metabolism in diverse environments;ko01130//Biosynthesis of antibiotics;ko01230//Biosynthesis of amino acids;ko02010//ABC transporters;ko00970//Aminoacyl-tRNA biosynthesis;ko04974//Protein digestion and absorption;ko00260//Glycine, serine and threonine metabolism;ko00261//Monobactam biosynthesis;ko00860/…	Amino acid metabolism;Biosynthesis of other secondary metabolites;Digestive system;Global and overview maps;Membrane transport;Metabolism of cofactors and vitamins;Translation	Environmental Information Processing;Genetic Information Processing;Metabolism;Organismal Systems
Com_33974_pos	Androstenedione	--	C19 H26 O2	13.598	287.2	2.05262e+06	1.70094e+06	1.24979e+06	1.47762e+06	1.10499e+06	1.43679e+06	1.96159e+06	2.27041e+06	2.34263e+06	2.14187e+06	2.33113e+06	2.22392e+06	2.30774e+06	1.78651e+06	1.73776e+06	1.46956e+06	1.64421e+06	1.67619e+06	1.63776e+06	1.93578e+06	2.38135e+06	1.86746e+06	1.95208e+06	1.67064e+06	2.36563e+06	1.77324e+06	1.79026e+06	Steroids and steroid derivatives	1963-05-08	HMDB0000053	C00280	ko01100//Metabolic pathways;ko01120//Microbial metabolism in diverse environments;ko00140//Steroid hormone biosynthesis;ko05200//Pathways in cancer;ko04913//Ovarian Steroidogenesis;ko04917//Prolactin signaling pathway;ko05215//Prostate cancer	Cancers;Endocrine system;Global and overview maps;Lipid metabolism	Human Diseases;Metabolism;Organismal Systems
Com_13010_pos	DL-2-(acetylamino)-3-phenylpropanoic acid	--	C11 H13 N O3	10.955	208.097	1.13596e+07	6.98723e+06	1.02873e+07	1.23965e+07	7.50946e+06	1.39062e+07	9.25634e+06	9.39206e+06	1.0745e+07	8.08202e+06	1.11609e+07	1.01421e+07	2.40862e+06	2.87607e+06	2.81688e+06	2.44671e+06	3.48294e+06	3.08468e+06	3.48356e+06	3.02624e+06	2.9716e+06	3.40218e+06	2.84157e+06	6.23939e+06	7.01621e+06	6.47438e+06	6.1603e+06	--	--	--	-	-	-	-
Com_761_pos	Coumarin	--	C9 H6 O2	2.3	147.044	1.62957e+08	1.62498e+08	1.31985e+08	1.62155e+08	1.7859e+08	1.59741e+08	1.73385e+08	1.48921e+08	1.33877e+08	1.63591e+08	1.66119e+08	1.86476e+08	1.35833e+08	9.91063e+07	1.03774e+08	1.24258e+08	1.14491e+08	1.25131e+08	1.0236e+08	1.12325e+08	1.34484e+08	1.35334e+08	1.0946e+08	1.25018e+08	1.82574e+08	1.2552e+08	1.2948e+08	Coumarins and derivatives	91-64-5	HMDB0001218	C05851	ko01110//Biosynthesis of secondary metabolites	Global and overview maps	Metabolism
Com_410_pos	1-Phenyl-3-methyl-5-pyrazolone	--	C10 H10 N2 O	8.711	175.087	9.96529e+07	1.22111e+08	1.24902e+08	7.34123e+07	9.02606e+07	8.00478e+07	2.53071e+08	3.48864e+08	2.79856e+08	2.47825e+08	3.45001e+08	3.3574e+08	7.7948e+07	1.5417e+08	1.25501e+08	2.0453e+07	1.21669e+08	1.006e+08	8.01582e+07	9.72202e+07	7.06185e+07	7.7536e+07	7.1094e+07	8.01568e+07	1.79962e+08	1.61998e+08	1.10965e+08	Azoles	89-25-8	HMDB0006240	-	-	-	-
Com_2536_pos	Cotinine	--	C10 H12 N2 O	10.696	177.102	5.3798e+07	5.12493e+07	5.04244e+07	5.06668e+07	5.74797e+07	5.32294e+07	5.21598e+07	4.85019e+07	5.34835e+07	5.16755e+07	4.34019e+07	5.56118e+07	4.09112e+07	4.20778e+07	4.13962e+07	3.84607e+07	4.04944e+07	4.26967e+07	3.47883e+07	4.01325e+07	4.05881e+07	3.90863e+07	3.75809e+07	4.6855e+07	4.34876e+07	4.68715e+07	4.6872e+07	Pyridines and derivatives	486-56-6	HMDB0001046	-	-	-	-
Com_170_pos	Inosine	--	C10 H12 N4 O5	3.476	269.088	3.20456e+08	2.86635e+08	3.42673e+08	3.56878e+08	3.29942e+08	3.46033e+08	2.45197e+08	2.09682e+08	2.09094e+08	2.81573e+08	2.90611e+08	2.8194e+08	7.55785e+08	8.49461e+08	8.84125e+08	7.92907e+08	8.68091e+08	7.89881e+08	6.99804e+08	7.18163e+08	6.77915e+08	5.57012e+08	6.81796e+08	6.32419e+08	6.25498e+08	5.42341e+08	5.8047e+08	Purine nucleosides	58-63-9	HMDB0000195	C00294	ko01100//Metabolic pathways;ko00230//Purine metabolism	Global and overview maps;Nucleotide metabolism	Metabolism
Com_1009_pos	Creatinine	--	C4 H7 N3 O	1.388	114.066	1.81656e+08	1.77634e+08	1.7799e+08	1.68597e+08	1.75599e+08	1.96032e+08	1.23128e+08	1.07662e+08	1.12308e+08	1.21178e+08	1.2425e+08	1.04401e+08	4.21386e+07	4.57544e+07	5.24602e+07	4.736e+07	6.2857e+07	4.91848e+07	3.3578e+07	3.4404e+07	3.24147e+07	3.46887e+07	3.64241e+07	3.49604e+07	1.00214e+08	7.86508e+07	8.31604e+07	Carboxylic acids and derivatives	60-27-5	HMDB0000562	C00791	ko01100//Metabolic pathways;ko00330//Arginine and proline metabolism	Amino acid metabolism;Global and overview maps	Metabolism
Com_2489_pos	Cytidine	--	C9 H13 N3 O5	1.518	244.093	2.72022e+07	3.11054e+07	2.70726e+07	2.6536e+07	2.88295e+07	2.82055e+07	5.71518e+07	5.3882e+07	5.0355e+07	5.52041e+07	5.58012e+07	5.66796e+07	4.00892e+07	2.66713e+07	3.52705e+07	3.4878e+07	3.55912e+07	3.46893e+07	4.09744e+07	4.06149e+07	4.79276e+07	4.30205e+07	4.69683e+07	3.82912e+07	4.58976e+07	3.85532e+07	4.16396e+07	Pyrimidine nucleosides	65-46-3	HMDB0000089	C00475	ko01100//Metabolic pathways;ko00240//Pyrimidine metabolism	Global and overview maps;Nucleotide metabolism	Metabolism
Com_50_pos	2-Hydroxyphenylalanine	--	C9 H11 N O3	2.3	182.081	2.68448e+09	2.64052e+09	2.24499e+09	2.77152e+09	3.02668e+09	2.61292e+09	2.67322e+09	2.25384e+09	2.13902e+09	2.53882e+09	2.62114e+09	2.7674e+09	2.08889e+09	1.62612e+09	1.62357e+09	1.96198e+09	1.86287e+09	1.98087e+09	1.6855e+09	1.88769e+09	2.16622e+09	2.15053e+09	1.8257e+09	1.99165e+09	2.87472e+09	2.03065e+09	2.15259e+09	Carboxylic acids and derivatives	2370-61-8	HMDB0006050	-	-	-	-
Com_17_pos	L-Phenylalanine	--	C9 H11 N O2	5.425	166.086	8.97475e+09	9.19039e+09	9.09155e+09	9.1516e+09	9.6479e+09	9.34878e+09	6.62355e+09	6.20308e+09	6.59509e+09	6.89073e+09	6.4744e+09	6.60039e+09	6.02705e+09	5.58991e+09	5.96122e+09	5.99279e+09	6.3697e+09	5.91847e+09	6.12664e+09	6.0024e+09	6.43286e+09	6.02119e+09	6.24757e+09	5.95795e+09	6.58508e+09	6.96926e+09	6.71998e+09	Carboxylic acids and derivatives	63-91-2	HMDB0000159	C00079	ko01100//Metabolic pathways;ko01110//Biosynthesis of secondary metabolites;ko01130//Biosynthesis of antibiotics;ko01230//Biosynthesis of amino acids;ko02010//ABC transporters;ko01210//2-Oxocarboxylic acid metabolism;ko05230//Central carbon metabolism in cancer;ko00970//Aminoacyl-tRNA biosynthesis;ko04974//Protein digestion and absorption;ko00360//Phenylalanine metabolism;ko00400//Phenylalanine, t…	Amino acid metabolism;Cancers;Digestive system;Global and overview maps;Membrane transport;Metabolism of other amino acids;Translation	Environmental Information Processing;Genetic Information Processing;Human Diseases;Metabolism;Organismal Systems
Com_1010_pos	Acetyl-L-carnitine	--	C9 H17 N O4	1.599	204.123	7.95044e+07	7.33738e+07	7.90822e+07	8.12247e+07	7.94458e+07	8.99616e+07	7.34878e+07	6.66704e+07	5.80498e+07	6.98767e+07	6.52638e+07	7.16439e+07	1.04299e+08	6.70202e+07	7.95323e+07	9.11543e+07	8.38875e+07	8.54026e+07	1.19203e+08	1.17307e+08	1.26573e+08	1.10811e+08	1.13708e+08	1.15926e+08	9.93896e+07	8.24352e+07	8.6602e+07	Fatty Acyls	3040-38-8	HMDB0000201	C02571	ko04931//Insulin resistance	Endocrine and metabolic diseases	Human Diseases
Com_25418_pos	Testosterone	--	C19 H28 O2	13.782	289.216	2.59961e+06	2.76797e+06	2.37876e+06	3.5772e+06	3.2115e+06	3.29676e+06	2.83074e+06	3.49628e+06	4.68889e+06	3.70816e+06	3.32831e+06	4.3027e+06	2.93777e+06	2.45393e+06	3.19899e+06	2.58698e+06	2.29772e+06	2.08145e+06	1.92601e+06	2.40595e+06	3.17801e+06	3.92707e+06	2.39259e+06	3.7849e+06	3.61017e+06	4.02758e+06	2.81754e+06	Steroids and steroid derivatives	651-45-6	HMDB0002833	C00535	ko01100//Metabolic pathways;ko01120//Microbial metabolism in diverse environments;ko00140//Steroid hormone biosynthesis;ko05200//Pathways in cancer;ko04913//Ovarian Steroidogenesis;ko05215//Prostate cancer	Cancers;Endocrine system;Global and overview maps;Lipid metabolism	Human Diseases;Metabolism;Organismal Systems
Com_7898_pos	4-morpholinobenzoic acid	--	C11 H13 N O3	11.272	208.097	1.52316e+07	1.06822e+07	1.79704e+07	2.51292e+07	1.60151e+07	2.08769e+07	1.79889e+07	1.15302e+07	1.7951e+07	1.43816e+07	1.73756e+07	1.82064e+07	5.20029e+06	7.16469e+06	3.9197e+06	3.53998e+06	5.64937e+06	3.87268e+06	4.65583e+06	4.81567e+06	2.84074e+06	5.58927e+06	4.78575e+06	1.15623e+07	1.2354e+07	6.3147e+06	9.13788e+06	--	--	--	-	-	-	-
Com_233_pos	Choline	--	C5 H13 N O	1.357	104.107	6.60419e+08	5.85407e+08	6.18023e+08	6.39897e+08	6.37647e+08	6.78906e+08	4.29749e+08	4.6172e+08	5.23812e+08	4.44218e+08	3.77139e+08	4.68374e+08	5.91234e+08	4.54951e+08	5.43312e+08	5.27609e+08	5.79087e+08	6.01414e+08	4.42396e+08	4.38915e+08	4.34748e+08	4.74165e+08	4.59256e+08	4.39119e+08	4.8251e+08	5.03674e+08	5.2545e+08	Organonitrogen compounds	62-49-7	HMDB0000097	C00114	ko01100//Metabolic pathways;ko04976//Bile secretion;ko02010//ABC transporters;ko00260//Glycine, serine and threonine metabolism;ko00564//Glycerophospholipid metabolism;ko04725//Cholinergic synapse;ko05231//Choline metabolism in cancer	Amino acid metabolism;Cancers;Digestive system;Global and overview maps;Lipid metabolism;Membrane transport;Nervous system	Environmental Information Processing;Human Diseases;Metabolism;Organismal Systems
Com_678_pos	N1-[4-hydroxy-6-(methoxymethyl)pyrimidin-2-yl]acetamide	--	C8 H11 N3 O3	2.331	198.087	2.63399e+08	2.42098e+08	2.33062e+08	2.79794e+08	2.64422e+08	2.54701e+08	2.10623e+08	1.71127e+08	1.74695e+08	2.04615e+08	2.15666e+08	2.08842e+08	1.42281e+07	1.31815e+07	1.50643e+07	1.35217e+07	1.39703e+07	1.2688e+07	2.04955e+07	2.3579e+07	2.29739e+07	2.31592e+07	2.10097e+07	2.40534e+07	1.35489e+08	1.00477e+08	1.10671e+08	--	--	--	-	-	-	-
Com_429_pos	DL-Arginine	--	C6 H14 N4 O2	1.351	175.119	3.66741e+08	3.59875e+08	3.6784e+08	3.75437e+08	3.87883e+08	3.85507e+08	2.34815e+08	2.69956e+08	2.92152e+08	2.31162e+08	2.46593e+08	2.3542e+08	3.01266e+08	2.70869e+08	3.15788e+08	3.03048e+08	3.27074e+08	3.13211e+08	2.42158e+08	2.79428e+08	2.85876e+08	2.7468e+08	2.74221e+08	2.54178e+08	2.39371e+08	2.78839e+08	3.19648e+08	--	--	--	-	-	-	-
Com_226_pos	Nicotinamide	--	C6 H6 N2 O	1.94	123.055	6.90318e+08	6.92512e+08	6.4927e+08	6.89686e+08	6.85992e+08	6.73154e+08	6.23241e+08	5.59788e+08	5.5108e+08	5.85781e+08	5.81751e+08	5.92932e+08	5.59307e+08	4.55581e+08	4.75165e+08	5.12748e+08	5.03726e+08	5.40351e+08	4.31254e+08	4.50793e+08	4.63843e+08	4.71333e+08	4.80897e+08	4.74766e+08	5.70155e+08	5.47882e+08	5.64487e+08	Pyridines and derivatives	98-92-0	HMDB0001406	C00153	ko01100//Metabolic pathways;ko04977//Vitamin digestion and absorption;ko00760//Nicotinate and nicotinamide metabolism;ko04212//Longevity regulating pathway - worm	Aging;Digestive system;Global and overview maps;Metabolism of cofactors and vitamins	Metabolism;Organismal Systems
Com_18653_pos	1-Methyladenosine	--	C11 H15 N5 O4	1.621	282.119	4.9763e+06	3.06548e+06	4.25277e+06	3.43428e+06	195714	4.68686e+06	3.88773e+06	5.48921e+06	4.53843e+06	7.02377e+06	5.54747e+06	4.06547e+06	5.20538e+06	1.48499e+06	2.87488e+06	3.8065e+06	2.75746e+06	2.53395e+06	2.95248e+06	3.43418e+06	4.95541e+06	3.3016e+06	4.4661e+06	4.60098e+06	4.68994e+06	3.28184e+06	4.9957e+06	Purine nucleosides	15763-06-1	HMDB0003331	-	-	-	-
Com_6717_pos	Acetylcholine	--	C7 H15 N O2	1.406	146.117	2.27957e+07	2.30847e+07	1.89112e+07	1.91611e+07	2.05266e+07	2.41542e+07	1.97508e+07	2.00191e+07	2.11767e+07	2.18809e+07	1.92528e+07	2.15298e+07	1.85079e+07	1.87785e+07	1.97244e+07	1.96527e+07	2.01205e+07	2.04897e+07	1.71915e+07	1.52478e+07	1.77656e+07	1.80635e+07	1.79604e+07	1.81825e+07	1.99766e+07	1.99297e+07	2.05872e+07	--	--	--	C01996	ko04976//Bile secretion;ko04080//Neuroactive ligand-receptor interaction;ko04742//Taste transduction;ko04024//cAMP signaling pathway;ko00564//Glycerophospholipid metabolism;ko04721//Synaptic vesicle cycle;ko04725//Cholinergic synapse;ko04970//Salivary secretion;ko04972//Pancreatic secretion;ko04911//Insulin secretion;ko04971//Gastric acid secretion;ko05033//Nicotine addiction;ko04810//Regulation …	Cell motility;Digestive system;Endocrine system;Lipid metabolism;Nervous system;Sensory system;Signal transduction;Signaling molecules and interaction;Substance dependence	Cellular Processes;Environmental Information Processing;Human Diseases;Metabolism;Organismal Systems
Com_2206_pos	DL-Lysine	--	C6 H14 N2 O2	1.118	147.113	7.07935e+07	1.89366e+07	6.0305e+07	6.18678e+07	5.24287e+07	7.34534e+07	4.51537e+07	5.49441e+07	5.27768e+07	8.47998e+06	3.1027e+07	4.94936e+07	5.54929e+07	1.36376e+07	4.32876e+07	6.55293e+07	3.76817e+07	2.45148e+07	4.70403e+07	4.58191e+07	5.62419e+07	1.7227e+07	1.45729e+07	3.27395e+07	5.33493e+07	5.19222e+07	5.96749e+07	--	--	--	-	-	-	-
Com_932_pos	2,3-dihydroxypropyl 12-methyltridecanoate	--	C17 H34 O4	14.667	303.253	5.42144e+07	7.06599e+07	6.99831e+07	5.98602e+07	7.61131e+07	9.70609e+07	5.48313e+07	6.6674e+07	7.85068e+07	5.16964e+07	8.61123e+07	1.53851e+08	4.29974e+07	9.37003e+07	2.85667e+07	2.36369e+07	2.79233e+07	2.62638e+07	2.18497e+07	2.94536e+07	3.39452e+07	3.31679e+07	2.7797e+07	3.77901e+07	7.01154e+07	7.77826e+07	1.00474e+08	--	--	--	-	-	-	-
Com_1341_pos	Cytidine 5'-monophosphate (hydrate)	--	C9 H14 N3 O8 P	1.691	324.059	4.53145e+07	4.44724e+07	3.4191e+07	4.03345e+07	4.999e+07	3.75811e+07	8.80487e+07	7.86691e+07	9.66922e+07	1.09971e+08	7.75651e+07	1.01363e+08	7.07776e+07	4.85961e+07	5.33513e+07	5.88465e+07	6.04351e+07	6.08946e+07	7.09618e+07	6.43409e+07	9.11491e+07	8.03701e+07	8.13874e+07	8.21711e+07	8.10708e+07	5.9059e+07	6.21087e+07	--	--	--	-	-	-	-
Com_1160_pos	DL-Carnitine	--	C7 H15 N O3	1.375	162.112	1.32053e+08	1.27612e+08	1.30553e+08	1.15996e+08	1.18082e+08	1.32331e+08	1.14432e+08	1.11033e+08	1.15747e+08	9.91335e+07	9.41628e+07	1.11697e+08	1.2004e+08	1.07832e+08	1.40571e+08	1.30096e+08	1.35596e+08	1.32962e+08	8.76131e+07	9.21961e+07	8.7502e+07	9.24965e+07	9.58771e+07	8.79045e+07	1.02434e+08	1.12461e+08	1.16945e+08	Organonitrogen compounds	461-06-3	HMDB0062496	C00318	ko04976//Bile secretion	Digestive system	Organismal Systems
Com_2801_pos	Cytosine	--	C4 H5 N3 O	1.524	112.05	2.41582e+07	2.7551e+07	2.01815e+07	1.50066e+07	1.16812e+07	2.31294e+07	5.20116e+07	3.228e+07	4.67728e+07	5.15865e+07	3.22513e+07	3.34318e+07	2.51907e+07	1.86685e+07	2.26701e+07	2.35551e+07	2.388e+07	2.6371e+07	2.64277e+07	2.61121e+07	3.03356e+07	2.95656e+07	2.77646e+07	2.66692e+07	4.79336e+07	3.58516e+07	2.66497e+07	Diazines	71-30-7	HMDB0000630	C00380	ko01100//Metabolic pathways;ko00240//Pyrimidine metabolism	Global and overview maps;Nucleotide metabolism	Metabolism
Com_2618_pos	Propionylcarnitine	--	C10 H19 N O4	2.503	218.139	6.9432e+07	6.56359e+07	6.77451e+07	7.16452e+07	6.32691e+07	6.79822e+07	4.96755e+07	4.61329e+07	4.42244e+07	4.83147e+07	5.16579e+07	5.38711e+07	1.60981e+07	1.47727e+07	1.61336e+07	1.65474e+07	1.638e+07	1.56345e+07	2.20108e+07	2.40812e+07	2.50573e+07	2.44488e+07	2.18066e+07	2.30806e+07	4.24618e+07	3.4536e+07	3.67551e+07	Fatty Acyls	17298-37-2	HMDB0000824	-	-	-	-
Com_11658_pos	Ecgonine	--	C9 H15 N O3	8.651	186.112	3.45597e+06	6.54307e+06	6.09567e+06	3.30456e+06	4.18161e+06	2.95582e+06	3.40094e+06	2.84144e+06	2.54478e+06	2.28694e+06	3.6399e+06	2.13245e+06	7.06658e+06	7.30935e+06	1.35537e+07	5.16729e+06	1.01009e+07	7.7512e+06	3.1837e+06	4.49554e+06	4.39173e+06	4.57484e+06	3.75587e+06	2.19e+06	3.34342e+06	4.27684e+06	5.30707e+06	Tropane alkaloids	481-37-8	HMDB0006548	-	-	-	-
Com_136_pos	Spermine	--	C10 H26 N4	1.062	203.223	4.85975e+07	4.30089e+08	3.93449e+08	9.2601e+07	5.48623e+08	1.39734e+09	3.74103e+08	3.79469e+08	3.21865e+08	6.3654e+08	6.83625e+08	3.49518e+08	1.82552e+08	7.58796e+08	4.39397e+08	6.79683e+08	4.70895e+08	6.06124e+08	3.95716e+08	4.34335e+08	1.8807e+08	5.19793e+08	4.93353e+08	4.53075e+08	3.82816e+08	4.26158e+08	6.73312e+08	Organonitrogen compounds	71-44-3	HMDB0001256	C00750	ko01100//Metabolic pathways;ko04976//Bile secretion;ko00330//Arginine and proline metabolism;ko00410//beta-Alanine metabolism;ko00480//Glutathione metabolism	Amino acid metabolism;Digestive system;Global and overview maps;Metabolism of other amino acids	Metabolism;Organismal Systems
Com_30353_pos	Hexanoylcarnitine	--	C13 H25 N O4	8.403	260.185	3.96515e+06	3.75616e+06	3.55921e+06	3.48503e+06	3.41772e+06	3.77938e+06	2.83099e+06	2.54141e+06	2.77433e+06	2.41742e+06	2.80023e+06	2.70081e+06	1.72024e+06	1.62738e+06	1.55527e+06	1.93008e+06	1.84182e+06	1.53311e+06	2.95201e+06	2.91622e+06	2.27691e+06	2.52887e+06	2.86875e+06	2.99369e+06	2.97174e+06	2.63147e+06	2.90499e+06	Fatty Acyls	6418-78-6	HMDB0000705	-	-	-	-
Com_37_pos	DL-Tryptophan	--	C11 H12 N2 O2	6.738	205.097	4.91644e+09	5.00447e+09	4.83265e+09	4.93867e+09	4.94653e+09	4.6728e+09	3.22845e+09	3.33123e+09	3.48792e+09	3.1122e+09	3.28584e+09	3.18027e+09	2.89474e+09	2.70488e+09	2.93267e+09	2.9125e+09	3.08193e+09	2.84668e+09	2.95272e+09	2.91641e+09	2.9369e+09	3.0655e+09	2.84896e+09	2.72906e+09	3.18288e+09	3.21806e+09	3.29646e+09	Indoles and derivatives	1954-12-06	HMDB0030396	-	-	-	-
Com_2135_pos	Monoolein	--	C21 H40 O4	15.237	357.299	2.08685e+07	3.36171e+07	4.22093e+07	4.97769e+07	4.36746e+07	4.72437e+07	5.36215e+07	5.79149e+07	4.11046e+07	2.27414e+07	6.82944e+07	5.56242e+07	1.59088e+07	3.31099e+07	1.97209e+07	7.64278e+06	1.20704e+07	9.50002e+06	3.08512e+07	1.30267e+07	1.0492e+07	2.11944e+07	1.08102e+07	1.19504e+07	3.22851e+07	3.4577e+07	3.94631e+07	Glycerolipids	-	HMDB0011567	-	-	-	-
Com_196_pos	Creatine	--	C4 H9 N3 O2	1.412	132.077	6.65643e+08	6.52186e+08	6.42637e+08	6.16496e+08	6.48474e+08	6.94811e+08	5.38884e+08	4.87081e+08	4.88167e+08	4.59309e+08	5.00123e+08	5.04976e+08	6.60532e+08	6.45304e+08	7.03421e+08	6.63143e+08	7.00314e+08	7.15758e+08	4.44892e+08	4.78881e+08	4.74565e+08	4.87505e+08	5.01203e+08	4.54615e+08	6.07444e+08	5.55004e+08	6.03652e+08	Carboxylic acids and derivatives	57-00-1	HMDB0000064	C00300	ko01100//Metabolic pathways;ko00330//Arginine and proline metabolism;ko00260//Glycine, serine and threonine metabolism	Amino acid metabolism;Global and overview maps	Metabolism
Com_225_pos	L-(-)-Methionine	--	C5 H11 N O2 S	1.943	150.058	4.45092e+08	4.6615e+08	3.60243e+08	3.79415e+08	5.18406e+08	4.75001e+08	4.73977e+08	5.64156e+08	5.40328e+08	4.75423e+08	4.534e+08	4.92673e+08	5.34707e+08	3.6007e+08	3.66051e+08	4.66849e+08	3.97173e+08	5.17562e+08	4.62722e+08	4.36653e+08	4.96605e+08	5.36623e+08	5.12866e+08	4.63123e+08	4.83511e+08	4.92357e+08	4.58316e+08	Carboxylic acids and derivatives	63-68-3	HMDB0000696	C00073	ko01100//Metabolic pathways;ko01110//Biosynthesis of secondary metabolites;ko01230//Biosynthesis of amino acids;ko01210//2-Oxocarboxylic acid metabolism;ko05230//Central carbon metabolism in cancer;ko00970//Aminoacyl-tRNA biosynthesis;ko04974//Protein digestion and absorption;ko00270//Cysteine and methionine metabolism;ko04978//Mineral absorption	Amino acid metabolism;Cancers;Digestive system;Global and overview maps;Translation	Genetic Information Processing;Human Diseases;Metabolism;Organismal Systems
Com_4077_pos	Vincristine	--	C46 H56 N4 O10	6.235	413.209	500955	498333	552923	484663	545042	504537	362993	362931	351162	358118	345018	359789	3.72724e+07	2.8442e+07	3.07449e+07	3.05292e+07	3.00506e+07	3.59891e+07	1.60162e+07	1.33133e+07	1.25385e+07	1.56927e+07	1.16004e+07	1.17267e+07	1.23824e+07	1.20174e+07	1.2315e+07	Vinca alkaloids	57-22-7	HMDB0014681	C07204	ko01110//Biosynthesis of secondary metabolites	Global and overview maps	Metabolism
Com_169_pos	Pyridoxine	--	C8 H11 N O3	1.867	170.081	1.00957e+09	9.7396e+08	1.08458e+09	1.02341e+09	8.00123e+08	1.01371e+09	6.87193e+08	6.89263e+08	6.40647e+08	6.54297e+08	6.89484e+08	6.42898e+08	5.86573e+08	4.87731e+08	5.69343e+08	6.00665e+08	5.73719e+08	5.54118e+08	6.04705e+08	6.50314e+08	6.30059e+08	6.24587e+08	6.18978e+08	5.93064e+08	6.5732e+08	6.7785e+08	7.4154e+08	Pyridines and derivatives	65-23-6	HMDB0000239	C00314	ko01100//Metabolic pathways;ko01120//Microbial metabolism in diverse environments;ko00750//Vitamin B6 metabolism	Global and overview maps;Metabolism of cofactors and vitamins	Metabolism
Com_46637_pos	Dehydrocholic acid	--	C24 H34 O5	13.429	403.247	490331	493609	488985	401216	491557	481146	296730	400767	391347	348024	291437	402321	680234	309089	439685	478403	479901	396086	673724	505587	445777	697343	417269	504021	475823	511293	397966	--	--	--	-	-	-	-
Com_3922_pos	Kynurenic acid	--	C10 H7 N O3	9.49	190.05	3.24925e+07	3.34464e+07	3.24781e+07	3.59277e+07	3.22354e+07	3.37345e+07	3.32878e+07	3.32761e+07	3.41119e+07	3.68535e+07	3.36625e+07	3.27667e+07	9.45745e+06	9.21022e+06	9.51364e+06	9.64993e+06	9.89375e+06	9.97467e+06	2.02585e+07	1.95122e+07	1.93143e+07	2.00242e+07	1.98444e+07	1.91472e+07	2.32904e+07	2.31599e+07	2.16134e+07	Quinolines and derivatives	492-27-3	HMDB0000715	C01717	ko01100//Metabolic pathways;ko00380//Tryptophan metabolism	Amino acid metabolism;Global and overview maps	Metabolism
Com_22193_pos	3'-Adenosine monophosphate (3'-AMP)	--	C10 H14 N5 O7 P	3.381	348.07	5.68723e+06	3.92202e+06	5.55078e+06	7.12725e+06	6.57193e+06	7.29333e+06	2.70346e+06	3.20776e+06	3.02828e+06	4.92874e+06	3.00317e+06	3.22518e+06	3.31172e+06	4.06467e+06	6.14493e+06	4.32286e+06	4.62005e+06	4.27026e+06	2.78164e+06	2.42014e+06	2.9412e+06	2.95545e+06	2.06278e+06	2.39477e+06	4.41598e+06	3.58386e+06	3.78751e+06	--	--	--	-	-	-	-
Com_27274_pos	Adenosine 5'-monophosphate	--	C10 H14 N5 O7 P	2.158	348.07	1.53133e+06	1.516e+06	1.27422e+06	1.93921e+06	2.83994e+06	1.5531e+06	2.12681e+06	1.65526e+06	1.52303e+06	2.36105e+06	2.39826e+06	3.99536e+06	607608	869111	875315	1.24997e+06	948715	776637	448984	530758	669785	711503	511295	732486	1.7119e+06	1.09837e+06	1.0965e+06	Purine nucleotides	61-19-8	HMDB0000045	C00020	ko01100//Metabolic pathways;ko01110//Biosynthesis of secondary metabolites;ko01130//Biosynthesis of antibiotics;ko00230//Purine metabolism;ko04742//Taste transduction;ko04925//Aldosterone synthesis and secretion;ko04024//cAMP signaling pathway;ko04923//Regulation of lipolysis in adipocyte;ko05012//Parkinson disease;ko04211//Longevity regulating pathway - mammal;ko04022//cGMP - PKG signaling pathw…	Aging;Endocrine system;Global and overview maps;Neurodegenerative diseases;Nucleotide metabolism;Sensory system;Signal transduction;Substance dependence	Environmental Information Processing;Human Diseases;Metabolism;Organismal Systems
Com_156_pos	Pantothenic acid	--	C9 H17 N O5	6.46	220.118	8.99933e+08	9.28325e+08	8.92183e+08	1.03129e+09	9.99131e+08	9.32974e+08	8.55205e+08	8.24088e+08	7.68937e+08	8.08272e+08	8.57724e+08	8.51931e+08	3.14144e+08	3.85078e+08	4.31452e+08	3.36456e+08	4.13528e+08	3.14825e+08	4.26137e+08	4.3091e+08	4.20378e+08	4.73308e+08	3.93603e+08	3.84589e+08	6.42171e+08	5.15647e+08	4.70343e+08	Alcohols and polyols	79-83-4	HMDB0000210	C00864	ko01100//Metabolic pathways;ko01110//Biosynthesis of secondary metabolites;ko04977//Vitamin digestion and absorption;ko00410//beta-Alanine metabolism;ko00770//Pantothenate and CoA biosynthesis	Digestive system;Global and overview maps;Metabolism of cofactors and vitamins;Metabolism of other amino acids	Metabolism;Organismal Systems
Com_62_pos	Hypoxanthine	--	C5 H4 N4 O	3.475	137.046	7.90206e+08	7.66886e+08	7.63348e+08	8.10404e+08	8.00728e+08	8.12733e+08	6.60476e+08	5.8367e+08	5.5081e+08	8.07434e+08	6.93324e+08	7.18283e+08	2.01994e+09	1.94146e+09	2.10107e+09	2.07685e+09	1.93337e+09	2.01477e+09	1.58738e+09	1.66887e+09	1.65562e+09	1.62062e+09	1.54023e+09	1.52435e+09	1.59373e+09	1.37809e+09	1.34182e+09	Imidazopyrimidines	68-94-0	HMDB0000157	C00262	ko01100//Metabolic pathways;ko00230//Purine metabolism	Global and overview maps;Nucleotide metabolism	Metabolism
Com_99_pos	Indole-3-acetic acid	--	C10 H9 N O2	9.947	176.07	2.99222e+08	2.69562e+08	3.23983e+08	3.18463e+08	3.06618e+08	3.24879e+08	1.31963e+09	1.21632e+09	1.16775e+09	1.21352e+09	1.25776e+09	1.31404e+09	2.7096e+08	2.81069e+08	3.33428e+08	3.0433e+08	3.1763e+08	2.43246e+08	4.79174e+08	4.98034e+08	5.0878e+08	5.30368e+08	4.91883e+08	4.59591e+08	6.78962e+08	5.63057e+08	4.97543e+08	Indoles and derivatives	87-51-4	HMDB0000197	C00954	ko01100//Metabolic pathways;ko00380//Tryptophan metabolism	Amino acid metabolism;Global and overview maps	Metabolism
Com_24068_pos	Adenosine 3'5'-cyclic monophosphate	--	C10 H12 N5 O6 P	4.974	330.06	1.17692e+06	1.47955e+06	1.44778e+06	1.14974e+06	809614	1.29942e+06	3.57482e+06	2.71866e+06	1.87501e+06	3.34743e+06	3.11e+06	3.57475e+06	2.0833e+06	548020	1.15845e+06	1.76442e+06	1.67765e+06	2.02732e+06	3.47874e+06	2.99718e+06	3.71954e+06	4.38814e+06	2.66042e+06	3.92017e+06	2.52862e+06	1.94564e+06	1.32373e+06	--	--	--	-	-	-	-
Com_1937_pos	Thiamine	--	C12 H16 N4 O S	1.369	265.111	9.46077e+07	8.52801e+07	9.31013e+07	8.87966e+07	8.92095e+07	8.91101e+07	6.20246e+07	6.23922e+07	7.41695e+07	6.95502e+07	6.49845e+07	6.16532e+07	5.01202e+07	4.77126e+07	4.41759e+07	5.6684e+07	5.78545e+07	5.52781e+07	5.81821e+07	5.8199e+07	6.18118e+07	6.20564e+07	6.73835e+07	5.74036e+07	7.55326e+07	6.62097e+07	6.9897e+07	Diazines	59-43-8	HMDB0000235	C00378	ko01100//Metabolic pathways;ko02010//ABC transporters;ko04977//Vitamin digestion and absorption;ko00730//Thiamine metabolism;ko04122//Sulfur relay system	Digestive system;Folding, sorting and degradation;Global and overview maps;Membrane transport;Metabolism of cofactors and vitamins	Environmental Information Processing;Genetic Information Processing;Metabolism;Organismal Systems
Com_13748_pos	N-Acetylornithine	--	C7 H14 N2 O3	1.893	175.108	7.47857e+06	6.06714e+06	6.54195e+06	7.26734e+06	8.28652e+06	6.7466e+06	9.34982e+06	7.95548e+06	8.48089e+06	8.24151e+06	8.67674e+06	9.99151e+06	4.80587e+06	3.31666e+06	3.4318e+06	3.62634e+06	3.6889e+06	4.2395e+06	4.43803e+06	5.14082e+06	5.20028e+06	5.53025e+06	4.39857e+06	4.53198e+06	6.12102e+06	5.26091e+06	5.79249e+06	Carboxylic acids and derivatives	6205-08-09	HMDB0003357	C00437	ko01100//Metabolic pathways;ko01110//Biosynthesis of secondary metabolites;ko01130//Biosynthesis of antibiotics;ko01230//Biosynthesis of amino acids;ko01210//2-Oxocarboxylic acid metabolism;ko00220//Arginine biosynthesis	Amino acid metabolism;Global and overview maps	Metabolism
Com_303_pos	L-Glutathione oxidized	--	C20 H32 N6 O12 S2	2.218	613.158	1.05878e+08	8.98272e+07	8.02985e+07	1.53547e+08	1.78696e+08	9.42309e+07	4.08685e+08	2.94294e+08	2.72142e+08	3.71897e+08	3.56883e+08	4.33822e+08	2.30571e+08	9.49276e+07	1.68246e+08	2.11136e+08	1.85956e+08	2.0855e+08	1.83296e+08	2.0839e+08	2.97598e+08	2.56696e+08	2.20908e+08	2.76523e+08	3.31945e+08	1.92086e+08	2.02488e+08	--	--	--	-	-	-	-
Com_190_pos	Adenosine	--	C10 H13 N5 O4	2.784	268.104	4.98199e+08	4.28001e+08	3.17584e+08	4.25716e+08	5.49714e+08	3.82298e+08	3.79038e+08	5.04585e+08	5.33773e+08	6.02196e+08	4.10567e+08	4.10807e+08	6.16836e+08	4.88278e+08	7.48909e+08	6.72801e+08	7.30845e+08	7.53397e+08	4.0855e+08	4.81755e+08	4.40973e+08	5.04096e+08	4.13583e+08	5.33772e+08	6.23029e+08	4.76636e+08	5.37221e+08	Purine nucleosides	58-61-7	HMDB0000050	C00212	ko01100//Metabolic pathways;ko00230//Purine metabolism;ko04080//Neuroactive ligand-receptor interaction;ko04024//cAMP signaling pathway;ko04923//Regulation of lipolysis in adipocyte;ko05012//Parkinson disease;ko05034//Alcoholism;ko04022//cGMP - PKG signaling pathway;ko04270//Vascular smooth muscle contraction;ko04924//Renin secretion;ko05032//Morphine addiction;ko04071//Sphingolipid signaling pat…	Circulatory system;Endocrine system;Global and overview maps;Neurodegenerative diseases;Nucleotide metabolism;Signal transduction;Signaling molecules and interaction;Substance dependence	Environmental Information Processing;Human Diseases;Metabolism;Organismal Systems
Com_748_pos	D-(-)-Glutamine	--	C5 H10 N2 O3	1.353	147.076	2.0425e+08	2.34441e+08	2.05162e+08	2.1237e+08	2.30031e+08	2.44959e+08	1.43555e+08	1.59484e+08	1.63306e+08	1.22568e+08	1.36485e+08	1.37334e+08	1.46499e+08	1.19083e+08	1.45224e+08	1.42455e+08	1.42693e+08	1.47056e+08	1.31218e+08	1.43137e+08	1.6828e+08	1.41696e+08	1.49756e+08	1.18729e+08	1.40185e+08	1.50591e+08	1.72053e+08	--	--	--	-	-	-	-
Com_1002_pos	5'-S-Methyl-5'-thioadenosine	--	C11 H15 N5 O3 S	6.935	298.096	4.75069e+07	4.39467e+07	3.74757e+07	3.90499e+07	4.16584e+07	5.05734e+07	3.92279e+07	6.33164e+07	1.05759e+08	8.88877e+07	6.04182e+07	1.08143e+08	1.35981e+08	1.56391e+08	9.17464e+07	1.51106e+08	1.38104e+08	1.35506e+08	1.10163e+08	7.68339e+07	1.02501e+08	1.05807e+08	1.08152e+08	1.19179e+08	1.00411e+08	9.93439e+07	9.68023e+07	5'-deoxyribonucleosides	2457-80-9	HMDB0001173	C00170	ko01100//Metabolic pathways;ko00270//Cysteine and methionine metabolism	Amino acid metabolism;Global and overview maps	Metabolism
Com_995_pos	Glycyl-L-leucine	--	C8 H16 N2 O3	5.599	189.123	1.87257e+08	1.91102e+08	1.8563e+08	1.91441e+08	1.95817e+08	1.80367e+08	1.20295e+08	1.16653e+08	1.22251e+08	1.19389e+08	1.25954e+08	1.2803e+08	1.39036e+07	1.21364e+07	1.34832e+07	1.27365e+07	1.3636e+07	1.42187e+07	1.5846e+07	1.55674e+07	1.64094e+07	1.70459e+07	1.61256e+07	1.46094e+07	6.65247e+07	7.04609e+07	7.42326e+07	Carboxylic acids and derivatives	-	HMDB0028929	-	-	-	-
Com_926_pos	α-Aspartylphenylalanine	--	C13 H16 N2 O5	6.983	281.113	1.99877e+08	2.04893e+08	2.02335e+08	2.06479e+08	2.08983e+08	1.9415e+08	1.44166e+08	1.48246e+08	1.48642e+08	1.38407e+08	1.50175e+08	1.40564e+08	5.51205e+07	4.89694e+07	5.56059e+07	5.13359e+07	6.27247e+07	5.24787e+07	6.63127e+07	6.58485e+07	7.07295e+07	6.28102e+07	6.65516e+07	5.16075e+07	9.92805e+07	1.02155e+08	1.00574e+08	--	--	--	-	-	-	-
Com_153_pos	Adenine	--	C5 H5 N5	1.529	136.062	6.90627e+08	7.52882e+08	7.1271e+08	6.96548e+08	8.31018e+08	6.84512e+08	9.24487e+08	8.20466e+08	7.0187e+08	7.31737e+08	9.08419e+08	8.59535e+08	6.2237e+08	5.74772e+08	5.90893e+08	6.79e+08	5.89923e+08	6.11013e+08	5.34466e+08	4.80299e+08	4.48303e+08	5.13795e+08	4.96652e+08	4.75282e+08	6.81975e+08	6.21435e+08	6.80509e+08	Imidazopyrimidines	73-24-5	HMDB0000034	C00147	ko01100//Metabolic pathways;ko00230//Purine metabolism	Global and overview maps;Nucleotide metabolism	Metabolism
Com_8004_pos	4-(2-Hydroxyethyl)-2-methoxyphenyl β-D-glucopyranoside	--	C15 H22 O8	7.907	353.116	4.24383e+06	4.50003e+06	3.80513e+06	4.90661e+06	4.82631e+06	4.98313e+06	1.48961e+07	1.57613e+07	1.59203e+07	1.73908e+07	1.70354e+07	1.79594e+07	4.33788e+06	3.50664e+06	3.5372e+06	4.20139e+06	4.74865e+06	4.30121e+06	6.09746e+06	5.02926e+06	1.13482e+07	8.82327e+06	6.1828e+06	7.96927e+06	7.95899e+06	6.81443e+06	7.03577e+06	--	--	--	-	-	-	-
Com_31649_pos	Chlorogenic acid	--	C16 H18 O9	8.594	355.095	1.64207e+06	1.58036e+06	1.42474e+06	1.71718e+06	1.29867e+06	1.67461e+06	2.96746e+06	2.94739e+06	3.23306e+06	2.19898e+06	2.40326e+06	2.37949e+06	1.68226e+06	2.1742e+06	1.2786e+06	2.10061e+06	1.73644e+06	1.31037e+06	2.67788e+06	2.26123e+06	2.24139e+06	2.15672e+06	2.32488e+06	2.36794e+06	1.88101e+06	2.68083e+06	2.00242e+06	Organooxygen compounds	327-97-9	HMDB0003164	C00852	ko01110//Biosynthesis of secondary metabolites	Global and overview maps	Metabolism
Com_31612_pos	Tegaserod	--	C16 H23 N5 O	8.338	302.197	380067	380167	370381	396843	387192	399083	525900	477260	387547	499098	514755	662067	2.27005e+06	1.96188e+06	2.19102e+06	2.50143e+06	3.57962e+06	2.4698e+06	1.50052e+06	1.88503e+06	1.6928e+06	1.59358e+06	1.05316e+06	1.33469e+06	820267	1.34319e+06	1.10092e+06	--	--	--	-	-	-	-
Com_5258_pos	2-[3-methyl-2-(methylimino)-4-oxo-1,3-thiazolan-5-yl]acetic acid	--	C7 H10 N2 O3 S	8.688	203.048	9.09611e+06	1.1169e+07	4.8705e+06	2.8972e+06	7.63484e+06	3.71205e+06	1.16788e+07	2.94563e+07	1.43857e+07	2.6216e+07	1.29282e+07	1.21054e+07	1.59192e+07	6.78523e+06	1.36808e+07	1.02879e+07	1.2936e+07	1.41323e+07	1.92618e+07	2.01297e+07	2.27624e+07	1.49106e+07	2.29625e+07	2.96909e+06	1.37193e+07	1.49382e+07	1.5206e+07	--	--	--	-	-	-	-
Com_6569_pos	PC (2:0/10:0)	--	C20 H40 N O8 P	7.265	454.254	531361	465338	455603	723098	657469	1.10756e+06	730684	536253	376779	633447	599282	923445	1.59467e+07	1.86069e+07	1.71617e+07	1.88697e+07	1.49988e+07	1.86198e+07	1.80769e+07	1.71809e+07	1.75041e+07	1.99064e+07	2.04448e+07	1.71365e+07	9.76256e+06	1.22086e+07	9.77409e+06	--	--	--	-	-	-	-
Com_4230_pos	2-morpholinophenyl 3,5-dimethyl-4-isoxazolesulfonate	--	C15 H18 N2 O5 S	6.476	339.1	4.27505e+06	4.80872e+06	3.55651e+06	4.17416e+06	4.13808e+06	3.8206e+06	3.3223e+07	3.16196e+07	3.31545e+07	3.1631e+07	3.44003e+07	3.37648e+07	7.32182e+06	8.19217e+06	9.62453e+06	7.60879e+06	9.02623e+06	7.19633e+06	4.14414e+06	4.27751e+06	4.01031e+06	5.3156e+06	3.26857e+06	3.92062e+06	1.29646e+07	9.36954e+06	8.99276e+06	--	--	--	-	-	-	-
Com_29544_pos	PC (18:2/20:5)	--	C46 H78 N O8 P	15.89	804.55	2.10308e+06	1.70228e+06	2.47094e+06	2.01517e+06	1.28504e+06	1.86916e+06	1.6366e+06	1.38318e+06	1.65763e+06	1.94851e+06	1.44211e+06	1.79505e+06	1.33916e+06	1.09317e+06	1.30251e+06	1.511e+06	1.60547e+06	1.4953e+06	845050	1.47862e+06	1.4053e+06	1.29036e+06	3.27532e+06	899391	1.6435e+06	1.11814e+06	1.23576e+06	--	--	--	-	-	-	-
Com_9731_pos	3-[1-(phenylsulfonyl)-2-pyrrolidinyl]pyridine	--	C15 H16 N2 O2 S	9.977	289.101	6.48111e+06	7.63585e+06	6.41796e+06	7.33635e+06	7.40145e+06	7.4334e+06	1.5297e+07	1.24672e+07	1.21856e+07	4.79568e+06	1.50327e+07	1.46215e+07	3.99719e+06	4.4661e+06	4.68696e+06	4.32994e+06	5.31785e+06	4.11832e+06	5.16012e+06	5.42441e+06	5.08112e+06	5.32428e+06	4.80237e+06	5.54453e+06	7.53189e+06	7.21313e+06	5.50835e+06	--	--	--	-	-	-	-
Com_25224_pos	LPC 10:0	--	C18 H38 N O7 P	15.136	412.241	3.98195e+06	1.83175e+06	4.16978e+06	3.62517e+06	3.12067e+06	2.50751e+06	2.18184e+06	884426	1.07445e+06	1.61941e+06	826212	2.2885e+06	3.49246e+06	406266	586174	1.61147e+06	1.05848e+06	3.14107e+06	1.202e+06	2.01658e+06	2.16672e+06	4.09117e+06	2.72372e+06	1.71827e+06	2.68993e+06	1.91131e+06	3.10566e+06	--	--	--	-	-	-	-
Com_16856_pos	Taurocholic acid	--	C26 H45 N O7 S	8.817	516.303	626492	709995	2.15951e+06	697557	781276	462543	431112	2.42277e+06	523950	475150	717073	626759	2.3782e+06	1.99927e+06	2.65454e+06	2.52264e+06	3.58691e+06	3.0912e+06	6.99537e+06	7.17039e+06	4.59222e+06	5.95567e+06	5.22933e+06	2.46404e+06	2.40267e+06	2.258e+06	1.7948e+06	Steroids and steroid derivatives	81-24-3	HMDB0000036	C05122	ko01100//Metabolic pathways;ko04976//Bile secretion;ko00120//Primary bile acid biosynthesis;ko00430//Taurine and hypotaurine metabolism	Digestive system;Global and overview maps;Lipid metabolism;Metabolism of other amino acids	Metabolism;Organismal Systems
Com_10393_pos	11(12)-EET ethanolamide	--	C22 H37 N O3	14.884	386.268	3.07183e+06	5.09474e+06	3.94799e+06	4.0008e+06	3.15155e+06	5.16788e+06	5.33179e+06	5.96882e+06	1.25293e+07	3.75103e+06	9.15117e+06	1.19978e+07	4.8817e+06	1.49265e+07	2.80419e+06	1.19305e+06	2.75261e+06	3.02363e+06	4.21286e+06	4.29685e+06	3.87136e+06	6.41279e+06	8.72608e+06	6.20276e+06	8.73616e+06	1.10712e+07	1.12826e+07	--	--	--	-	-	-	-
Com_1395_pos	Tylvalosin	--	C53 H87 N O19	9.175	1042.6	6.21967e+07	4.97139e+07	5.33292e+07	5.75783e+07	5.87464e+07	5.26247e+07	3.31659e+07	4.40387e+07	5.016e+07	4.36136e+07	3.06034e+07	3.65186e+07	6.79687e+07	6.19422e+07	7.09663e+07	6.53252e+07	7.68602e+07	6.31185e+07	8.76098e+07	9.35439e+07	5.9472e+07	9.1337e+07	8.49933e+07	5.50723e+07	6.87192e+07	6.6099e+07	6.12412e+07	--	--	--	-	-	-	-
Com_17303_pos	NNH	--	C14 H21 N7 O6	7.091	384.159	1.37415e+06	1.35768e+06	1.50231e+06	1.60757e+06	1.73957e+06	1.69551e+06	837181	731791	870683	1.24621e+06	1.27052e+06	878748	8.11917e+06	4.88332e+06	5.1524e+06	5.99539e+06	4.97388e+06	5.28145e+06	6.03904e+06	5.22401e+06	5.45749e+06	5.45469e+06	5.4499e+06	5.24416e+06	2.32671e+06	3.36632e+06	3.30776e+06	--	--	--	-	-	-	-
Com_16081_pos	6,7,8-trimethoxy-3-phenyl-2-thioxo-1,2,3,4-tetrahydroquinazolin-4-one	--	C17 H16 N2 O4 S	12.884	345.087	6.26693e+06	8.02568e+06	8.87631e+06	7.57864e+06	6.22913e+06	5.55422e+06	5.90602e+06	8.3485e+06	6.65981e+06	7.37566e+06	8.6915e+06	6.4254e+06	4.72791e+06	6.51388e+06	8.10423e+06	7.05493e+06	6.11434e+06	5.78655e+06	4.26907e+06	4.68797e+06	3.94068e+06	4.02057e+06	3.1841e+06	5.84824e+06	8.26277e+06	5.80902e+06	6.22959e+06	--	--	--	-	-	-	-
Com_27623_pos	ENK	--	C15 H27 N5 O7	7.01	390.207	387466	402928	405164	392129	400179	388969	283884	539781	325297	276516	277110	277831	4.19427e+06	3.10559e+06	644236	2.50256e+06	3.48514e+06	3.3052e+06	561005	406895	401190	420585	426302	562170	326141	398956	613118	--	--	--	-	-	-	-
Com_6697_pos	2-(3,4-dihydroxyphenyl)acetamide	--	C8 H9 N O3	1.181	168.063	2.52151e+07	1.95315e+07	2.09568e+07	2.4904e+07	1.71137e+07	1.65331e+07	1.7425e+07	2.27671e+07	1.84666e+07	2.16047e+07	1.8216e+07	2.15901e+07	1.23246e+07	1.48402e+07	1.45536e+07	1.14185e+07	1.52701e+07	1.25202e+07	1.31556e+07	1.04461e+07	1.59427e+07	1.08878e+07	1.01129e+07	1.33228e+07	2.20362e+07	1.48674e+07	1.45547e+07	--	--	--	-	-	-	-
Com_1241_pos	YMH	--	C20 H27 N5 O5 S	9.536	472.157	1.50826e+07	1.62997e+07	1.73872e+07	1.67151e+07	1.41829e+07	1.53155e+07	1.1243e+08	1.12079e+08	1.06931e+08	1.18029e+08	1.17003e+08	1.06878e+08	1.61957e+07	2.04881e+07	2.06137e+07	1.95374e+07	2.28032e+07	1.90817e+07	2.20198e+07	2.69793e+07	2.44927e+07	2.39119e+07	2.4555e+07	2.24644e+07	4.34711e+07	3.76327e+07	3.34976e+07	--	--	--	-	-	-	-
Com_11026_pos	PC (16:0/17:0)	--	C41 H82 N O8 P	16.351	748.582	1.26613e+07	1.41401e+07	1.0839e+07	1.65209e+07	1.10725e+07	1.76536e+07	1.38354e+06	1.11137e+07	1.04609e+07	9.2203e+06	1.30945e+07	1.1104e+07	3.27319e+06	8.57759e+06	9.77285e+06	9.65532e+06	6.86332e+06	7.58471e+06	9.03073e+06	9.4999e+06	7.93251e+06	4.51376e+06	8.3015e+06	8.40823e+06	1.13381e+07	8.14085e+06	8.56301e+06	--	--	--	-	-	-	-
Com_19457_pos	--	L-Alanyl-L-Lysine	C9 H19 N3 O3	2.229	218.15	767937	679241	843601	651602	761983	767284	1.09222e+06	1.02614e+06	853994	1.00423e+06	777795	777084	6.30375e+06	5.20562e+06	5.00994e+06	5.59578e+06	5.34249e+06	5.8625e+06	4.96733e+06	5.24029e+06	5.78211e+06	5.43163e+06	5.39387e+06	5.23338e+06	2.11198e+06	3.34711e+06	3.31185e+06	Carboxylic acids and derivatives	-	HMDB0028692	-	-	-	-
Com_3096_pos	4'-Methyl-α-pyrrolidinohexanophenone	--	C17 H25 N O	1.903	260.197	5.34045e+06	5.8281e+06	4.71243e+06	5.38886e+06	5.43425e+06	4.56076e+06	5.12685e+06	6.12727e+06	5.47179e+06	5.9089e+06	5.59105e+06	6.31808e+06	2.44071e+07	1.93832e+07	3.54751e+07	3.88379e+07	3.19885e+07	4.11847e+07	3.39412e+07	3.2845e+07	3.70072e+07	4.14799e+07	3.64067e+07	3.22627e+07	2.57115e+07	2.16284e+07	2.05796e+07	--	--	--	-	-	-	-
Com_11859_pos	AB-PINACA N-(2-fluoropentyl) isomer	--	C18 H25 F N4 O2	7.042	349.203	1.58362e+07	1.26869e+07	1.31056e+07	1.33707e+07	1.44155e+07	1.46993e+07	8.4627e+06	9.68154e+06	8.18455e+06	7.89588e+06	7.04104e+06	7.70907e+06	1.0813e+06	1.64716e+06	2.11745e+06	1.63046e+06	3.4649e+06	804724	3.58247e+06	3.68917e+06	4.3422e+06	3.14798e+06	1.83007e+06	2.53364e+06	6.7524e+06	5.93828e+06	5.32255e+06	--	--	--	-	-	-	-
Com_2051_pos	PC (19:1/19:1)	--	C46 H88 N O8 P	15.626	814.627	4.50168e+07	3.59872e+07	2.99369e+07	4.19358e+07	4.36992e+07	4.46911e+07	4.48552e+07	5.38072e+07	7.10643e+07	4.34981e+07	4.68513e+07	4.89717e+07	2.71301e+07	2.51673e+07	2.28847e+07	2.44647e+07	2.55609e+07	2.33892e+07	2.69436e+07	2.08789e+07	2.28071e+07	2.36945e+07	2.05991e+07	2.45655e+07	4.04379e+07	2.58387e+07	2.30861e+07	--	--	--	-	-	-	-
Com_1007_pos	PC (15:0/16:0)	--	C39 H78 N O8 P	16.492	720.553	1.28845e+08	1.09859e+08	1.92958e+08	1.46181e+08	5.40404e+07	1.24574e+08	1.55201e+08	7.14151e+07	9.60333e+07	1.02483e+08	9.30236e+07	1.42365e+08	9.71908e+07	6.61814e+07	7.88259e+07	7.05049e+07	1.18671e+08	8.44934e+07	4.64549e+07	8.86731e+07	7.07345e+07	8.07152e+07	4.74803e+07	5.79996e+07	1.37778e+08	6.81357e+07	1.3196e+08	--	--	--	-	-	-	-
Com_15459_pos	di{4-[(2-hydroxyethyl)(methyl)amino]phenyl}methanone	--	C19 H24 N2 O3	5.552	329.181	8.39664e+06	8.94396e+06	8.26834e+06	8.79371e+06	1.02506e+07	8.84891e+06	8.02306e+06	8.01543e+06	2.63683e+06	7.52109e+06	8.09928e+06	8.73325e+06	7.16111e+06	1.87763e+06	8.57088e+06	6.21443e+06	7.7662e+06	6.90676e+06	6.3857e+06	5.53362e+06	4.58918e+06	6.3523e+06	5.676e+06	4.66127e+06	7.0468e+06	4.5534e+06	6.8704e+06	--	--	--	-	-	-	-
Com_4536_pos	ethyl 2-methyl-1,5-diphenyl-1H-pyrrole-3-carboxylate	--	C20 H19 N O2	5.296	306.155	414646	423196	537103	451164	336095	481375	337191	386512	389334	348416	440450	326149	3.38283e+07	2.66947e+07	2.91594e+07	2.81399e+07	3.09967e+07	3.12658e+07	1.61214e+07	1.33904e+07	1.19551e+07	1.45343e+07	1.43472e+07	1.09608e+07	9.9283e+06	1.27567e+07	1.14918e+07	--	--	--	-	-	-	-
Com_45963_pos	PC (22:6/22:6)	--	C52 H80 N O8 P	15.091	878.577	557975	520535	644498	831458	182925	589819	347220	130946	381148	392394	339309	251233	274779	737904	627176	441911	808343	239825	477269	513894	788716	360867	146516	145386	451975	347198	310007	--	--	--	-	-	-	-
Com_27246_pos	MNK	--	C15 H29 N5 O5 S	6.832	392.203	290549	286342	285706	256588	284143	260158	262731	209980	236098	230267	228756	242813	2.21016e+06	2.09605e+06	1.90419e+06	1.45932e+06	2.07785e+06	1.79092e+06	3.10498e+06	2.58211e+06	3.4441e+06	3.48972e+06	3.74955e+06	1.83505e+06	1.36528e+06	988571	1.30236e+06	--	--	--	-	-	-	-
Com_18138_pos	10-Camphorsulfonic acid	--	C10 H16 O4 S	6.226	233.077	8.96063e+06	7.783e+06	7.95217e+06	9.28353e+06	9.66313e+06	8.63414e+06	5.21851e+06	5.22941e+06	3.3923e+06	4.89674e+06	5.55e+06	4.28894e+06	1.72961e+06	1.67408e+06	1.90671e+06	1.84436e+06	1.6517e+06	1.77077e+06	2.86543e+06	3.02612e+06	2.95724e+06	3.32478e+06	2.68648e+06	2.4845e+06	4.76918e+06	3.74961e+06	2.71002e+06	--	--	--	-	-	-	-
Com_8434_pos	1-[(4-chlorophenyl)sulfonyl]-5-[2-(2-thienyl)vinyl]-1H-pyrazole	--	C15 H11 Cl N2 O2 S2	2.131	350.996	1.03491e+07	1.0077e+07	1.09816e+07	1.32124e+07	8.05854e+06	1.07955e+07	1.68795e+07	1.04618e+07	9.5027e+06	1.51371e+07	1.77581e+07	1.40995e+07	1.21164e+07	1.30389e+07	1.62938e+07	1.30157e+07	1.49161e+07	1.19334e+07	1.24425e+07	1.52362e+07	1.48094e+07	1.19521e+07	1.37821e+07	1.12898e+07	1.57446e+07	1.1345e+07	1.37673e+07	--	--	--	-	-	-	-
Com_15317_pos	DAG (2:0/20:4)	--	C25 H40 O5	15.125	438.321	5.15035e+06	7.09237e+06	2.00929e+06	1.17299e+06	8.50296e+06	7.57129e+06	3.23494e+06	7.45871e+06	5.20721e+06	3.07632e+06	5.41049e+06	5.93513e+06	8.0631e+06	6.45125e+06	4.79693e+06	2.53694e+06	3.32476e+06	3.22463e+06	2.01544e+06	2.76022e+06	2.70303e+06	2.98152e+06	3.12219e+06	2.98137e+06	9.48592e+06	8.35657e+06	8.73954e+06	--	--	--	-	-	-	-
Com_22_pos	Dopamine	--	C8 H11 N O2	2.932	132.102	6.54261e+09	6.72774e+09	5.92875e+09	6.0247e+09	5.61441e+09	6.23187e+09	4.80471e+09	4.75306e+09	4.9701e+09	5.81101e+09	4.54272e+09	5.17376e+09	3.95156e+09	3.68824e+09	4.15587e+09	3.96461e+09	3.97772e+09	4.26758e+09	4.18519e+09	4.18928e+09	4.12177e+09	4.14583e+09	4.07405e+09	3.95202e+09	4.82328e+09	5.00101e+09	5.23306e+09	Phenols	62-31-7	HMDB0000073	C03758	ko01100//Metabolic pathways;ko01110//Biosynthesis of secondary metabolites;ko04976//Bile secretion;ko04080//Neuroactive ligand-receptor interaction;ko00350//Tyrosine metabolism;ko04024//cAMP signaling pathway;ko04917//Prolactin signaling pathway;ko05012//Parkinson disease;ko05034//Alcoholism;ko04728//Dopaminergic synapse;ko05030//Cocaine addiction;ko05031//Amphetamine addiction;ko05032//Morphine …	Amino acid metabolism;Cellular community - eukaryotes;Digestive system;Endocrine system;Global and overview maps;Nervous system;Neurodegenerative diseases;Signal transduction;Signaling molecules and interaction;Substance dependence	Cellular Processes;Environmental Information Processing;Human Diseases;Metabolism;Organismal Systems
Com_194_pos	LPC 18:4	--	C26 H46 N O7 P	5.824	258.661	1.52788e+07	1.03856e+07	1.14977e+07	1.52424e+07	1.76589e+07	1.46363e+07	8.22387e+06	1.17395e+07	1.75072e+07	1.16188e+07	9.60241e+06	9.20021e+06	4.5269e+08	5.29394e+08	5.89894e+08	5.43584e+08	6.16462e+08	5.64176e+08	6.27098e+08	4.96365e+08	4.71498e+08	4.95182e+08	4.49839e+08	5.53501e+08	2.73096e+08	3.12631e+08	3.48798e+08	--	--	--	-	-	-	-
Com_14122_pos	PMH	--	C16 H25 N5 O4 S	5.718	406.157	251119	256893	244991	233165	290747	244575	186887	182613	188686	173941	175051	184604	7.4166e+06	6.78919e+06	8.11387e+06	6.80802e+06	8.31532e+06	6.88748e+06	6.82467e+06	7.41161e+06	7.67849e+06	8.75667e+06	7.46575e+06	5.826e+06	4.31205e+06	3.80586e+06	3.20356e+06	--	--	--	-	-	-	-
Com_2773_pos	Fexofenadine	--	C32 H39 N O4	6.496	502.298	2.8256e+06	2.30838e+06	2.50495e+06	2.72848e+06	2.9124e+06	2.79067e+06	4.35645e+06	5.26931e+06	5.431e+06	6.12006e+06	5.00756e+06	5.29561e+06	3.22527e+07	3.38178e+07	3.58211e+07	3.22115e+07	3.93532e+07	3.64887e+07	3.86255e+07	4.35041e+07	4.53038e+07	4.2368e+07	4.1793e+07	4.04433e+07	2.34542e+07	2.31683e+07	2.48964e+07	Benzene and substituted derivatives	83799-24-0	HMDB0005030	C06999	ko04976//Bile secretion	Digestive system	Organismal Systems
Com_4894_pos	methyl 2,5-dimethyl-1H-pyrrole-3-carboxylate	--	C8 H11 N O2	2.919	176.066	2.56805e+07	1.94783e+07	4.02057e+07	2.58753e+07	1.91701e+07	3.20431e+07	1.1182e+07	8.60341e+06	1.45755e+07	1.19175e+07	1.75997e+07	1.16607e+07	8.24151e+06	1.91768e+07	2.75217e+07	1.3462e+07	1.21546e+07	1.05277e+07	2.02462e+07	2.44565e+07	1.81806e+07	1.11069e+07	1.66489e+07	8.75206e+06	1.47248e+07	1.68115e+07	1.67292e+07	--	--	--	-	-	-	-
Com_24276_pos	--	LysoPC 12:1	C20 H36 N O7 P	7.383	434.231	1.45586e+06	1.49664e+06	1.68482e+06	1.83352e+06	2.39056e+06	1.00505e+06	2.0987e+06	2.36168e+06	2.69414e+06	2.06693e+06	1.92886e+06	2.19033e+06	3.14231e+06	3.16015e+06	2.66703e+06	3.90273e+06	5.55186e+06	3.32294e+06	3.64172e+06	2.4246e+06	2.52785e+06	3.80019e+06	3.25133e+06	4.26881e+06	3.02772e+06	3.13697e+06	3.142e+06	--	--	--	-	-	-	-
Com_16988_pos	4-[4-phenyl-3,6-dihydro-1(2H)-pyridinyl]butanoic acid hydrochloride	--	C15 H19 N O2	1.931	268.126	6.89877e+06	5.65055e+06	5.93837e+06	6.87171e+06	4.99453e+06	6.44013e+06	6.96666e+06	5.27732e+06	6.05196e+06	6.00774e+06	6.2597e+06	6.74173e+06	5.20731e+06	5.04738e+06	5.82101e+06	5.71902e+06	5.44121e+06	5.8052e+06	6.1626e+06	6.06636e+06	6.8793e+06	5.94785e+06	5.96692e+06	6.61848e+06	6.83987e+06	4.9752e+06	6.31464e+06	--	--	--	-	-	-	-
Com_4551_pos	PC (16:0/17:1)	--	C41 H80 N O8 P	16.392	746.568	2.49243e+07	1.90798e+07	2.09016e+07	2.94683e+07	2.51926e+07	3.94204e+07	2.57773e+07	1.78416e+07	2.14358e+07	1.85951e+07	3.2876e+07	2.37937e+07	1.84209e+07	2.21784e+07	1.66953e+07	2.11694e+07	1.3873e+07	1.3422e+07	1.66813e+07	1.05717e+07	2.15278e+07	1.13198e+07	2.0685e+07	2.38093e+07	2.31168e+07	1.44721e+07	1.4654e+07	--	--	--	-	-	-	-
Com_10875_pos	3'-O-Methylinosine	--	C11 H14 N4 O5	1.182	283.105	1.27865e+07	1.23769e+07	1.17924e+07	1.00054e+07	7.9265e+06	1.76655e+07	1.1455e+07	1.41329e+07	8.5697e+06	3.86362e+06	8.6187e+06	9.77859e+06	9.67599e+06	8.77451e+06	9.87597e+06	6.54641e+06	7.97346e+06	8.61036e+06	6.90804e+06	5.09019e+06	6.5534e+06	8.06494e+06	7.91324e+06	7.32239e+06	1.05954e+07	9.62912e+06	8.33459e+06	--	--	--	-	-	-	-
Com_3989_pos	3-hydroxy-3-methylpentanedioic acid	--	C6 H10 O5	1.173	185.042	3.22722e+07	3.44775e+07	3.5653e+07	3.88115e+07	3.45915e+07	2.90699e+07	2.37614e+07	2.10303e+07	2.27237e+07	1.91515e+07	1.99008e+07	1.31294e+07	3.07065e+07	2.82757e+07	3.12359e+07	1.06229e+07	3.33766e+07	3.50727e+07	2.66865e+07	2.83072e+07	2.8529e+07	3.04355e+07	3.32523e+07	1.89817e+07	1.8311e+07	2.14663e+07	3.12357e+07	Fatty Acyls	-	HMDB0059737	-	-	-	-
Com_39904_pos	EPK	--	C16 H28 N4 O6	7.043	395.184	209043	215878	215435	1.56056e+06	615470	1.69646e+06	364244	232669	1.60866e+06	136852	674944	1.76698e+06	197909	194514	208418	206588	215837	208183	213086	201657	187708	186911	202422	234144	161099	190737	205095	--	--	--	-	-	-	-
Com_37911_pos	Naftopidil	--	C24 H28 N2 O3	6.742	393.213	352257	341826	334888	378570	405806	344318	234441	309498	357111	229844	231108	228971	341855	678536	877352	371749	531791	1.05304e+06	812921	1.88749e+06	1.4833e+06	334158	554338	922061	300137	328062	486639	--	--	--	-	-	-	-
Com_17944_pos	YNK	--	C19 H29 N5 O6	6.348	424.22	68282.2	69363.3	67682.8	63294.8	68344.3	64257.3	1.06208e+06	51265.5	194634	296315	47280.3	48552.2	1.61423e+06	1.06877e+06	8.14293e+06	5.76398e+06	889453	1.42337e+06	1.00215e+06	813687	854817	850842	1.80125e+06	1.33703e+06	1.01299e+06	841808	822058	--	--	--	-	-	-	-
Com_6471_pos	15-Deoxy-Δ12,14-prostaglandin A1	--	C20 H30 O3	12.407	319.226	6.09799e+06	6.46668e+06	5.97201e+06	6.86035e+06	6.23878e+06	5.17349e+06	5.21552e+06	6.03562e+06	4.67849e+06	5.53073e+06	6.06615e+06	5.35519e+06	1.96762e+07	2.42659e+07	2.28178e+07	2.34775e+07	2.53194e+07	1.977e+07	4.83469e+06	5.65289e+06	5.18302e+06	6.09482e+06	5.30759e+06	5.69849e+06	1.16282e+07	1.0272e+07	6.59081e+06	--	--	--	-	-	-	-
Com_617_pos	D-Raffinose	--	C18 H32 O16	1.442	527.158	2.82713e+08	3.23666e+08	2.85152e+08	2.84884e+08	2.77351e+08	3.05592e+08	1.3266e+08	1.23121e+08	1.29978e+08	1.31199e+08	1.33142e+08	1.28393e+08	1.61042e+06	1.53793e+06	1.40915e+06	1.6098e+06	2.55456e+06	2.64881e+06	3.17313e+06	3.73985e+06	3.34255e+06	3.08965e+06	4.20275e+06	3.08141e+06	9.10282e+07	9.0934e+07	9.46762e+07	Organooxygen compounds	25954-44-3	HMDB0034072	C00492	ko02010//ABC transporters;ko00052//Galactose metabolism	Carbohydrate metabolism;Membrane transport	Environmental Information Processing;Metabolism
Com_31674_pos	VMK	--	C16 H32 N4 O4 S	5.893	359.211	252534	212597	215574	299699	227970	209038	154482	153251	161440	143495	215131	138976	2.51606e+06	1.46652e+06	1.64072e+06	1.01805e+06	1.85869e+06	1.87783e+06	2.50759e+06	2.1871e+06	2.38533e+06	2.52613e+06	1.94127e+06	2.77184e+06	1.10337e+06	1.34801e+06	1.10126e+06	--	--	--	-	-	-	-
Com_46066_pos	--	Lysopg 18:1	C24 H47 O9 P	15.533	511.303	149118	194352	145255	145648	168081	447978	129579	192020	107861	114551	120633	123709	698115	611558	785964	94492.1	187498	267194	296122	276324	118879	104394	187286	189053	722027	934632	861444	--	--	--	-	-	-	-
Com_2893_pos	4-Methoxycinnamaldehyde	--	C10 H10 O2	9.814	163.075	3.24099e+07	3.99217e+07	3.29535e+07	2.92933e+07	3.56763e+07	3.28213e+07	2.76163e+07	2.64363e+07	3.63053e+07	2.9611e+07	4.01338e+07	4.02713e+07	1.89993e+07	3.29073e+07	2.53945e+07	3.18635e+07	2.5551e+07	2.1275e+07	3.09398e+07	4.42955e+07	3.24962e+07	4.42509e+07	4.53562e+07	3.45919e+07	3.34516e+07	3.52428e+07	3.54422e+07	Cinnamaldehydes	24680-50-0	HMDB0032611	-	-	-	-
Com_5664_pos	--	2,6-Dihydroxypurine	C5 H4 N4 O2	2.203	153.041	2.05091e+07	2.06746e+07	1.34502e+07	2.26567e+07	2.6957e+07	2.04003e+07	2.49092e+07	1.87517e+07	1.80319e+07	2.49421e+07	2.21649e+07	2.53399e+07	1.92687e+06	1.8714e+06	1.74225e+06	1.86781e+06	1.91447e+06	1.69599e+06	1.50993e+06	2.07989e+06	2.35018e+06	2.85138e+06	2.36538e+06	2.61874e+06	1.32877e+07	8.92792e+06	9.79417e+06	Imidazopyrimidines	69-89-6	HMDB0000292	C00385	ko01100//Metabolic pathways;ko01110//Biosynthesis of secondary metabolites;ko01120//Microbial metabolism in diverse environments;ko00230//Purine metabolism;ko00232//Caffeine metabolism	Biosynthesis of other secondary metabolites;Global and overview maps;Nucleotide metabolism	Metabolism
Com_40834_pos	--	Asp-Phe	C13 H16 N2 O5	10.094	281.113	855557	408510	452008	648430	683098	571982	575543	547520	1.35041e+06	964015	556788	1.62984e+06	451674	450467	504953	442239	517952	504965	472454	461979	415778	445750	466147	460053	661939	420034	443529	--	--	--	-	-	-	-
Com_22644_pos	Tacrolimus	--	C44 H69 N O12	11.021	804.484	519934	471817	558732	565218	562087	609554	506385	491585	594906	542630	508809	609756	1.4973e+06	1.95475e+06	1.1868e+06	1.47692e+06	2.06228e+06	1.73969e+06	4.89275e+06	4.04011e+06	4.18036e+06	4.45207e+06	3.93709e+06	4.76355e+06	1.86801e+06	1.83709e+06	2.02949e+06	Macrolide lactams	104987-11-3	HMDB0015002	-	-	-	-
Com_37890_pos	ACar 20:0	--	C27 H54 N O4	13.831	456.405	990602	1.59357e+06	1.02327e+06	1.34749e+06	1.41909e+06	2.83208e+06	588825	759245	780283	566293	824221	1.28396e+06	889308	912239	747834	497070	692186	700660	271033	434628	430254	509717	336962	561209	1.51887e+06	1.42738e+06	1.28789e+06	--	--	--	-	-	-	-
Com_40620_pos	--	Cholesterol	C27 H46 O	16.298	387.362	456244	1.55288e+06	265966	460959	1.09988e+06	1.61992e+06	624388	956971	1.21772e+06	201038	567742	1.47379e+06	1.05574e+06	1.5618e+06	1.45604e+06	467410	875038	562645	601526	704697	629380	1.24423e+06	705119	868891	1.08714e+06	1.77732e+06	1.55719e+06	Steroids and steroid derivatives	57-88-5	HMDB0000067	C00187	ko01100//Metabolic pathways;ko01120//Microbial metabolism in diverse environments;ko04976//Bile secretion;ko00140//Steroid hormone biosynthesis;ko04977//Vitamin digestion and absorption;ko05200//Pathways in cancer;ko04913//Ovarian Steroidogenesis;ko04925//Aldosterone synthesis and secretion;ko00120//Primary bile acid biosynthesis;ko00100//Steroid biosynthesis;ko00981//Insect hormone biosynthesis;…	Cancers;Digestive system;Endocrine system;Global and overview maps;Lipid metabolism;Metabolism of terpenoids and polyketides	Human Diseases;Metabolism;Organismal Systems
Com_5005_pos	(1E)-5-hydroxy-1,7-diphenylhept-1-en-3-one	--	C19 H20 O2	10.45	321.144	3.79838e+06	2.68549e+06	4.03362e+06	5.31113e+06	2.89682e+06	3.15948e+06	3.01335e+07	2.10592e+07	2.76514e+07	2.57475e+07	2.99291e+07	2.45942e+07	5.17947e+06	7.15191e+06	7.26556e+06	6.5664e+06	6.02259e+06	5.35061e+06	7.72395e+06	7.85062e+06	9.33045e+06	7.37637e+06	8.03209e+06	7.16525e+06	8.90785e+06	1.12356e+07	9.78424e+06	--	--	--	-	-	-	-
Com_20635_pos	--	1-Methylhistidine	C7 H11 N3 O2	1.351	170.092	8.05228e+06	7.39471e+06	7.3059e+06	6.91834e+06	6.63715e+06	6.82351e+06	3.31452e+06	3.57369e+06	4.88166e+06	2.82429e+06	3.84887e+06	3.74854e+06	1.12167e+06	1.16011e+06	1.31041e+06	1.13047e+06	952420	900744	1.0653e+06	997906	995568	885288	789257	853577	2.39071e+06	2.77455e+06	2.76192e+06	Carboxylic acids and derivatives	332-80-9	HMDB0000001	C01152	ko00340//Histidine metabolism	Amino acid metabolism	Metabolism
Com_8552_pos	Desloratadine	--	C19 H19 Cl N2	6.382	311.132	7.81771e+06	7.48574e+06	2.29879e+07	9.09542e+06	8.0509e+06	8.43143e+06	9.56329e+06	9.05617e+06	8.8823e+06	8.93817e+06	8.29688e+06	9.20486e+06	3.46969e+06	3.37459e+06	2.99371e+06	1.75818e+06	3.44803e+06	4.4176e+06	4.17613e+06	3.09161e+06	3.67696e+06	3.59526e+06	3.88432e+06	3.26072e+06	5.88656e+06	5.80174e+06	4.80621e+06	Benzocycloheptapyridines	100643-71-8	HMDB0015102	-	-	-	-
Com_3315_pos	PC (14:0e/2:0)	--	C24 H50 N O7 P	14.801	496.34	2.69032e+07	3.03791e+07	2.71021e+07	3.70487e+07	3.10107e+07	5.55743e+07	2.5307e+07	3.30067e+07	3.64188e+07	2.41756e+07	2.89391e+07	4.26988e+07	1.66287e+07	4.60616e+07	2.82663e+07	1.09928e+07	2.20062e+07	1.19292e+07	1.27667e+07	2.66563e+07	2.44571e+07	2.63983e+07	1.65105e+07	3.46016e+07	4.5855e+07	4.04962e+07	4.2723e+07	--	--	--	-	-	-	-
Com_19453_pos	TNH	--	C14 H22 N6 O6	8.575	354.148	472211	598578	493048	799358	739157	600342	627874	554703	814817	477981	730235	617657	1.25977e+06	3.07452e+06	3.71549e+06	3.57284e+06	3.26817e+06	3.19458e+06	6.00022e+06	5.83897e+06	5.07328e+06	5.16675e+06	5.87463e+06	5.52918e+06	3.35907e+06	2.94635e+06	2.53642e+06	--	--	--	-	-	-	-
Com_508_pos	2-(morpholinomethyl)quinazolin-4-ol	--	C13 H15 N3 O2	1.027	246.119	2.4331e+07	1.32262e+08	3.0026e+08	4.89589e+07	3.72785e+07	4.82156e+07	1.3815e+08	1.38238e+08	1.74793e+08	1.08344e+08	1.26314e+08	1.12505e+08	1.99234e+08	3.0322e+08	5.07055e+07	3.588e+07	2.61048e+08	2.21131e+08	3.74206e+07	4.49081e+07	2.2567e+08	2.53383e+07	4.22715e+07	6.02679e+07	5.71676e+07	4.10569e+07	5.60177e+07	--	--	--	-	-	-	-
Com_851_pos	D-Sphingosine	--	C18 H37 N O2	12.62	300.289	1.18237e+08	1.40789e+08	1.02631e+08	1.17366e+08	1.76418e+08	2.30762e+08	6.67937e+07	7.67108e+07	8.02933e+07	6.1723e+07	7.90543e+07	1.25112e+08	5.01648e+07	7.64369e+07	5.42565e+07	2.74649e+07	4.19498e+07	3.52298e+07	1.73032e+07	2.35869e+07	2.73873e+07	3.18983e+07	2.72524e+07	3.75692e+07	1.16124e+08	1.08796e+08	1.00079e+08	--	--	--	-	-	-	-
Com_2353_pos	KNK	--	C16 H32 N6 O5	2.251	389.25	8.88648e+06	8.57895e+06	8.18354e+06	8.53132e+06	9.09957e+06	7.65148e+06	1.2653e+07	8.92853e+06	9.88187e+06	1.47162e+07	1.3113e+07	1.38524e+07	5.00069e+07	3.81126e+07	4.15963e+07	4.271e+07	4.37505e+07	4.38851e+07	4.01885e+07	4.75733e+07	5.28976e+07	5.10135e+07	4.66676e+07	4.65265e+07	4.35573e+07	2.85796e+07	2.65157e+07	--	--	--	-	-	-	-
Com_5609_pos	SM (d21:1/15:1)	--	C41 H81 N2 O6 P	15.831	729.59	2.02579e+07	1.92757e+07	3.19798e+07	2.04526e+07	6.54857e+06	1.70106e+07	1.458e+07	1.26617e+07	1.3334e+07	2.61093e+07	9.67613e+06	1.61182e+07	1.34509e+07	7.56101e+06	1.25646e+07	8.07716e+06	1.58155e+07	1.22731e+07	7.41801e+06	1.8045e+07	1.30473e+07	1.30539e+07	5.46105e+06	7.6696e+06	1.84199e+07	8.85652e+06	1.65893e+07	--	--	--	-	-	-	-
Com_5089_pos	HPK	--	C17 H28 N6 O4	8.836	381.223	1.25844e+06	915862	967239	924255	898471	1.0084e+06	1.82544e+06	1.32163e+06	1.55885e+06	1.10174e+06	1.38813e+06	1.08074e+06	3.0041e+07	2.11361e+07	2.32783e+07	2.26143e+07	2.45419e+07	2.34706e+07	2.1008e+07	1.96761e+07	2.25431e+07	2.015e+07	2.26117e+07	2.17635e+07	1.40711e+07	1.45584e+07	1.37144e+07	--	--	--	-	-	-	-
Com_2428_pos	HexCer-NS (d29:2/38:2)	--	C73 H137 N O8	9.482	1157.04	1.22956e+06	1.43268e+06	1.10024e+06	1.4258e+06	1.42338e+06	1.60998e+06	1.00101e+06	1.50631e+06	1.27147e+06	1.0009e+06	1.3046e+06	2.25163e+06	3.86484e+07	6.29158e+07	4.78574e+07	5.47267e+07	5.44176e+07	4.61502e+07	4.64888e+07	4.05765e+07	4.2903e+07	5.13411e+07	4.52837e+07	4.64449e+07	3.24692e+07	2.86105e+07	2.91216e+07	--	--	--	-	-	-	-
Com_4393_pos	PC (19:1/19:2)	--	C46 H86 N O8 P	16.32	812.608	2.57214e+07	1.88521e+07	1.55615e+07	2.96403e+07	2.57486e+07	2.84025e+07	2.49843e+07	1.94969e+07	3.04662e+06	2.20599e+07	2.59381e+07	2.46827e+07	2.04041e+07	2.00314e+07	1.99516e+07	2.71074e+07	1.56012e+07	2.24628e+07	1.77089e+07	2.00147e+07	2.24015e+07	1.05138e+07	3.05609e+07	2.0263e+07	2.86352e+07	2.86547e+07	1.77292e+07	--	--	--	-	-	-	-
Com_887_pos	1-(3,4-dimethoxyphenyl)ethan-1-one oxime	--	C10 H13 N O3	10.259	178.086	5.04092e+07	8.89143e+07	6.07186e+07	3.08649e+07	4.26208e+07	3.34584e+07	3.68376e+07	3.22573e+07	1.75108e+07	3.42325e+07	3.91111e+07	2.0779e+07	1.18813e+08	1.02226e+08	1.79575e+08	1.37121e+08	1.52796e+08	1.15525e+08	8.09924e+07	8.58068e+07	8.27832e+07	9.52953e+07	9.32412e+07	3.98275e+07	8.08626e+07	8.20579e+07	8.24834e+07	--	--	--	-	-	-	-
Com_19473_pos	--	indole-5,6-quinone	C8 H5 N O2	1.069	148.04	812411	791305	794235	622329	878764	858497	782586	425063	682359	605900	6.79644e+06	634354	450185	586660	451212	686085	519222	524728	586079	434195	516377	517247	537555	487075	704157	751546	469729	Indoles and derivatives	-	HMDB0006779	C05579	ko01100//Metabolic pathways;ko00350//Tyrosine metabolism	Amino acid metabolism;Global and overview maps	Metabolism
Com_12363_pos	Naratriptan	--	C17 H25 N3 O2 S	5.784	336.177	1.07084e+06	915682	703914	847070	1.0291e+06	742862	800122	814986	719591	1.17517e+06	784582	1.13988e+06	6.99623e+06	9.43508e+06	4.82958e+06	5.94497e+06	4.6828e+06	4.78368e+06	5.71229e+06	7.93305e+06	3.33317e+06	6.22164e+06	1.06091e+07	5.16196e+06	3.19879e+06	4.14366e+06	3.6298e+06	Indoles and derivatives	121679-13-8	HMDB0015087	-	-	-	-
Com_23_pos	N1-(2-oxopropyl)-2-phenylacetamide	--	C11 H13 N O2	8.781	210.112	2.57236e+09	2.50301e+09	1.90951e+09	2.6149e+09	2.12056e+09	2.5117e+09	5.37462e+09	3.77369e+09	3.85452e+09	5.6332e+09	3.66361e+09	5.17758e+09	1.57186e+09	9.24603e+08	1.22766e+09	1.46381e+09	1.2002e+09	1.42208e+09	1.59309e+09	1.52233e+09	1.54843e+09	1.21476e+09	1.22605e+09	1.38483e+09	2.22994e+09	2.10545e+09	1.9922e+09	--	--	--	-	-	-	-
Com_6527_pos	Azelastine	--	C22 H24 Cl N3 O	7.172	382.161	4.26169e+06	3.87145e+06	3.75558e+06	3.97964e+06	3.97255e+06	4.37398e+06	2.4282e+06	2.96817e+06	3.01243e+06	2.42064e+06	2.96583e+06	3.58112e+06	1.50432e+07	1.34656e+07	1.49964e+07	1.3674e+07	1.58921e+07	9.70028e+06	1.8533e+07	1.73655e+07	1.72449e+07	2.0016e+07	1.51546e+07	1.50819e+07	9.8303e+06	9.83869e+06	1.0635e+07	Diazanaphthalenes	58581-89-8	HMDB0015107	-	-	-	-
Com_2915_pos	--	5-Hydroxyindole	C8 H7 N O	1.868	134.06	5.95206e+07	6.07005e+07	6.69394e+07	6.574e+07	5.69422e+07	6.56687e+07	4.18064e+07	4.10983e+07	4.21123e+07	3.92257e+07	4.68839e+07	4.0407e+07	3.77866e+07	3.2348e+07	3.91123e+07	4.00391e+07	3.44599e+07	3.70122e+07	3.99618e+07	4.29162e+07	4.27114e+07	4.05997e+07	4.32185e+07	4.01294e+07	4.10856e+07	4.10373e+07	4.89329e+07	Indoles and derivatives	-	HMDB0059805	-	-	-	-
Com_2837_pos	Valinomycin	--	C54 H90 N6 O18	9.297	556.325	1.59671e+06	1.17673e+06	1.16635e+06	1.63442e+06	1.15701e+06	1.65542e+06	4.64067e+06	4.69222e+06	4.71884e+06	4.58342e+06	4.93621e+06	4.27765e+06	2.49206e+07	3.33454e+07	2.4891e+07	3.04368e+07	1.62314e+07	2.19268e+07	3.27479e+07	4.15492e+07	1.85744e+07	3.96792e+07	4.67204e+07	3.8398e+07	1.61504e+07	1.33326e+07	1.69102e+07	--	--	--	-	-	-	-
Com_3046_pos	methyl isoquinoline-3-carboxylate	--	C11 H9 N O2	5.427	188.068	5.14157e+07	4.72557e+07	6.39802e+07	5.41981e+07	5.58503e+07	5.88752e+07	4.30509e+07	3.54534e+07	3.47284e+07	4.2122e+07	3.73368e+07	4.00907e+07	2.25527e+07	2.99275e+07	3.99534e+07	2.04173e+07	3.69588e+07	2.63985e+07	3.06788e+07	2.99779e+07	2.85315e+07	2.93641e+07	2.67232e+07	2.32849e+07	4.21344e+07	3.47456e+07	2.67105e+07	--	--	--	-	-	-	-
Com_11181_pos	N-Methylglutamic acid	--	C6 H11 N O4	1.467	162.076	6.30583e+06	5.33941e+06	5.27421e+06	5.63259e+06	6.20765e+06	4.99942e+06	7.30695e+06	6.15954e+06	6.71668e+06	6.9706e+06	7.25431e+06	6.16188e+06	1.16254e+07	1.09304e+07	1.17537e+07	1.16999e+07	1.31076e+07	1.36237e+07	8.96124e+06	8.99223e+06	8.79008e+06	1.00078e+07	9.88805e+06	8.45097e+06	1.01706e+07	8.01375e+06	7.95755e+06	Carboxylic acids and derivatives	35989-16-3	HMDB0062660	C01046	ko01120//Microbial metabolism in diverse environments	Global and overview maps	Metabolism
Com_2625_pos	4-(trifluoromethyl)nicotinic acid	--	C7 H4 F3 N O2	1.371	192.024	4.58733e+07	4.02347e+07	4.02191e+07	4.56532e+07	4.52796e+07	5.16253e+07	2.77571e+07	3.43125e+07	3.09363e+07	2.65928e+07	2.71904e+07	2.8815e+07	5.50197e+07	4.05057e+07	6.03569e+07	5.62169e+07	5.44061e+07	5.72668e+07	2.94317e+07	2.88199e+07	3.30846e+07	2.8118e+07	3.19767e+07	2.6535e+07	3.74132e+07	3.76973e+07	3.90432e+07	--	--	--	-	-	-	-
Com_21939_pos	--	Feruloylcholine	C15 H22 N O4	6.563	281.163	966914	342919	703103	832948	764486	341414	295031	451071	413414	277067	264984	385460	862274	991065	734476	689586	853436	1.83291e+06	3.45658e+06	4.38067e+06	4.58036e+06	2.94703e+06	3.30945e+06	5.00108e+06	1.49048e+06	2.44815e+06	1.81789e+06	Cinnamic acids and derivatives	85927-25-9	HMDB0032800	-	-	-	-
Com_9650_pos	(1E,4E)-1,5-bis(4-methoxyphenyl)penta-1,4-dien-3-one	--	C19 H18 O3	11.681	317.113	1.61403e+06	2.22824e+06	3.64138e+06	5.96682e+06	1.37612e+06	3.99062e+06	1.28209e+07	6.73519e+06	4.63464e+06	4.5013e+06	1.5438e+07	9.37355e+06	1.98754e+06	2.41829e+06	2.65136e+06	2.42035e+06	1.82092e+06	1.13048e+06	1.07352e+06	1.63684e+06	1.0605e+06	1.50706e+06	1.16652e+06	1.1637e+06	4.18771e+06	2.96364e+06	2.58012e+06	--	--	--	-	-	-	-
Com_33814_pos	Enalaprilat	--	C18 H24 N2 O5	3.273	349.171	3.61862e+06	3.65426e+06	3.18881e+06	3.31091e+06	3.5601e+06	3.54505e+06	1.28459e+06	1.39274e+06	1.39017e+06	1.95624e+06	1.91602e+06	1.72061e+06	468714	357846	359680	377199	280899	525159	434305	532373	610460	654650	526945	527515	731036	1.47173e+06	1.13786e+06	Carboxylic acids and derivatives	76420-72-9	HMDB0041886	-	-	-	-
Com_37766_pos	ACar 16:1	--	C23 H44 N O4	12.838	398.326	679266	700489	456940	843243	736362	1.50324e+06	752342	895613	940800	787209	1.32311e+06	2.08018e+06	257990	661411	330705	169751	253533	238023	520614	608057	762661	967883	510436	959280	1.44193e+06	1.22668e+06	782041	--	--	--	-	-	-	-
Com_19447_pos	--	Tauroursodeoxycholic acid Dihydrate	C26 H49 N O8 S	9.274	536.328	889813	458057	450015	691679	491777	971601	2.99468e+06	2.93663e+06	2.95329e+06	2.86853e+06	3.08932e+06	2.94554e+06	2.38069e+06	4.07952e+06	3.22054e+06	3.10104e+06	3.07261e+06	2.62919e+06	4.29627e+06	4.85618e+06	5.78415e+06	5.59235e+06	4.67179e+06	5.68746e+06	2.05296e+06	2.24837e+06	2.034e+06	--	--	--	-	-	-	-
Com_4321_pos	Xanthurenic acid	--	C10 H7 N O4	3.31	206.048	597551	859941	722757	799618	737077	940949	2.10143e+06	2.37317e+06	2.5404e+06	2.56563e+06	2.06781e+06	2.08418e+06	2.93826e+07	3.34692e+07	3.70439e+07	3.68049e+07	3.02951e+07	3.45736e+07	1.45368e+07	1.49358e+07	1.42068e+07	1.44298e+07	1.46241e+07	1.588e+07	1.26596e+07	1.25816e+07	1.38968e+07	Quinolines and derivatives	59-00-7	HMDB0000881	C02470	ko00380//Tryptophan metabolism	Amino acid metabolism	Metabolism
Com_3968_pos	Piperine	--	C17 H19 N O3	6.774	286.147	1.48432e+06	1.26371e+06	1.24396e+06	1.20421e+06	1.22126e+06	1.01073e+06	704229	661240	741240	1.0794e+06	804430	794049	2.60175e+07	1.83778e+07	2.20824e+07	1.66144e+07	2.59986e+07	1.76138e+07	2.78551e+07	2.35743e+07	3.17368e+07	3.12405e+07	1.23028e+07	2.61546e+07	1.32523e+07	1.38675e+07	1.38222e+07	-	94-62-2	HMDB0029377	-	-	-	-
Com_4209_pos	N-Acetyltryptophan	--	C13 H14 N2 O3	8.103	247.111	1.55647e+07	9.80813e+06	9.97198e+06	1.96806e+07	2.1627e+07	1.52213e+07	1.90915e+07	2.54467e+07	3.41961e+07	2.76968e+07	2.32912e+07	3.21472e+07	1.42798e+07	9.89602e+06	1.36193e+07	1.40385e+07	1.41e+07	1.49089e+07	2.34893e+07	2.12828e+07	3.01715e+07	2.41308e+07	1.93229e+07	2.71762e+07	1.97712e+07	2.12648e+07	2.10041e+07	Carboxylic acids and derivatives	1218-34-4	HMDB0013713	-	-	-	-
Com_544_pos	--	Adipamide	C6 H12 N2 O2	6.87	145.097	6.35979e+07	2.29762e+08	1.3191e+08	8.35436e+07	7.27027e+07	5.84088e+07	1.47867e+08	8.04607e+07	2.29518e+07	4.10485e+07	1.65678e+08	6.0424e+07	1.80384e+08	2.15638e+08	2.88379e+08	2.0356e+08	2.52061e+08	1.9184e+08	7.21995e+07	1.05329e+08	5.06121e+07	9.43058e+07	8.29856e+07	3.92669e+07	1.15361e+08	1.09942e+08	1.12123e+08	--	--	--	-	-	-	-
Com_3180_pos	PE (20:2/20:2)	--	C45 H82 N O8 P	15.356	796.582	3.19635e+07	2.14271e+07	2.33257e+07	5.33899e+07	3.31937e+07	3.19049e+07	3.04526e+07	3.65097e+07	3.38313e+07	2.96405e+07	3.46842e+07	3.68925e+07	3.85065e+07	4.56361e+07	2.4928e+07	3.13602e+07	4.85597e+07	3.17112e+07	3.95542e+07	3.45482e+07	1.94309e+07	1.84167e+07	1.69198e+07	1.99749e+07	4.80817e+07	3.71569e+07	2.46043e+07	--	--	--	-	-	-	-
Com_1067_pos	Stearamide	--	C18 H37 N O	16.428	284.294	5.36125e+07	9.93153e+07	7.25318e+07	6.59752e+07	1.11187e+08	1.20457e+08	5.22549e+07	7.25104e+07	6.99801e+07	5.0611e+07	7.71802e+07	8.13897e+07	5.83829e+07	1.26391e+08	9.5189e+07	3.41224e+07	7.51284e+07	3.83015e+07	3.30188e+07	5.45716e+07	5.21359e+07	6.32589e+07	4.76623e+07	7.91129e+07	7.2532e+07	1.29199e+08	1.50106e+08	Fatty Acyls	124-26-5	HMDB0034146	-	-	-	-
Com_3393_pos	ACar 5:0	--	C12 H24 N O4	6.992	246.17	2.00365e+07	1.91022e+07	1.96789e+07	1.90274e+07	1.87992e+07	1.77089e+07	1.80763e+07	1.43868e+07	1.72595e+07	1.39874e+07	1.46766e+07	1.98842e+07	4.06714e+07	4.54351e+07	4.46482e+07	3.46501e+07	4.37341e+07	3.98953e+07	8.92292e+06	1.02218e+07	9.42622e+06	1.02795e+07	1.0228e+07	1.1045e+07	2.39722e+07	2.21926e+07	2.17209e+07	--	--	--	-	-	-	-
Com_21037_pos	VMH	--	C16 H27 N5 O4 S	7.802	386.187	974782	687685	1.04159e+06	1.21833e+06	748457	1.19211e+06	620876	484751	475074	614296	466475	478870	2.97448e+06	4.55055e+06	4.766e+06	4.2193e+06	5.05999e+06	4.1285e+06	5.21123e+06	5.39043e+06	4.19002e+06	3.4718e+06	4.60782e+06	4.70142e+06	3.05099e+06	2.44678e+06	1.96404e+06	--	--	--	-	-	-	-
Com_8813_pos	--	N6-Acetyl-L-Lysine	C8 H16 N2 O3	7.063	189.123	2.84834e+06	5.64845e+06	7.00038e+06	4.88738e+06	2.94494e+06	2.7676e+06	3.60408e+06	3.68473e+06	1.36177e+06	1.66078e+06	4.17034e+06	1.56953e+06	6.90595e+06	9.02094e+06	1.82615e+07	9.09635e+06	1.13021e+07	8.80795e+06	2.88485e+06	3.75256e+06	3.54531e+06	3.99241e+06	3.14141e+06	2.07408e+06	4.93848e+06	5.37992e+06	5.09239e+06	Carboxylic acids and derivatives	692-04-6	HMDB0000206	C02727	ko00310//Lysine degradation	Amino acid metabolism	Metabolism
Com_18118_pos	Dextrorphan	--	C17 H23 N O	6.713	258.181	1.51435e+06	1.9907e+06	2.0402e+06	1.71424e+06	1.87747e+06	1.54556e+06	2.45335e+06	3.74751e+06	4.15106e+06	3.42556e+06	2.47243e+06	2.87655e+06	4.3899e+06	2.72755e+06	3.80242e+06	4.42296e+06	3.82926e+06	2.77911e+06	4.69538e+06	5.15931e+06	4.75557e+06	5.15917e+06	4.09653e+06	6.43983e+06	3.96713e+06	4.5951e+06	4.5653e+06	Morphinans	-	HMDB0060552	-	-	-	-
Com_10171_pos	Rufloxacin	--	C17 H18 F N3 O3 S	5.312	364.112	1.31515e+07	1.23917e+07	1.33817e+07	1.38987e+07	1.52197e+07	1.1677e+07	1.20942e+07	1.51993e+07	1.16579e+07	1.2539e+07	1.36103e+07	1.27749e+07	1.48304e+06	2.29669e+06	1.78152e+06	2.41706e+06	2.42272e+06	2.78163e+06	3.71771e+06	3.78734e+06	3.01013e+06	3.85313e+06	2.76568e+06	3.15722e+06	5.57382e+06	6.18255e+06	7.03442e+06	Quinolines and derivatives	101363-10-4	HMDB0042009	-	-	-	-
Com_2050_pos	PC (20:5e/18:4)	--	C46 H76 N O7 P	15.928	786.545	3.92522e+07	1.53615e+07	2.07828e+07	4.61945e+07	7.54991e+07	3.70123e+07	3.00039e+07	2.59127e+07	2.41467e+07	2.79246e+07	2.17803e+07	2.96664e+07	3.2328e+07	1.66009e+07	1.03543e+07	3.9135e+07	3.87994e+06	2.14193e+07	1.73157e+07	8.93599e+06	3.03824e+07	8.73657e+06	5.00717e+07	6.1024e+07	2.99632e+07	1.53646e+07	2.18184e+07	--	--	--	-	-	-	-
Com_17773_pos	--	Epinephrine bitartrate	C13 H19 N O9	10.851	334.113	2.67066e+06	1.97081e+06	2.66426e+06	3.99116e+06	4.06088e+06	2.68433e+06	3.46429e+06	6.80686e+06	5.81233e+06	6.91124e+06	3.09013e+06	7.33892e+06	2.62832e+06	2.45078e+06	2.58413e+06	2.62146e+06	3.0955e+06	2.0855e+06	2.82414e+06	2.34938e+06	2.42332e+06	1.51313e+06	2.20773e+06	1.69896e+06	3.49625e+06	3.30733e+06	3.16546e+06	Phenols	114-07-8	HMDB0014344	-	-	-	-
Com_21262_pos	RPH	--	C17 H28 N8 O4	8.795	392.211	474883	602009	959651	253213	271430	244665	222729	367661	220422	211665	225016	217195	3.72021e+06	3.20529e+06	2.57346e+06	2.15853e+06	2.81842e+06	1.97435e+06	3.40784e+06	3.4439e+06	3.51578e+06	2.87696e+06	5.42694e+06	3.55984e+06	2.23928e+06	2.2529e+06	1.85904e+06	Benzimidazoles	148-79-8	HMDB0014868	-	-	-	-
Com_5656_pos	Oxolamine	--	C14 H19 N3 O	2.04	246.156	4.84459e+06	4.91599e+06	4.48445e+06	4.73681e+06	5.22283e+06	5.09984e+06	2.98757e+06	3.23893e+06	3.68694e+06	4.19081e+06	2.59697e+06	3.42592e+06	1.0677e+07	8.84569e+06	8.47199e+06	1.0034e+07	9.71309e+06	1.03823e+07	1.61094e+07	1.89032e+07	2.25632e+07	1.90596e+07	1.71786e+07	1.76294e+07	9.1081e+06	1.00396e+07	1.09485e+07	--	--	--	-	-	-	-
Com_23554_pos	Homoharringtonine	--	C29 H39 N O9	8.501	546.271	309879	320709	310075	310935	319441	317829	304175	311675	299371	293874	399587	301343	3.66398e+06	2.16152e+06	3.66867e+06	3.04086e+06	4.29881e+06	3.38738e+06	3.80266e+06	3.95068e+06	4.4543e+06	2.98043e+06	3.50235e+06	3.95888e+06	3.36507e+06	2.19262e+06	2.42302e+06	--	--	--	-	-	-	-
Com_8965_pos	Valaciclovir	--	C13 H20 N6 O4	6.461	325.16	447724	587510	634606	438601	470817	482969	329091	1.02752e+06	706865	445345	502041	717560	1.15921e+07	1.48579e+07	1.24775e+07	1.1608e+07	1.31672e+07	1.29772e+07	1.36481e+07	1.43159e+07	1.41535e+07	1.37316e+07	1.22217e+07	1.24603e+07	6.22565e+06	7.70998e+06	7.89223e+06	Carboxylic acids and derivatives	124832-27-5	HMDB0014716	C07184	ko04976//Bile secretion	Digestive system	Organismal Systems
Com_781_pos	Thromboxane B2-biotin	--	C35 H60 N4 O7 S	6.151	703.397	1.15378e+06	1.88492e+06	1.79144e+06	1.94524e+06	2.47875e+06	1.70742e+06	1.19405e+06	1.91632e+06	1.61554e+06	1.51875e+06	1.07296e+06	1.09751e+06	1.59885e+08	1.69612e+08	1.80529e+08	1.90162e+08	1.89626e+08	1.90175e+08	1.49664e+08	1.65328e+08	1.44474e+08	1.19838e+08	1.60247e+08	1.3597e+08	6.15689e+07	8.95991e+07	7.96338e+07	--	--	--	-	-	-	-
Com_47068_pos	Idebenone	--	C19 H30 O5	6.273	339.213	921184	330058	745331	354934	231287	403114	354890	211123	148448	114388	285691	214035	124455	147184	121442	98994.3	157533	151409	127710	120584	159736	98319.3	91611	161304	202988	308958	185583	--	--	--	-	-	-	-
Com_8422_pos	PE (20:3/20:3)	--	C45 H78 N O8 P	16.066	792.545	2.10686e+07	1.50299e+07	1.44021e+07	2.05623e+07	1.08098e+07	1.77605e+07	1.46613e+07	1.38221e+07	1.27416e+07	1.73509e+07	1.41017e+07	1.42239e+07	1.46752e+07	1.61391e+07	1.15675e+07	1.41383e+07	1.30586e+07	1.51271e+07	1.09871e+07	1.08205e+07	1.30868e+07	1.10485e+07	1.16776e+07	1.20022e+07	1.51592e+07	9.30102e+06	1.282e+07	--	--	--	-	-	-	-
Com_8067_pos	5-{[(2-aminophenyl)thio]methyl}-4-(hydroxymethyl)-2-methylpyridin-3-ol	--	C14 H16 N2 O2 S	10.591	277.1	8.82432e+06	1.44809e+07	1.70665e+07	1.88958e+07	1.04579e+07	8.22913e+06	1.93606e+07	9.64384e+06	6.14989e+06	7.99788e+06	1.3113e+07	1.03421e+07	7.58343e+06	7.96013e+06	1.16768e+07	9.25478e+06	1.10869e+07	1.2775e+07	7.28198e+06	6.19709e+06	4.55577e+06	9.30736e+06	7.26374e+06	1.19017e+07	9.46186e+06	9.1516e+06	1.18347e+07	--	--	--	-	-	-	-
Com_3185_pos	PC (20:5e/18:2)	--	C46 H80 N O7 P	16.05	790.574	4.05445e+07	2.56655e+07	3.44028e+07	5.65786e+07	3.1123e+07	3.78796e+07	3.72892e+07	2.99119e+07	3.01633e+07	4.03978e+07	4.595e+07	3.4013e+07	2.79429e+07	3.23127e+07	2.15232e+07	3.38304e+07	2.54499e+07	2.08074e+07	2.11274e+07	1.68904e+07	3.39795e+07	1.1599e+07	3.09347e+07	4.0254e+07	3.51381e+07	1.84215e+07	2.2296e+07	--	--	--	-	-	-	-
Com_28650_pos	Androsterone	--	C19 H30 O2	14.043	291.231	1.82989e+06	1.9412e+06	1.95884e+06	2.30827e+06	2.13989e+06	2.35841e+06	3.09829e+06	2.59509e+06	3.22791e+06	2.32454e+06	2.77342e+06	3.36249e+06	3.08495e+06	2.06666e+06	1.93346e+06	2.16215e+06	1.94894e+06	2.60148e+06	2.06186e+06	2.14472e+06	2.55089e+06	2.86922e+06	2.41741e+06	2.18599e+06	3.0158e+06	3.95421e+06	2.54135e+06	Steroids and steroid derivatives	53-41-8	HMDB0000031	C00523	ko00140//Steroid hormone biosynthesis	Lipid metabolism	Metabolism
Com_31783_pos	--	Nicotinate ribonucleoside	C11 H13 N O6	1.534	256.081	1.6578e+06	1.68507e+06	1.2964e+06	1.49559e+06	1.03648e+06	1.5071e+06	2.52134e+06	2.30199e+06	1.93844e+06	2.97928e+06	2.75501e+06	2.49431e+06	3.2776e+06	2.04627e+06	3.42614e+06	3.10578e+06	3.21966e+06	2.64718e+06	2.05981e+06	1.97904e+06	2.20807e+06	2.31468e+06	2.27021e+06	2.08703e+06	3.09382e+06	2.04326e+06	1.98657e+06	Organooxygen compounds	-	HMDB0006809	-	-	-	-
Com_15368_pos	Brucine	--	C23 H26 N2 O4	6.254	395.209	3.79937e+06	3.79955e+06	5.33739e+06	4.21039e+06	4.12858e+06	3.65915e+06	4.905e+06	4.75566e+06	5.17718e+06	5.74e+06	5.37922e+06	3.55917e+06	7.05853e+06	5.94661e+06	6.26588e+06	6.50143e+06	7.76114e+06	8.90176e+06	6.82444e+06	7.87979e+06	7.17824e+06	7.9427e+06	7.07217e+06	6.37975e+06	5.33194e+06	6.07529e+06	5.86496e+06	--	--	--	-	-	-	-
Com_375_pos	ILK	--	C18 H36 N4 O4	5.502	187.144	1.53168e+08	1.83367e+08	1.56764e+08	1.60348e+08	1.74309e+08	1.45255e+08	7.56676e+07	7.7076e+07	7.76538e+07	7.68906e+07	7.76296e+07	7.65281e+07	2.20192e+08	2.31171e+08	2.30787e+08	2.00464e+08	2.23266e+08	2.15991e+08	2.97218e+08	3.07709e+08	3.28336e+08	3.18309e+08	2.77792e+08	2.98895e+08	2.2339e+08	2.00484e+08	1.76482e+08	--	--	--	-	-	-	-
Com_1280_pos	Albiflorin	--	C23 H28 O11	9.768	481.175	4.02674e+07	2.18354e+07	3.10747e+07	6.03181e+07	4.87655e+07	7.21287e+07	4.83612e+07	3.42895e+07	9.58108e+07	5.15356e+07	4.62451e+07	1.12408e+08	6.50547e+06	1.28685e+07	7.51595e+06	1.06994e+07	7.70324e+06	7.67135e+06	1.45978e+07	7.39482e+06	1.04178e+07	1.54188e+07	1.07041e+07	3.55527e+07	3.28394e+07	2.94484e+07	2.62523e+07	--	--	--	-	-	-	-
Com_14271_pos	16,16-Dimethyl prostaglandin A2	--	C22 H34 O4	13.822	385.234	7.98829e+06	9.73774e+06	9.46544e+06	9.48043e+06	7.75076e+06	1.11941e+07	7.6127e+06	8.68019e+06	8.82375e+06	7.98646e+06	1.00168e+07	9.46843e+06	6.37747e+06	7.11487e+06	6.24344e+06	6.3819e+06	5.78632e+06	5.51593e+06	4.4308e+06	6.08642e+06	8.23689e+06	7.6975e+06	6.6243e+06	5.9715e+06	9.48054e+06	8.07782e+06	8.30164e+06	--	--	--	-	-	-	-
Com_10448_pos	Monolaurin	--	C15 H30 O4	12.827	297.203	6.97395e+06	7.84222e+06	7.69206e+06	6.70901e+06	4.99242e+06	7.20558e+06	6.33252e+06	7.18877e+06	3.90783e+06	6.94437e+06	7.55329e+06	7.13257e+06	3.86205e+06	1.23439e+07	1.53309e+07	1.48686e+07	1.3131e+07	1.0432e+07	5.94553e+06	6.25599e+06	3.33326e+06	6.68066e+06	5.62871e+06	5.59969e+06	8.47368e+06	7.81836e+06	7.05372e+06	--	--	--	-	-	-	-
Com_30224_pos	Methanandamide	--	C23 H39 N O2	15.458	362.303	434324	738221	254638	594736	1.91974e+06	762686	461926	779345	687159	306776	682352	827315	545001	3.65098e+06	1.38373e+06	260551	425949	175079	505802	458870	385944	802598	498964	870750	672511	1.27551e+06	1.47042e+06	--	--	--	-	-	-	-
Com_12754_pos	7-methoxy-8-(4-methyl-2-oxo-2,5-dihydrofuran-3-yl)-2H-chromen-2-one	--	C15 H12 O5	9.428	290.099	7.67539e+06	7.30994e+06	8.01732e+06	6.46118e+06	4.71519e+06	7.98356e+06	7.38658e+06	6.80106e+06	1.14355e+07	8.08538e+06	6.62339e+06	8.2327e+06	1.62721e+06	2.5151e+06	1.92634e+06	1.84556e+06	1.93624e+06	1.76802e+06	2.92495e+06	2.98283e+06	2.91237e+06	3.03959e+06	2.91225e+06	2.72328e+06	2.59979e+06	4.03885e+06	3.61249e+06	--	--	--	-	-	-	-
Com_5211_pos	R-1 Methanandamide phosphate	--	C23 H40 N O5 P	6.189	221.642	7.47563e+06	8.61386e+06	8.57369e+06	8.42619e+06	8.15157e+06	8.02263e+06	1.21459e+07	1.13111e+07	1.18264e+07	1.21671e+07	1.22901e+07	1.30951e+07	2.38857e+07	2.43567e+07	2.69936e+07	2.26701e+07	2.64407e+07	2.32385e+07	2.16555e+07	1.97244e+07	2.43233e+07	2.43341e+07	2.11006e+07	1.8463e+07	2.17781e+07	1.43061e+07	1.33339e+07	--	--	--	-	-	-	-
Com_27527_pos	INH	--	C16 H26 N6 O5	7.052	366.171	341954	356788	352410	347317	360293	312942	230891	249065	251501	232756	248726	217063	3.29794e+06	2.17978e+06	1.92902e+06	2.17265e+06	2.58469e+06	2.42079e+06	2.67267e+06	3.09033e+06	3.49846e+06	2.58069e+06	1.1214e+06	2.88298e+06	1.80363e+06	1.14242e+06	1.19384e+06	Pyridines and derivatives	54-85-3	HMDB0015086	C07054	ko00983//Drug metabolism - other enzymes	Xenobiotics biodegradation and metabolism	Metabolism
Com_9777_pos	Ochratoxin A	--	C20 H18 Cl N O6	2.676	404.094	1.7672e+07	1.70617e+07	1.25118e+07	1.95247e+07	1.97177e+07	1.76697e+07	9.00269e+06	1.04929e+07	4.97666e+06	7.53166e+06	1.22638e+07	6.20802e+06	1.21953e+07	1.21462e+07	1.29001e+07	1.13465e+07	1.39074e+07	1.31953e+07	8.129e+06	1.15862e+07	8.22139e+06	9.15033e+06	9.04809e+06	5.19819e+06	1.36877e+07	1.1127e+07	1.06668e+07	Ochratoxins and related substances	303-47-9	HMDB0029399	C09955	ko04976//Bile secretion	Digestive system	Organismal Systems
Com_12857_pos	Trimebutine	--	C22 H29 N O5	6.148	388.205	1.79316e+06	1.08801e+06	1.38961e+06	1.34188e+06	1.22819e+06	1.31129e+06	1.21789e+06	954765	1.26656e+06	1.11637e+06	1.02009e+06	1.28626e+06	9.50212e+06	7.45214e+06	1.02529e+07	8.44295e+06	9.16052e+06	9.35632e+06	9.17434e+06	8.52906e+06	9.61954e+06	649039	9.55069e+06	7.86878e+06	5.32318e+06	4.65218e+06	5.11475e+06	--	--	--	-	-	-	-
Com_511_pos	6-(3-hydroxybutan-2-yl)-5-(hydroxymethyl)-4-methoxy-2H-pyran-2-one	--	C11 H16 O5	2.308	267.058	1.12711e+08	1.22472e+08	1.20546e+08	1.16043e+08	1.12932e+08	1.08239e+08	1.66141e+08	1.5103e+08	1.61608e+08	1.70276e+08	1.76461e+08	1.6435e+08	1.32481e+08	1.19036e+08	1.38593e+08	1.40418e+08	1.42377e+08	1.34157e+08	2.34855e+08	2.42539e+08	2.46182e+08	2.40992e+08	2.42267e+08	2.22986e+08	1.88621e+08	1.64428e+08	1.78559e+08	--	--	--	-	-	-	-
Com_18295_pos	N-Stearoyl taurine	--	C20 H41 N O4 S	16.586	409.307	1.93492e+06	3.73922e+06	2.06901e+06	1.59856e+06	3.19515e+06	3.61736e+06	3.05244e+06	3.76577e+06	5.43798e+06	2.46641e+06	4.43935e+06	6.9626e+06	3.00485e+06	4.37871e+06	3.35739e+06	1.40688e+06	2.17226e+06	1.38292e+06	2.68436e+06	3.04736e+06	3.28859e+06	2.83154e+06	3.77825e+06	3.32114e+06	3.71029e+06	6.7241e+06	7.81313e+06	--	--	--	-	-	-	-
Com_39605_pos	NMK	--	C15 H29 N5 O5 S	7.601	374.192	300522	368178	226669	501291	247261	262823	143703	279928	208205	316883	105293	262360	703748	1.09202e+06	1.16988e+06	839732	827577	1.26587e+06	1.66788e+06	746094	698632	889366	641389	584520	438802	495155	416698	--	--	--	-	-	-	-
Com_10095_pos	(6E)-7-(2H-1,3-benzodioxol-5-yl)-1-(piperidin-1-yl)hept-6-en-1-one	--	C19 H25 N O3	5.687	299.159	8.24191e+06	6.38113e+06	7.73004e+06	7.94453e+06	7.03315e+06	4.73003e+06	9.49079e+06	1.22345e+07	1.47446e+07	1.09694e+07	6.011e+06	1.40887e+07	777262	6.95831e+06	693105	7.7409e+06	879760	7.85719e+06	718530	1.06216e+06	1.44184e+06	2.88999e+06	1.33226e+06	2.87345e+06	2.12481e+06	1.78623e+06	1.96454e+06	--	--	--	-	-	-	-
Com_24726_pos	--	Pyrithioxin	C16 H20 N2 O4 S2	10.947	737.177	5.58739e+06	1.93942e+06	1.11321e+06	2.23908e+06	3.93049e+06	5.50077e+06	1.19936e+06	1.70667e+06	4.53386e+06	4.75981e+06	1.7094e+06	4.33553e+06	309802	670906	282856	1.00296e+06	474598	337920	671203	321720	339034	1.06776e+06	389541	2.93284e+06	1.35348e+06	1.60629e+06	1.36082e+06	--	--	--	-	-	-	-
Com_889_pos	DPH	--	C15 H21 N5 O6	7.784	351.134	4.19768e+07	4.73284e+07	3.62259e+07	4.60291e+07	4.43038e+07	4.34083e+07	5.00861e+07	3.90535e+07	4.58649e+07	4.37103e+07	3.32346e+07	5.3198e+07	1.27134e+08	1.35513e+08	1.15008e+08	1.28539e+08	1.48977e+08	1.25629e+08	1.41983e+08	1.40236e+08	1.35313e+08	1.44211e+08	1.34268e+08	1.24325e+08	9.74176e+07	7.04648e+07	6.73185e+07	--	--	--	-	-	-	-
Com_10514_pos	PPK	--	C16 H28 N4 O4	8.564	323.208	4.90159e+06	4.81378e+06	4.38026e+06	5.40418e+06	5.29169e+06	4.89571e+06	3.31169e+06	4.96827e+06	4.38331e+06	4.05847e+06	4.68268e+06	4.83838e+06	1.04746e+07	1.25216e+07	1.00546e+07	1.2661e+07	1.00315e+07	1.31283e+07	9.88413e+06	1.09842e+07	1.20404e+07	1.10006e+07	9.80457e+06	1.12647e+07	7.92981e+06	1.02408e+07	8.54489e+06	--	--	--	-	-	-	-
Com_4860_pos	2-methyl-2,3,4,5-tetrahydro-1,5-benzoxazepin-4-one	--	C10 H11 N O2	2.681	160.076	2.23446e+07	2.50639e+07	2.73633e+07	1.75488e+07	1.68891e+07	1.8934e+07	1.89652e+07	3.01096e+07	3.08432e+07	1.95202e+07	2.68298e+07	1.85734e+07	2.85888e+06	2.82762e+06	2.88284e+06	2.67742e+06	2.92776e+06	3.26845e+06	2.67841e+06	2.29573e+06	2.14514e+06	2.72266e+06	2.18996e+06	2.79049e+06	1.3224e+07	1.28026e+07	1.01761e+07	--	--	--	-	-	-	-
Com_4107_pos	N-2-Fluorenylacetamide	--	C15 H13 N O	5.519	224.103	1.88471e+07	2.12972e+07	1.85367e+07	1.89271e+07	2.26005e+07	1.91882e+07	3.0158e+07	2.55528e+07	2.81594e+07	3.21469e+07	3.27475e+07	3.46138e+07	1.69051e+07	1.98264e+07	2.15551e+07	1.94091e+07	2.24552e+07	2.06238e+07	1.48166e+07	1.15306e+07	1.2652e+07	1.42629e+07	1.69639e+07	1.37727e+07	2.39084e+07	1.81624e+07	1.73281e+07	--	--	--	-	-	-	-
Com_3199_pos	11-α-Hydroxy-17-methyltestosterone	--	C20 H30 O3	13.756	319.226	1.39486e+07	1.39432e+07	1.20795e+07	1.36897e+07	1.37617e+07	1.63472e+07	2.27697e+07	1.33567e+07	1.63549e+07	1.06015e+07	3.27605e+07	3.43164e+07	4.75868e+07	1.82431e+07	3.56811e+07	2.23078e+07	3.4174e+07	1.68454e+07	1.26251e+07	1.61427e+07	2.15937e+07	2.13111e+07	1.43832e+07	2.20163e+07	1.62776e+07	3.22982e+07	2.95765e+07	--	--	--	-	-	-	-
Com_4876_pos	VLH	--	C17 H29 N5 O4	6.372	368.229	4.44303e+06	4.19523e+06	4.31615e+06	4.28645e+06	4.46909e+06	3.96261e+06	2.88282e+06	3.28277e+06	3.85368e+06	3.05339e+06	3.15929e+06	3.12439e+06	2.41337e+07	1.7049e+07	2.66261e+07	2.02859e+07	2.32344e+07	1.08142e+07	2.70315e+07	1.40676e+07	1.20063e+07	1.32229e+07	1.13717e+07	2.09955e+07	8.98718e+06	1.57916e+07	1.58223e+07	--	--	--	-	-	-	-
Com_14472_pos	5-OxoETE	--	C20 H30 O3	14.013	319.226	7.83283e+06	7.48758e+06	7.43605e+06	7.9019e+06	7.80514e+06	1.04044e+07	5.88457e+06	7.7715e+06	7.94046e+06	5.59365e+06	8.01625e+06	9.41928e+06	5.71768e+06	2.88437e+06	2.11584e+06	1.97632e+06	1.73152e+06	5.04255e+06	2.13941e+06	1.34673e+06	5.69265e+06	1.88385e+06	2.6787e+06	1.68523e+06	7.52971e+06	8.84573e+06	5.5352e+06	Fatty Acyls	126432-17-5	HMDB0010217	C14732	ko00590//Arachidonic acid metabolism	Lipid metabolism	Metabolism
Com_634_pos	--	Choline Glycerophosphate	C8 H20 N O6 P	1.361	258.11	1.6549e+08	1.55912e+08	1.55099e+08	1.54085e+08	1.6108e+08	1.79122e+08	8.95649e+07	9.64028e+07	1.07805e+08	8.24493e+07	9.02124e+07	9.62581e+07	2.29711e+08	1.91197e+08	2.21441e+08	2.47556e+08	2.24501e+08	2.37402e+08	4.1844e+07	4.46409e+07	5.42505e+07	5.08878e+07	5.08984e+07	4.29616e+07	1.14081e+08	1.1926e+08	1.25109e+08	Glycerophospholipids	28319-77-9	HMDB0000086	C00670	ko00564//Glycerophospholipid metabolism;ko05231//Choline metabolism in cancer;ko00565//Ether lipid metabolism	Cancers;Lipid metabolism	Human Diseases;Metabolism
Com_1178_pos	Solvent orange 2	--	C17 H14 N2 O	10.685	263.121	1.42594e+08	9.98038e+07	9.80189e+07	1.12038e+08	1.21755e+08	1.14725e+08	1.09442e+08	1.06259e+08	1.28924e+08	8.52466e+07	9.62009e+07	8.88585e+07	8.20873e+07	9.64087e+07	1.05027e+08	1.04078e+08	1.03382e+08	9.37402e+07	7.82395e+07	7.92199e+07	8.35179e+07	9.25625e+07	8.64145e+07	8.97462e+07	1.05639e+08	1.09185e+08	1.2444e+08	--	--	--	-	-	-	-
Com_14326_pos	--	N-Acetyl-L-glutamic acid	C7 H11 N O5	2.427	190.071	1.0815e+07	9.56346e+06	9.52508e+06	1.04811e+07	1.02876e+07	1.03966e+07	3.27879e+06	2.77245e+06	2.37619e+06	2.89125e+06	2.98779e+06	3.61129e+06	1.02113e+07	8.35485e+06	9.25849e+06	1.01032e+07	9.92467e+06	9.864e+06	2.02079e+06	2.57817e+06	2.50405e+06	2.65677e+06	2.10907e+06	2.06073e+06	7.40618e+06	4.9936e+06	5.93267e+06	Carboxylic acids and derivatives	1188-37-0	HMDB0001138	C00624	ko01100//Metabolic pathways;ko01110//Biosynthesis of secondary metabolites;ko01130//Biosynthesis of antibiotics;ko01230//Biosynthesis of amino acids;ko01210//2-Oxocarboxylic acid metabolism;ko00220//Arginine biosynthesis	Amino acid metabolism;Global and overview maps	Metabolism
Com_27622_pos	1-(7-methoxy-2-oxo-2H-chromen-8-yl)-3-methyl-2-oxobutyl acetate	--	C17 H18 O6	2.128	336.139	1.84901e+06	1.86572e+06	1.85644e+06	1.52828e+06	542251	1.89829e+06	1.44025e+06	1.32164e+06	1.37087e+06	1.60585e+06	1.68648e+06	813414	2.71907e+06	3.86821e+06	4.26333e+06	3.21934e+06	4.5375e+06	2.69137e+06	2.97137e+06	3.49061e+06	3.18177e+06	2.58682e+06	3.34006e+06	2.74902e+06	1.39178e+06	2.34207e+06	2.9647e+06	--	--	--	-	-	-	-
Com_10835_pos	HNH	--	C16 H22 N8 O5	6.802	390.157	9.54599e+06	1.02874e+07	1.11702e+07	1.08591e+07	1.13368e+07	1.05857e+07	1.03173e+07	1.06706e+07	8.89736e+06	9.84562e+06	1.03401e+07	8.04661e+06	7.76952e+06	7.67808e+06	9.79645e+06	7.77174e+06	8.2617e+06	8.28568e+06	1.01255e+07	1.16914e+07	1.16176e+07	1.09827e+07	1.16204e+07	7.27402e+06	9.19448e+06	9.21357e+06	8.50668e+06	--	--	--	-	-	-	-
Com_26126_pos	2,4-diaziran-1-yl-6-(1-phenyl-1H-pyrrol-2-yl)-1,3,5-triazine	--	C17 H16 N6	3.236	305.149	1.66068e+06	2.01966e+06	2.16222e+06	2.2376e+06	1.84307e+06	1.92686e+06	1.1142e+06	1.03005e+06	728255	762690	1.05605e+06	1.55758e+06	4.3821e+06	4.11198e+06	4.42821e+06	4.76002e+06	3.31247e+06	4.40971e+06	2.05589e+06	2.6604e+06	2.46694e+06	2.22712e+06	2.55381e+06	2.0771e+06	2.01445e+06	2.53226e+06	2.433e+06	--	--	--	-	-	-	-
Com_938_pos	PC (8:0/16:4)	--	C32 H56 N O8 P	9.27	614.386	3.4634e+06	3.71521e+06	2.7278e+06	3.7842e+06	2.99028e+06	3.29039e+06	7.42161e+06	7.27776e+06	7.31904e+06	7.109e+06	7.65618e+06	7.29983e+06	1.59467e+08	1.67181e+08	1.48371e+08	1.6736e+08	1.76581e+08	1.55227e+08	7.40081e+07	6.90889e+07	6.35444e+07	7.99676e+07	7.84273e+07	7.11568e+07	7.56964e+07	6.14271e+07	5.49534e+07	--	--	--	-	-	-	-
Com_12286_pos	Catechin	--	C15 H14 O6	9.94	269.101	6.45829e+06	7.71412e+06	8.89594e+06	5.46636e+06	5.96766e+06	5.29973e+06	8.6907e+06	8.35188e+06	8.7628e+06	5.45153e+06	9.25402e+06	1.14038e+07	2.19481e+06	2.25393e+06	2.87192e+06	2.12063e+06	3.26367e+06	1.97224e+06	2.74221e+06	1.81783e+06	1.6693e+06	1.34614e+06	2.7095e+06	1.42286e+06	3.45564e+06	4.26247e+06	4.55958e+06	Flavonoids	35323-91-2	HMDB0037954	-	-	-	-
Com_8432_pos	LQH	--	C17 H28 N6 O5	7.761	380.192	414536	396440	404388	406120	441932	393482	439253	470260	333345	366081	335033	392923	2.04366e+06	1.84959e+07	1.46178e+06	1.14183e+06	1.81912e+06	1.45105e+06	1.66436e+06	1.4681e+06	2.60023e+06	994402	1.61578e+06	1.13055e+06	660615	779255	1.20691e+06	--	--	--	-	-	-	-
Com_11699_pos	--	N-Acetylhistamine	C7 H11 N3 O	1.368	154.097	1.35653e+07	1.50721e+07	1.57375e+07	1.41781e+07	1.62537e+07	1.25414e+07	1.01756e+07	9.06889e+06	7.76506e+06	8.3911e+06	9.19579e+06	9.9292e+06	3.90652e+06	5.02062e+06	6.40377e+06	5.2511e+06	4.93003e+06	5.6897e+06	7.94508e+06	7.49837e+06	6.59102e+06	8.31329e+06	7.68929e+06	7.94372e+06	8.62751e+06	7.25395e+06	9.98102e+06	--	--	--	C05135	ko00340//Histidine metabolism	Amino acid metabolism	Metabolism
Com_10133_pos	19(R)-hydroxy Prostaglandin A2	--	C20 H30 O5	8.615	374.248	1.01638e+06	1.00069e+06	1.32366e+06	1.26441e+06	1.12887e+06	937054	909162	766857	1.43993e+06	1.05038e+06	1.06142e+06	1.48323e+06	7.82323e+06	8.7738e+06	7.54987e+06	9.70588e+06	8.3125e+06	8.1404e+06	1.03342e+07	1.02715e+07	1.09356e+07	1.26918e+07	1.01847e+07	1.08773e+07	6.66188e+06	4.90508e+06	5.83444e+06	--	--	--	-	-	-	-
Com_28092_pos	--	N6-Succinyl Adenosine	C14 H17 N5 O8	6.666	384.115	5.0284e+06	4.70669e+06	4.53072e+06	4.9041e+06	4.29075e+06	4.37518e+06	3.51511e+06	3.65904e+06	3.99047e+06	3.5735e+06	3.88452e+06	3.39465e+06	992495	1.08647e+06	1.00316e+06	1.12642e+06	694583	1.50662e+06	885958	477761	441498	749254	479546	870741	2.17946e+06	1.86697e+06	1.61257e+06	--	--	--	-	-	-	-
Com_6710_pos	--	o-Toluic Acid	C8 H8 O2	2.3	137.06	1.27119e+07	1.31947e+07	1.29659e+07	1.38409e+07	1.57553e+07	1.49339e+07	1.42076e+07	1.3034e+07	1.73541e+07	2.20028e+07	1.51716e+07	1.6394e+07	1.32244e+07	1.14385e+07	1.14489e+07	1.21821e+07	1.21959e+07	1.19765e+07	9.52618e+06	8.91616e+06	1.10322e+07	1.1175e+07	1.00414e+07	1.09411e+07	1.66896e+07	1.24271e+07	1.1488e+07	--	--	--	C07215	ko01100//Metabolic pathways;ko01120//Microbial metabolism in diverse environments;ko01220//Degradation of aromatic compounds	Global and overview maps	Metabolism
Com_32103_pos	Escitalopram	--	C20 H21 F N2 O	5.815	325.172	456044	485272	456033	464121	428523	439416	340762	345177	377886	327942	338186	338824	1.95984e+06	2.55113e+06	2.53523e+06	2.67654e+06	2.14176e+06	3.23844e+06	1.50162e+06	1.71603e+06	1.57044e+06	1.22797e+06	1.77867e+06	1.30029e+06	1.1032e+06	1.28283e+06	1.26732e+06	Benzene and substituted derivatives	59729-33-8	HMDB0005038	-	-	-	-
Com_15371_pos	Lidocaine N-oxide	--	C14 H22 N2 O2	6.549	251.173	529183	637702	684431	959343	733989	734330	970092	926711	1.45717e+06	1.88198e+06	1.52067e+06	983046	9.41281e+06	8.26681e+06	8.9724e+06	7.07623e+06	9.4679e+06	8.22294e+06	7.444e+06	5.66175e+06	5.83858e+06	5.32712e+06	6.74125e+06	6.4491e+06	3.92032e+06	4.7355e+06	5.19414e+06	--	--	--	-	-	-	-
Com_1308_pos	gamma-Glutamylmethionine	--	C10 H18 N2 O5 S	3.277	296.124	5.15868e+07	4.88391e+07	4.94641e+07	4.98625e+07	5.32069e+07	5.09936e+07	6.33896e+07	6.6628e+07	5.63457e+07	6.01143e+07	6.79906e+07	5.9911e+07	1.008e+08	8.03843e+07	7.6403e+07	9.73766e+07	9.5393e+07	9.91975e+07	9.40065e+07	1.01148e+08	8.45472e+07	9.55279e+07	1.00396e+08	8.7123e+07	8.36273e+07	7.66881e+07	8.03691e+07	Carboxylic acids and derivatives	17663-87-5	HMDB0034367	-	-	-	-
Com_1543_pos	Maltose	--	C12 H22 O11	7.666	360.144	4.7168e+07	5.68928e+07	5.27145e+07	3.56009e+07	3.54181e+07	3.85198e+07	8.29687e+07	9.94585e+07	8.06041e+07	8.71773e+07	7.94076e+07	5.33625e+07	3.40831e+07	3.90788e+07	4.15151e+07	4.32432e+07	4.24355e+07	3.1365e+07	3.93752e+07	3.6148e+07	3.85073e+07	4.30069e+07	3.54824e+07	3.59871e+07	3.60095e+07	4.70997e+07	5.22644e+07	Carbohydrates and carbohydrate conjugates	9050-36-6	HMDB0037138	C00208	ko01100//Metabolic pathways;ko02010//ABC transporters;ko04742//Taste transduction;ko00500//Starch and sucrose metabolism;ko04973//Carbohydrate digestion and absorption	Carbohydrate metabolism;Digestive system;Global and overview maps;Membrane transport;Sensory system	Environmental Information Processing;Metabolism;Organismal Systems
Com_21725_pos	SHexCer (d21:1/13:1)	--	C40 H75 N O11 S	15.662	778.517	3.47833e+06	1.51055e+06	786771	4.85856e+06	3.62882e+06	2.101e+06	1.77727e+06	515163	920288	1.42966e+06	1.07581e+06	1.50134e+06	2.74798e+06	778893	610599	4.95502e+06	890761	3.54279e+06	791220	863002	2.7411e+06	1.28406e+06	5.26733e+06	3.30829e+06	1.5565e+06	860764	1.11458e+06	--	--	--	-	-	-	-
Com_15940_pos	KNH	--	C16 H27 N7 O5	5.497	398.218	794791	628285	502294	459875	727543	449596	670922	679645	914070	960806	746189	518184	1.71552e+06	4.22178e+06	4.20903e+06	4.59258e+06	5.28454e+06	4.76741e+06	1.38173e+06	7.6974e+06	3.2931e+06	5.31591e+06	4.31288e+06	5.09457e+06	3.12356e+06	2.72006e+06	2.90712e+06	--	--	--	-	-	-	-
Com_92_pos	Spermidine	--	C7 H19 N3	1.144	146.165	5.30317e+08	4.579e+08	5.21822e+08	3.97599e+08	5.89126e+08	5.47297e+08	1.03046e+09	3.83348e+08	1.00628e+09	9.11506e+08	1.02683e+09	7.49968e+08	6.54981e+08	6.00505e+08	7.08329e+08	6.78822e+08	7.37035e+08	7.05206e+08	1.10225e+09	1.0434e+09	1.12068e+09	1.22667e+09	9.58044e+08	9.7745e+08	8.44817e+08	8.98625e+08	7.62576e+08	Organonitrogen compounds	124-20-9	HMDB0001257	C00315	ko01100//Metabolic pathways;ko04976//Bile secretion;ko02010//ABC transporters;ko00330//Arginine and proline metabolism;ko00410//beta-Alanine metabolism;ko00480//Glutathione metabolism	Amino acid metabolism;Digestive system;Global and overview maps;Membrane transport;Metabolism of other amino acids	Environmental Information Processing;Metabolism;Organismal Systems
Com_2933_pos	TKK	--	C16 H33 N5 O5	6.828	358.239	1.0623e+07	1.30353e+07	1.22966e+07	1.35498e+07	7.77077e+06	1.05954e+07	4.69675e+06	7.3046e+06	3.81488e+06	4.58664e+06	5.35261e+06	3.67e+06	3.41009e+07	4.4553e+07	4.01131e+07	4.1983e+07	4.06956e+07	4.6589e+07	2.91207e+07	3.66564e+07	3.60717e+07	3.91972e+07	3.47745e+07	4.3567e+07	1.42498e+07	2.24844e+07	1.93507e+07	--	--	--	-	-	-	-
Com_6087_pos	3-{[(4-fluorophenyl)sulfonyl]amino}-5-phenylthiophene-2-carboxamide	--	C17 H13 F N2 O3 S2	12.681	399.027	1.52645e+07	2.00191e+07	2.44333e+07	1.59087e+07	7.50514e+06	1.58629e+07	1.54348e+07	1.71803e+07	1.31809e+07	1.66664e+07	2.08871e+07	8.21849e+06	8.10647e+06	2.57776e+07	2.52138e+07	1.39991e+07	2.50215e+07	1.07445e+07	8.06035e+06	1.25382e+07	9.61104e+06	1.2913e+07	4.98938e+06	8.07614e+06	1.29954e+07	1.14196e+07	7.80121e+06	--	--	--	-	-	-	-
Com_4272_pos	--	7-Ketocholesterol	C27 H44 O2	16.147	401.341	8.27993e+06	1.6043e+07	9.57835e+06	8.01891e+06	1.79334e+07	1.76883e+07	1.36554e+07	1.93548e+07	2.33059e+07	1.14474e+07	1.55409e+07	2.41761e+07	1.6254e+07	3.24206e+07	2.44123e+07	9.64173e+06	1.81555e+07	9.77622e+06	1.23737e+07	1.51048e+07	1.33419e+07	1.79715e+07	1.46667e+07	1.75433e+07	1.80328e+07	3.58421e+07	3.50573e+07	Steroids and steroid derivatives	566-28-9	HMDB0000501	-	-	-	-
Com_16503_pos	PC (14:1e/16:0)	--	C38 H76 N O7 P	16.459	690.542	3.80198e+06	9.58106e+06	8.04454e+06	4.11599e+06	5.04938e+06	3.649e+06	5.94747e+06	6.87052e+06	4.30442e+06	3.36543e+06	6.03017e+06	6.37277e+06	3.53933e+06	4.21034e+06	7.79908e+06	4.62083e+06	5.78201e+06	4.50217e+06	7.41167e+06	4.05954e+06	2.41441e+06	4.00674e+06	3.3055e+06	4.0526e+06	5.624e+06	6.50329e+06	4.2573e+06	--	--	--	-	-	-	-
Com_602_pos	PC (17:1/17:2)	--	C42 H78 N O8 P	15.531	756.549	1.70478e+08	8.8516e+07	2.78155e+08	2.97986e+08	8.90641e+07	1.68777e+08	6.96076e+07	1.29786e+08	8.65473e+07	1.76461e+08	2.42827e+08	1.57245e+08	1.40865e+08	1.97061e+08	1.22648e+08	2.11105e+08	2.19073e+08	2.23447e+07	1.01004e+08	1.25205e+08	2.07639e+08	5.23813e+07	1.35763e+08	6.08031e+07	8.98234e+07	7.23552e+07	1.03727e+08	--	--	--	-	-	-	-
Com_1835_pos	FLK	--	C21 H34 N4 O4	6.163	204.136	3.62389e+06	5.26414e+06	4.68793e+06	4.59845e+06	6.23097e+06	3.49204e+06	3.35814e+06	4.09577e+06	4.80635e+06	3.96553e+06	2.93963e+06	4.40544e+06	5.4026e+07	4.94232e+07	5.25423e+07	4.89246e+07	5.48217e+07	5.52149e+07	6.22451e+07	6.86467e+07	6.6052e+07	6.00153e+07	7.12217e+07	5.50104e+07	3.5592e+07	2.83437e+07	2.84167e+07	--	--	--	-	-	-	-
Com_7945_pos	Hyoscyamine	--	C17 H23 N O3	6.505	290.171	5.91935e+06	6.01999e+06	5.40768e+06	5.44293e+06	7.5669e+06	5.28504e+06	4.4343e+06	4.14667e+06	3.85151e+06	4.44143e+06	4.17381e+06	4.50553e+06	9.94248e+06	1.00275e+07	9.49473e+06	8.35378e+06	1.19423e+07	8.80405e+06	1.66839e+07	1.28322e+07	1.35066e+07	1.18133e+07	1.25816e+07	9.77666e+06	8.36894e+06	8.40691e+06	7.7167e+06	Tropane alkaloids	101-31-5	HMDB0014568	C02046	ko01100//Metabolic pathways;ko01110//Biosynthesis of secondary metabolites	Global and overview maps	Metabolism
Com_22932_pos	PC (18:0e/16:4)	--	C42 H78 N O7 P	15.393	740.557	5.40259e+06	4.52506e+06	6.41282e+06	6.72067e+06	4.02676e+06	6.28204e+06	4.64476e+06	4.15576e+06	5.0913e+06	4.88305e+06	4.5472e+06	5.01709e+06	2.42126e+06	2.83283e+06	2.35206e+06	2.48848e+06	2.86895e+06	1.27893e+06	2.98151e+06	2.75525e+06	3.45859e+06	2.6866e+06	1.98155e+06	4.04182e+06	5.28595e+06	3.76262e+06	5.75821e+06	--	--	--	-	-	-	-
Com_19831_pos	Artemisinin	--	C15 H22 O5	9.424	587.287	345507	562718	532692	451450	543553	352604	416093	638131	667885	494231	531856	372360	3.32311e+06	3.80048e+06	4.55974e+06	2.79557e+06	3.69045e+06	3.99685e+06	5.85098e+06	5.17582e+06	3.60868e+06	4.33417e+06	4.00849e+06	4.63795e+06	2.53604e+06	2.97258e+06	1.78499e+06	--	--	--	-	-	-	-
Com_34684_pos	PC (19:0/20:4)	--	C47 H86 N O8 P	16.755	824.614	1.22439e+06	1.27739e+06	1.20376e+06	2.90932e+06	926416	1.15491e+06	2.11412e+06	1.30805e+06	1.7871e+06	2.00637e+06	2.67376e+06	1.64743e+06	981481	1.27641e+06	622129	1.30957e+06	973910	695030	898104	507434	791102	675727	753989	2.29003e+06	1.60144e+06	1.07035e+06	997621	--	--	--	-	-	-	-
Com_2413_pos	ethyl 2-cyano-3-[(2-oxoazepan-3-yl)amino]acrylate	--	C12 H17 N3 O3	8.268	274.116	6.0194e+07	4.32969e+07	4.14773e+07	7.29033e+07	5.77192e+07	5.41054e+07	4.9054e+07	4.9633e+07	5.99923e+07	4.70239e+07	5.10013e+07	5.80968e+07	3.57036e+06	3.4369e+06	3.49303e+06	4.10815e+06	3.80017e+06	4.20957e+06	7.08075e+06	5.15474e+06	5.63271e+06	3.94408e+06	7.15534e+06	1.56527e+07	1.66056e+07	2.67759e+07	2.35898e+07	--	--	--	-	-	-	-
Com_24818_pos	3-(4-hydroxy-3-methoxyphenyl)propanoic acid	--	C10 H12 O4	8.804	449.191	575696	690653	629362	568238	638469	552333	4.74624e+06	4.03223e+06	3.63334e+06	3.25133e+06	4.85075e+06	4.55535e+06	854064	845367	826189	934043	904401	931983	1.10246e+06	952086	829196	836536	1.36254e+06	1.15686e+06	1.11034e+06	741511	824758	--	--	--	-	-	-	-
Com_38417_pos	ACar 17:0	--	C24 H48 N O4	13.346	414.357	468469	576822	466177	428740	920117	843520	1.0565e+06	987824	959216	664833	1.18555e+06	1.98289e+06	337388	607867	399667	232615	262727	353029	440349	587784	554945	741198	664578	897232	1.0428e+06	1.21759e+06	921852	--	--	--	-	-	-	-
Com_21892_pos	HNK	--	C16 H27 N7 O5	8.183	398.213	5.15754e+06	4.72188e+06	6.36419e+06	7.90451e+06	6.03808e+06	5.51509e+06	3.26428e+06	3.28154e+06	4.22444e+06	3.6634e+06	3.38395e+06	3.76473e+06	1.04623e+06	1.34091e+06	877902	1.2037e+06	638569	1.16303e+06	501484	455241	420513	427125	710642	587199	1.88193e+06	2.30337e+06	2.61419e+06	--	--	--	-	-	-	-
Com_3420_pos	--	L-Tyrosinemethylester	C10 H13 N O3	7.918	408.213	807787	1.05452e+06	1.21178e+06	1.25459e+06	1.16113e+06	1.31086e+06	1.84309e+06	2.02056e+06	2.02429e+06	2.08908e+06	1.9064e+06	2.04877e+06	9.93922e+06	4.50832e+07	2.30219e+07	1.04966e+07	2.40863e+07	2.39992e+07	2.38893e+07	3.33279e+07	2.58701e+07	2.36661e+07	2.79509e+07	3.17936e+07	1.10271e+07	1.3809e+07	1.84037e+07	--	--	--	-	-	-	-
Com_29675_pos	YMK	--	C20 H32 N4 O5 S	8.399	423.208	488305	471395	724374	723103	491331	935008	1.44463e+06	1.39212e+06	1.82667e+06	3.19296e+06	2.79758e+06	1.70444e+06	1.19615e+06	3.25024e+06	1.67307e+06	1.6983e+06	1.04032e+06	1.87334e+06	853059	3.17948e+06	1.0708e+06	1.89669e+06	777304	2.34554e+06	1.21637e+06	817680	1.66385e+06	--	--	--	-	-	-	-
Com_4164_pos	PC (18:4e/2:0)	--	C28 H50 N O7 P	14.55	544.34	1.90595e+07	2.14424e+07	2.10365e+07	2.33977e+07	2.2146e+07	4.0742e+07	2.42046e+07	3.06011e+07	2.45665e+07	1.95675e+07	2.90514e+07	2.93443e+07	1.29785e+07	3.63216e+07	2.90078e+07	1.07921e+07	1.88322e+07	1.44209e+07	1.05641e+07	2.18923e+07	1.53822e+07	1.94949e+07	1.26473e+07	1.99885e+07	3.67573e+07	2.96229e+07	2.68924e+07	--	--	--	-	-	-	-
Com_3638_pos	N-[4-(aminosulfonyl)phenyl]-2-chloro-6-fluorobenzamide	--	C13 H10 Cl F N2 O3 S	2.148	329.014	1.74596e+07	1.85691e+07	1.84435e+07	2.54274e+07	2.47032e+07	1.69741e+07	4.17138e+07	2.28995e+07	1.97053e+07	3.46432e+07	4.07679e+07	3.47464e+07	3.32932e+07	2.60008e+07	3.35086e+07	2.90814e+07	3.00544e+07	2.84417e+07	2.13868e+07	2.92104e+07	3.41346e+07	2.91172e+07	2.46492e+07	2.637e+07	4.08799e+07	2.21384e+07	2.60088e+07	--	--	--	-	-	-	-
Com_20629_pos	4-acetyl-4-(ethoxycarbonyl)heptanedioic acid	--	C12 H18 O7	8.366	257.099	1.1957e+06	1.80192e+06	974572	929891	981778	1.01727e+06	4.41401e+06	5.8901e+06	6.3133e+06	6.0548e+06	4.21623e+06	3.72599e+06	758043	754983	1.53298e+06	1.07552e+06	1.10176e+06	472596	1.25659e+06	1.02622e+06	885899	870572	1.03828e+06	742200	1.96927e+06	1.96168e+06	1.35829e+06	--	--	--	-	-	-	-
Com_4004_pos	DAG (18:2/22:6)	--	C43 H68 O5	16.297	682.54	1.78372e+07	2.29013e+06	1.49389e+07	1.28164e+07	1.43508e+06	2.72706e+07	3.79538e+07	2.45448e+07	2.30648e+07	654292	1.63543e+07	2.60919e+07	1.32236e+07	1.9071e+07	3.97503e+07	1.88212e+07	1.48454e+06	1.19373e+07	2.3921e+07	1.58595e+07	1.15664e+07	932210	1.9139e+07	7.42418e+06	2.55691e+07	1.73788e+07	2.1743e+07	--	--	--	-	-	-	-
Com_17389_pos	--	Oxaceprol	C7 H11 N O4	7.629	174.076	513547	530532	510992	471314	520927	470771	372438	390109	354769	419357	400267	486504	4.32693e+06	4.07831e+06	5.20654e+06	3.39501e+06	5.14213e+06	4.29502e+06	5.78052e+06	6.29025e+06	4.98952e+06	6.80644e+06	5.98985e+06	4.65235e+06	2.19968e+06	3.2419e+06	2.29082e+06	Carboxylic acids and derivatives	-	HMDB0036576	C01157	ko01100//Metabolic pathways;ko00330//Arginine and proline metabolism	Amino acid metabolism;Global and overview maps	Metabolism
Com_42080_pos	CKK	--	C15 H31 N5 O4 S	6.55	400.203	1.2827e+06	2.05979e+06	1.68333e+06	1.63316e+06	1.54991e+06	1.74076e+06	901276	982408	1.40025e+06	1.24982e+06	760567	657879	329363	299624	307149	355746	340130	315409	329561	327783	325458	300035	343589	304673	414479	327694	306150	--	--	--	-	-	-	-
Com_3105_pos	VLK	--	C17 H34 N4 O4	2.49	359.265	2.03083e+06	2.60265e+06	2.30456e+06	1.98675e+06	2.61486e+06	2.85039e+06	2.31204e+06	1.75313e+06	2.72507e+06	2.99578e+06	3.07219e+06	3.21053e+06	3.15668e+07	2.41774e+07	2.62177e+07	2.73174e+07	2.80777e+07	2.75091e+07	3.29331e+07	3.6085e+07	4.06799e+07	3.46363e+07	3.14722e+07	3.61896e+07	2.69947e+07	1.81769e+07	1.81398e+07	--	--	--	-	-	-	-
Com_32614_pos	PQH	--	C16 H24 N6 O5	6.133	381.194	456965	539431	405397	537079	315034	494332	1.65837e+06	1.64993e+06	1.74254e+06	1.79845e+06	1.5087e+06	1.54489e+06	2.66533e+06	1.98466e+06	2.54646e+06	2.16289e+06	2.66566e+06	3.14246e+06	2.49312e+06	2.16145e+06	2.10687e+06	2.32241e+06	2.05864e+06	2.2076e+06	1.83372e+06	1.50344e+06	1.73168e+06	--	--	--	-	-	-	-
Com_6620_pos	DAG (16:0/22:5)	--	C41 H70 O5	16.13	660.556	8.12354e+06	1.93769e+07	1.6343e+07	1.14311e+07	2.58759e+07	1.0347e+07	1.13934e+07	9.35329e+06	9.84142e+06	1.02703e+07	9.17693e+06	1.13207e+07	1.15129e+07	1.76778e+07	8.46013e+06	1.25167e+07	1.22359e+07	1.01374e+07	2.01462e+07	4.93398e+06	6.14665e+06	1.05525e+07	1.22721e+07	1.56613e+07	1.42503e+07	1.41325e+07	1.12558e+07	--	--	--	-	-	-	-
Com_29227_pos	GRH	--	C14 H24 N8 O4	5.667	369.195	204908	197498	186278	186850	233296	192448	164577	140382	143948	135534	140102	140891	1.7988e+06	853579	1.61424e+06	1.72249e+06	1.40293e+06	1.68202e+06	1.80477e+06	2.12316e+06	2.65491e+06	2.43342e+06	3.33903e+06	1.92975e+06	1.18788e+06	1.2973e+06	956873	--	--	--	-	-	-	-
Com_19454_pos	SPH	--	C14 H21 N5 O5	8.09	322.158	1.10713e+06	1.17768e+06	1.14411e+06	1.09858e+06	1.17094e+06	1.12495e+06	840453	830033	835211	807143	793537	839856	3.91964e+06	4.12741e+06	4.24151e+06	4.44878e+06	5.21472e+06	4.84643e+06	5.0438e+06	5.07279e+06	4.73476e+06	5.88099e+06	5.21116e+06	4.9282e+06	2.95802e+06	2.5169e+06	2.79516e+06	--	--	--	-	-	-	-
Com_5721_pos	2-(4,4-diphenyl-1-piperidinobuta-1,3-dienyl)phenyl acetate	--	C29 H29 N O2	9.2	424.232	923363	882988	1.0531e+06	1.04362e+06	983417	1.02622e+06	1.06519e+07	6.69086e+06	5.30291e+06	9.37224e+06	8.10742e+06	1.119e+07	1.52363e+07	1.18408e+07	1.6601e+07	1.4031e+07	1.75756e+07	1.30075e+07	2.31209e+07	2.03337e+07	2.20286e+07	1.49729e+07	1.88601e+07	1.11785e+07	1.34554e+07	9.66644e+06	1.02691e+07	--	--	--	-	-	-	-
Com_15538_pos	DAG (16:1/22:5)	--	C41 H68 O5	16.423	658.54	4.11298e+06	1.22562e+07	9.8291e+06	6.1675e+06	4.90941e+06	4.37339e+06	6.43136e+06	3.62767e+06	3.58571e+06	3.14724e+06	5.28449e+06	5.58588e+06	3.9142e+06	3.02481e+06	5.81509e+06	4.16575e+06	5.36377e+06	3.53378e+06	4.18475e+06	3.80113e+06	2.96283e+06	4.18608e+06	1.81356e+06	2.84423e+06	7.69056e+06	4.58527e+06	7.89049e+06	--	--	--	-	-	-	-
Com_7032_pos	Perospirone	--	C23 H30 N4 O2 S	7.145	427.218	3.58998e+06	4.16323e+06	4.47338e+06	4.45881e+06	5.09325e+06	3.33869e+06	3.32001e+06	3.83305e+06	2.9622e+06	4.30635e+06	3.19236e+06	3.01288e+06	1.38041e+07	2.23568e+07	1.27838e+07	2.18788e+07	1.14862e+07	2.03774e+07	6.63594e+06	7.56568e+06	8.35616e+06	8.80553e+06	8.65723e+06	9.77463e+06	4.28463e+06	5.94084e+06	6.52727e+06	--	--	--	-	-	-	-
Com_4068_pos	3-amino-2-phenyl-2H-pyrazolo[4,3-c]pyridine-4,6-diol	--	C12 H10 N4 O2	10.301	243.087	2.16402e+07	2.54676e+07	2.2936e+07	2.54221e+07	2.07129e+07	2.19951e+07	1.79968e+07	1.71442e+07	1.79805e+07	1.77296e+07	1.90966e+07	1.94298e+07	3.50138e+07	2.99661e+07	3.35207e+07	3.25979e+07	2.99925e+07	3.33669e+07	3.06872e+07	2.54971e+07	2.77504e+07	2.67018e+07	3.26096e+07	2.6415e+07	2.50203e+07	2.66338e+07	2.43061e+07	--	--	--	-	-	-	-
Com_21249_pos	HLK	--	C18 H32 N6 O4	7.905	397.256	332477	367574	414921	376890	334187	322572	417753	564401	360306	300450	627440	297947	3.9103e+06	3.4131e+06	3.19966e+06	3.02954e+06	3.58915e+06	3.30573e+06	3.9089e+06	3.81347e+06	4.5178e+06	5.24352e+06	3.86648e+06	4.63421e+06	2.31566e+06	2.6189e+06	2.62038e+06	--	--	--	-	-	-	-
Com_2431_pos	trans-Piceid	--	C20 H22 O8	11.305	391.143	4.4148e+07	2.80055e+07	3.02548e+07	6.12507e+07	3.77314e+07	6.42641e+07	6.2679e+07	4.28082e+07	4.30758e+07	3.19591e+07	5.47546e+07	3.92933e+07	1.00172e+07	1.69055e+07	9.97882e+06	1.46422e+07	1.12469e+07	1.07732e+07	1.06706e+07	1.13879e+07	7.19415e+06	1.52398e+07	1.03272e+07	4.32602e+07	2.69405e+07	2.81756e+07	2.71436e+07	Stilbenes	27208-80-6	HMDB0030564	-	-	-	-
Com_1935_pos	Maltotetraose	--	C24 H42 O21	1.49	689.21	8.33556e+07	1.01649e+08	8.71855e+07	8.54612e+07	7.74319e+07	8.79502e+07	3.59791e+07	2.9676e+07	2.77969e+07	3.26698e+07	3.77146e+07	3.16662e+07	784883	632573	426545	774047	428896	855521	617113	1.38827e+06	993397	1.11009e+06	1.13618e+06	708813	2.59054e+07	2.39083e+07	2.4381e+07	Organooxygen compounds	34612-38-9	HMDB0001296	-	-	-	-
Com_1244_pos	4-[4-(1-phenyl-1H-1,2,4-triazol-5-yl)-1,3-thiazol-2-yl]pyridine	--	C16 H11 N5 S	3.357	306.08	7.64061e+07	6.91768e+07	8.65464e+07	8.38041e+07	6.77158e+07	8.24166e+07	6.27105e+07	4.9665e+07	5.14529e+07	6.19685e+07	8.01484e+07	6.04222e+07	8.43642e+07	8.88828e+07	1.07236e+08	7.68459e+07	8.6061e+07	9.04838e+07	1.06537e+08	9.59094e+07	6.49725e+07	7.4257e+07	1.08008e+08	5.81841e+07	8.64603e+07	8.1555e+07	8.93101e+07	--	--	--	-	-	-	-
Com_21_pos	Cefradine	--	C16 H19 N3 O4 S	10.92	350.116	5.96953e+09	3.67535e+09	3.12618e+09	3.17803e+09	4.50063e+09	4.72692e+09	2.90967e+09	3.91258e+09	4.98972e+09	5.20578e+09	3.05406e+09	5.928e+09	1.33017e+09	3.7e+09	1.41076e+09	3.217e+09	3.20683e+09	1.36869e+09	2.30606e+09	3.04814e+09	3.00543e+09	2.36814e+09	1.61612e+09	5.32337e+09	3.60077e+09	3.03275e+09	2.53372e+09	Carboxylic acids and derivatives	38821-53-3	HMDB0015428	-	-	-	-
Com_476_pos	3-(5-phenyl-1,3-oxazol-2-yl)-4-(trifluoromethyl)pyridine	--	C15 H9 F3 N2 O	3.495	291.07	1.60433e+08	1.47359e+08	1.8877e+08	1.69771e+08	1.45777e+08	1.68941e+08	9.54033e+07	1.00076e+08	9.80316e+07	1.09341e+08	1.15722e+08	1.06704e+08	2.20039e+08	2.67672e+08	2.41597e+08	2.25065e+08	2.77451e+08	2.74972e+08	2.67091e+08	2.35889e+08	1.81134e+08	1.10304e+08	2.77333e+08	1.89905e+08	1.87627e+08	2.09862e+08	2.41398e+08	--	--	--	-	-	-	-
Com_1993_pos	Sphingosine (d18:1)	--	C18 H37 N O2	12.67	282.279	5.01388e+07	5.93796e+07	4.25177e+07	5.03213e+07	7.42492e+07	9.59334e+07	2.79996e+07	3.3095e+07	3.31561e+07	2.65453e+07	3.14912e+07	5.3598e+07	2.22769e+07	3.28552e+07	2.23978e+07	1.24604e+07	1.79293e+07	1.55e+07	7.76618e+06	1.06229e+07	1.26862e+07	1.54035e+07	1.24589e+07	1.79946e+07	4.78168e+07	4.58823e+07	4.1237e+07	--	--	--	-	-	-	-
Com_33406_pos	Ranolazine	--	C24 H33 N3 O4	8.162	428.252	1.94363e+06	3.3363e+06	2.05674e+06	1.85476e+06	1.41348e+06	2.02534e+06	1.83372e+06	1.75295e+06	1.80843e+06	2.67982e+06	2.81192e+06	2.17813e+06	1.33144e+06	1.4678e+06	1.67613e+06	1.62419e+06	1.37348e+06	1.86247e+06	1.44655e+06	2.015e+06	2.32592e+06	2.5114e+06	2.09539e+06	1.7009e+06	1.67787e+06	1.59946e+06	1.48709e+06	Phenol ethers	142387-99-3	HMDB0014388	-	-	-	-
Com_8369_pos	UR-144 N-(2-hydroxypentyl) metabolite	--	C21 H29 N O2	8.064	328.223	1.40701e+07	1.44971e+07	1.40051e+07	1.37312e+07	1.32822e+07	1.38991e+07	1.04352e+07	1.11151e+07	9.13871e+06	1.11153e+07	1.22706e+07	1.24354e+07	1.32573e+07	1.55059e+07	1.19625e+07	1.23188e+07	1.31733e+07	1.26256e+07	1.36706e+07	1.27458e+07	1.28085e+07	1.43192e+07	1.17469e+07	1.53832e+07	1.1407e+07	1.23311e+07	1.27641e+07	--	--	--	-	-	-	-
Com_4839_pos	(2R,3S,4S,5R,6R)-2-(hydroxymethyl)-6-(2-phenylethoxy)oxane-3,4,5-triol	--	C14 H20 O6	9.332	307.11	1.41275e+07	1.58027e+07	1.83867e+07	1.22373e+07	1.41399e+07	1.24306e+07	2.19052e+07	3.20405e+07	2.55335e+07	2.46129e+07	2.47841e+07	1.9386e+07	6.51784e+06	6.03509e+06	4.41214e+06	8.87338e+06	7.08868e+06	8.52373e+06	1.46079e+07	1.3727e+07	9.73995e+06	1.3376e+07	1.51862e+07	1.502e+07	1.28538e+07	1.79076e+07	1.62861e+07	--	--	--	-	-	-	-
Com_7848_pos	5-(2-tetrahydro-1H-pyrrol-1-ylethyl)-1,3,5-triazinane-2-thione	--	C9 H18 N4 S	6.868	215.128	1.46622e+06	1.77276e+06	1.34431e+06	1.31622e+06	1.19723e+06	1.69534e+06	1.12573e+06	1.41494e+06	1.31225e+06	1.13966e+06	1.40369e+06	1.41103e+06	1.33476e+07	1.43984e+07	1.45527e+07	1.51817e+07	1.5517e+07	1.48082e+07	1.3826e+07	1.52828e+07	1.62776e+07	1.57065e+07	1.45532e+07	1.38426e+07	8.95198e+06	7.81811e+06	8.05969e+06	--	--	--	-	-	-	-
Com_16473_pos	RNH	--	C16 H27 N9 O5	8.426	426.222	348673	329326	389911	351400	359165	371714	386757	328777	326989	348953	337571	380438	5.21088e+06	5.36699e+06	3.348e+06	4.71169e+06	4.90156e+06	4.04017e+06	6.62528e+06	5.64426e+06	4.97781e+06	5.38155e+06	5.71375e+06	7.26128e+06	2.89114e+06	2.29501e+06	4.02351e+06	--	--	--	-	-	-	-
Com_1708_pos	trans-4-Phenyl-4-piperidinocyclohexanol	--	C17 H25 N O	6.431	260.197	2.28129e+07	2.08111e+07	2.21769e+07	2.17938e+07	2.15175e+07	1.74876e+07	1.40161e+07	1.85222e+07	1.83834e+07	1.65908e+07	1.46614e+07	1.65791e+07	4.82995e+07	4.66388e+07	4.69208e+07	4.78764e+07	5.02787e+07	4.86149e+07	6.00583e+07	5.62719e+07	7.36265e+07	6.10415e+07	5.55718e+07	6.92028e+07	3.47834e+07	3.61527e+07	3.56818e+07	--	--	--	-	-	-	-
Com_7904_pos	(±)8-HEPE	--	C20 H30 O3	13.77	301.216	8.44625e+06	6.36796e+06	1.8353e+07	2.58162e+07	8.13127e+06	9.25931e+06	8.29197e+06	7.00785e+06	8.93168e+06	5.44188e+06	9.92954e+06	1.16533e+07	1.40715e+07	8.57438e+06	1.00073e+07	1.10001e+07	1.074e+07	8.34962e+06	4.48336e+06	4.93174e+06	7.0766e+06	7.69753e+06	5.19309e+06	6.59985e+06	9.72574e+06	1.04201e+07	9.15713e+06	--	--	--	-	-	-	-
Com_29616_pos	QQH	--	C16 H25 N7 O6	5.846	412.197	1.29491e+06	1.06725e+06	1.84917e+06	1.2932e+06	1.82729e+06	1.2606e+06	344228	732285	938832	434576	616641	501709	875666	665820	1.1136e+06	891073	1.15459e+06	955163	1.43216e+06	3.19283e+06	1.54636e+06	1.64871e+06	2.88433e+06	1.52707e+06	801682	1.20904e+06	1.33531e+06	--	--	--	-	-	-	-
Com_30436_pos	PPH	--	C16 H23 N5 O4	8.447	350.188	416265	414303	419854	419520	425725	443772	461732	402633	437577	416598	403010	454187	3.42977e+06	2.91495e+06	3.72185e+06	2.05231e+06	3.71788e+06	3.47642e+06	1.39465e+06	1.42506e+06	1.5119e+06	1.31617e+06	2.15928e+06	1.15672e+06	907535	1.19266e+06	1.28272e+06	--	--	--	-	-	-	-
Com_23000_pos	AL 8810 Methyl ester	--	C25 H33 F O4	2.161	439.228	971356	1.11611e+06	1.01146e+06	1.06301e+06	813288	916634	877920	757493	731038	1.00388e+06	811377	668385	2.5196e+06	3.35403e+06	3.85341e+06	2.92866e+06	3.58371e+06	2.50721e+06	2.95131e+06	3.76865e+06	4.60634e+06	2.74449e+06	3.57768e+06	578596	1.88491e+06	2.01403e+06	1.88953e+06	--	--	--	-	-	-	-
Com_18266_pos	Cer-NS (d17:1/16:0)	--	C33 H65 N O3	16.698	524.503	8.07175e+06	9.98343e+06	5.47105e+06	4.33573e+06	3.99262e+06	8.11966e+06	4.83053e+06	3.91081e+06	4.89297e+06	2.52739e+06	3.12672e+06	4.07264e+06	1.90783e+06	2.03017e+06	5.61397e+06	3.05694e+06	1.88442e+06	3.27411e+06	3.34106e+06	2.35062e+06	2.50624e+06	1.40744e+06	2.91568e+06	2.24696e+06	3.41367e+06	5.41012e+06	3.67411e+06	--	--	--	-	-	-	-
Com_33950_pos	KQH	--	C17 H29 N7 O5	6.781	394.219	471337	1.51738e+06	427406	556604	603361	1.33247e+06	527489	672698	768571	423448	500221	331289	745231	2.36189e+06	644829	523044	3.10797e+06	774903	814038	773068	999680	1.52003e+06	854062	1.04716e+06	545723	587679	471292	--	--	--	-	-	-	-
Com_16822_pos	NPK	--	C15 H27 N5 O5	7.055	340.191	7.37058e+06	1.09273e+07	8.68582e+06	1.11233e+07	9.02752e+06	7.18475e+06	3.92336e+06	601616	988875	3.29294e+06	3.30793e+06	3.49364e+06	1.54172e+06	1.76032e+06	1.00033e+06	1.44651e+06	1.45408e+06	1.99342e+06	1.433e+06	810821	882041	1.39198e+06	920725	1.31092e+06	3.1226e+06	4.95744e+06	2.6196e+06	--	--	--	-	-	-	-
Com_13558_pos	PC (22:4e/13:0)	--	C43 H80 N O7 P	16.632	754.572	4.09339e+06	7.96054e+06	1.39428e+07	5.26472e+06	1.06624e+07	4.79847e+06	6.41828e+06	3.04718e+06	3.24773e+06	6.27532e+06	4.25312e+06	4.85113e+06	2.43911e+06	5.22985e+06	3.09455e+06	2.70363e+06	4.87644e+06	2.34278e+06	5.22498e+06	1.74701e+06	2.12212e+06	3.21476e+06	1.7208e+06	5.58168e+06	5.4782e+06	6.17196e+06	3.30723e+06	--	--	--	-	-	-	-
Com_1934_pos	--	3-Methyl-2-oxobutanoic acid	C5 H8 O3	7.316	117.055	6.05844e+07	5.52007e+07	4.0934e+07	3.80223e+07	6.45535e+07	5.28831e+07	3.93996e+07	5.81921e+07	5.04099e+07	4.66458e+07	4.58876e+07	4.4982e+07	5.09405e+07	4.51899e+07	8.10385e+07	5.31059e+07	6.98143e+07	5.84078e+07	3.26818e+07	3.49452e+07	3.27803e+07	3.14544e+07	3.22455e+07	2.02886e+07	5.04964e+07	4.52027e+07	4.42004e+07	Fatty Acyls	556-24-1	HMDB0030027	C00141	ko01100//Metabolic pathways;ko01110//Biosynthesis of secondary metabolites;ko01130//Biosynthesis of antibiotics;ko01230//Biosynthesis of amino acids;ko01210//2-Oxocarboxylic acid metabolism;ko00770//Pantothenate and CoA biosynthesis;ko00290//Valine, leucine and isoleucine biosynthesis;ko00280//Valine, leucine and isoleucine degradation	Amino acid metabolism;Global and overview maps;Metabolism of cofactors and vitamins	Metabolism
Com_18934_pos	RKK	--	C18 H38 N8 O4	6.912	216.157	1.66522e+06	2.35736e+06	3.00336e+06	1.49056e+06	1.91679e+06	2.23802e+06	1.35999e+06	1.81027e+06	1.84164e+06	1.77077e+06	2.37719e+06	1.78074e+06	4.77107e+06	2.96554e+06	4.16181e+06	4.57779e+06	4.11023e+06	4.31247e+06	5.64238e+06	5.65953e+06	5.17821e+06	5.62338e+06	6.30789e+06	5.39214e+06	3.28973e+06	3.89808e+06	3.49853e+06	--	--	--	-	-	-	-
Com_5753_pos	trans-3-Indoleacrylic acid	--	C11 H9 N O2	8.098	188.068	1.37181e+06	1.16876e+06	1.68374e+06	1.18186e+06	587378	1.44207e+06	2.04612e+07	2.57907e+07	2.61617e+07	2.05533e+07	2.34314e+07	1.80747e+07	460529	1.13806e+06	466968	482679	508029	1.01964e+06	1.79438e+06	1.71523e+06	1.21385e+06	1.23852e+06	1.84174e+06	1.04124e+06	4.1735e+06	6.86003e+06	5.92349e+06	--	--	--	-	-	-	-
Com_9468_pos	Prostaglandin J2	--	C20 H30 O4	12.764	317.21	7.7567e+06	7.21265e+06	6.80797e+06	8.45658e+06	6.27007e+06	7.65359e+06	8.32846e+06	8.68373e+06	8.8791e+06	1.32731e+07	8.86201e+06	9.14722e+06	1.30559e+07	1.49907e+07	1.25273e+07	1.67254e+07	1.20304e+07	1.10425e+07	6.00694e+06	7.36146e+06	1.10848e+07	1.15336e+07	7.03336e+06	7.67298e+06	1.21348e+07	7.96211e+06	9.1804e+06	Fatty Acyls	87893-54-7	HMDB0004238	C05957	ko01100//Metabolic pathways;ko00590//Arachidonic acid metabolism;ko04726//Serotonergic synapse	Global and overview maps;Lipid metabolism;Nervous system	Metabolism;Organismal Systems
Com_140_pos	D-(+)-Maltose	--	C12 H22 O11	1.375	383.115	1.23783e+09	1.16508e+09	1.20668e+09	1.18221e+09	1.23919e+09	1.33715e+09	7.62785e+08	7.6793e+08	8.26599e+08	6.91018e+08	7.20945e+08	6.52317e+08	2.86083e+08	2.85525e+08	3.41343e+08	3.4446e+08	3.47266e+08	3.5327e+08	3.90869e+08	4.18536e+08	4.06003e+08	3.99281e+08	4.40803e+08	4.11219e+08	5.88904e+08	6.45286e+08	6.26292e+08	Organooxygen compounds	69-79-4	HMDB0000163	C00208	ko01100//Metabolic pathways;ko02010//ABC transporters;ko04742//Taste transduction;ko00500//Starch and sucrose metabolism;ko04973//Carbohydrate digestion and absorption	Carbohydrate metabolism;Digestive system;Global and overview maps;Membrane transport;Sensory system	Environmental Information Processing;Metabolism;Organismal Systems
Com_21100_pos	N-(8-methyl-8-azabicyclo[3.2.1]oct-3-yl)-4-nitrobenzamide	--	C15 H19 N3 O3	1.953	290.145	430685	497313	617886	458546	267103	448557	582271	725655	684740	817549	563831	890219	4.25009e+06	3.02276e+06	3.99542e+06	3.52015e+06	4.04903e+06	3.82057e+06	4.12382e+06	4.49295e+06	5.20112e+06	4.35273e+06	4.89418e+06	4.4835e+06	2.87894e+06	2.27182e+06	2.54144e+06	--	--	--	-	-	-	-
Com_42069_pos	2-hydroxy-6-[(8Z,11Z)-pentadeca-8,11,14-trien-1-yl]benzoic acid	--	C22 H30 O3	14.013	343.225	766361	700331	699527	1.186e+06	670788	1.24364e+06	757183	799351	1.53214e+06	461457	510468	715444	811570	960797	629711	749562	706647	570000	238320	512636	446472	961215	348832	729750	1.03017e+06	968123	1.02667e+06	--	--	--	-	-	-	-
Com_22874_pos	--	Meclocycline	C22 H21 Cl N2 O8	2.22	477.108	1.35309e+06	1.75665e+06	1.65228e+06	1.95178e+06	1.81016e+06	1.79427e+06	3.93817e+06	2.08821e+06	2.55399e+06	3.74017e+06	5.46726e+06	4.31064e+06	918474	960553	1.74178e+06	1.21095e+06	792043	954834	2.21027e+06	2.26324e+06	2.24456e+06	2.04449e+06	1.55805e+06	1.88548e+06	2.92688e+06	1.62639e+06	2.27372e+06	--	--	--	-	-	-	-
Com_21196_pos	--	2,3-Dinor-TXB2	C18 H30 O6	7.098	343.211	3.6889e+06	3.13242e+06	2.90316e+06	3.94547e+06	2.25466e+06	2.77183e+06	1.08708e+06	1.60019e+06	2.18476e+06	1.19233e+06	1.51939e+06	1.23765e+06	3.50091e+06	2.76214e+06	3.51393e+06	2.6205e+06	4.07981e+06	2.62623e+06	5.36758e+06	4.84535e+06	4.83969e+06	4.58027e+06	4.88934e+06	4.08275e+06	2.39682e+06	2.7218e+06	3.37083e+06	Fatty Acyls	63250-09-9	HMDB0002904	-	-	-	-
Com_2201_pos	Ala-Ile	--	C9 H18 N2 O3	5.248	203.139	7.43975e+07	7.62782e+07	7.28241e+07	7.57383e+07	8.58668e+07	7.33615e+07	5.92426e+07	5.46351e+07	5.50607e+07	5.83046e+07	5.93133e+07	6.1363e+07	2.84301e+07	2.64566e+07	2.7612e+07	2.74558e+07	3.06704e+07	2.91904e+07	2.77292e+07	2.89162e+07	3.04659e+07	3.09166e+07	2.57562e+07	2.54485e+07	4.42554e+07	4.35546e+07	4.31403e+07	Carboxylic acids and derivatives	-	HMDB0028690	-	-	-	-
Com_19887_pos	8(9)-EET Ethanolamide	--	C22 H37 N O3	15.174	386.266	1.33014e+06	1.22832e+06	1.86702e+06	3.199e+06	1.80579e+06	2.44969e+06	1.23807e+06	1.0625e+06	1.21186e+06	1.33611e+06	1.81171e+06	1.91431e+06	1.55676e+06	6.88782e+06	1.50273e+06	1.29336e+06	998014	1.39986e+06	1.55541e+06	2.28265e+06	2.18672e+06	1.98839e+06	1.92495e+06	1.96849e+06	2.41225e+06	2.1103e+06	3.79926e+06	--	--	--	-	-	-	-
Com_8184_pos	Celestolide	--	C17 H24 O	7.708	267.168	2.34888e+07	1.98793e+07	2.1955e+07	2.31337e+07	2.22131e+07	2.29953e+07	1.17641e+07	1.39722e+07	1.47878e+07	1.35404e+07	1.46726e+07	1.18447e+07	5.64717e+06	6.03564e+06	6.75395e+06	6.17988e+06	6.40978e+06	6.08333e+06	6.61096e+06	8.18179e+06	6.88865e+06	5.15313e+06	8.00682e+06	5.22625e+06	1.1329e+07	1.27019e+07	1.00047e+07	Indanes	13171-00-1	HMDB0031867	-	-	-	-
Com_11451_pos	QMK	--	C16 H31 N5 O5 S	5.741	406.216	630751	180512	173129	211963	154570	331174	183778	261505	264507	210187	119172	127881	4.61376e+06	4.75257e+06	708767	5.41079e+06	5.73043e+06	4.48866e+06	3.48209e+06	7.31665e+06	1.09551e+07	1.72015e+06	6.26603e+06	6.20808e+06	3.91584e+06	2.79576e+06	2.63397e+06	--	--	--	-	-	-	-
Com_9754_pos	Lapachol	--	C15 H14 O3	5.797	265.079	1.74432e+07	1.91277e+07	2.00506e+07	1.7541e+07	1.45872e+07	1.85934e+07	9.07491e+06	1.09381e+07	1.06238e+07	8.84941e+06	9.32963e+06	8.1246e+06	2.89224e+06	2.80789e+06	3.54154e+06	2.73232e+06	3.13786e+06	3.0627e+06	4.24857e+06	4.08607e+06	1.90907e+06	2.0681e+06	4.66862e+06	3.36465e+06	4.31518e+06	8.58546e+06	7.30299e+06	--	--	--	-	-	-	-
Com_43032_pos	TPH	--	C15 H23 N5 O5	8.548	354.18	196775	193965	197019	209709	206223	214766	259493	224283	223030	242441	244009	251232	266301	310260	692452	289699	525301	297678	1.14856e+06	1.21423e+06	1.06682e+06	285139	1.07583e+06	935033	266346	307739	248295	--	--	--	-	-	-	-
Com_28177_pos	FNH	--	C19 H24 N6 O5	8.251	400.17	405273	416013	409992	400789	423963	386503	576017	469633	398653	300007	325652	312795	4.0587e+06	4.00118e+06	3.87341e+06	3.36452e+06	4.35576e+06	3.47712e+06	2.56214e+06	3.08503e+06	2.10882e+06	2.15727e+06	1.75472e+06	1.49525e+06	1.82029e+06	2.26945e+06	1.74551e+06	--	--	--	-	-	-	-
Com_19014_pos	1,2-diphenyl-2-[2-(2-thienylmethylidene)hydrazono]ethan-1-one	--	C19 H14 N2 O S	2.038	319.09	1.51904e+06	1.37621e+06	1.27124e+06	1.55274e+06	1.43969e+06	1.35161e+06	5.70516e+06	4.06353e+06	3.47074e+06	5.05896e+06	6.06297e+06	6.70209e+06	262595	383034	384398	244502	327257	287401	307952	371234	352412	316699	361484	228259	2.00268e+06	1.03816e+06	1.57642e+06	--	--	--	-	-	-	-
Com_24498_pos	DAG (18:1/22:6)	--	C43 H70 O5	15.724	684.555	3.02131e+06	2.97543e+06	3.79268e+06	3.72649e+06	6.38755e+06	3.64084e+06	3.95307e+06	2.70676e+06	1.92292e+06	3.74885e+06	2.71066e+06	4.69129e+06	3.28765e+06	4.83725e+06	3.19575e+06	3.30565e+06	3.52769e+06	2.95819e+06	3.49541e+06	2.19536e+06	3.53317e+06	1.83955e+06	3.433e+06	3.51694e+06	4.22524e+06	3.77266e+06	3.83535e+06	--	--	--	-	-	-	-
Com_15527_pos	Taldalafil	--	C22 H19 N3 O4	10.503	390.148	6.55073e+06	3.0169e+06	3.74597e+06	8.86537e+06	5.9504e+06	1.0558e+07	9.43156e+06	8.20137e+06	8.61604e+06	4.2781e+06	8.52189e+06	7.12848e+06	1.2273e+06	933035	961825	1.17353e+06	896449	990148	760686	1.15803e+06	916179	1.36718e+06	812356	2.79353e+06	3.8008e+06	2.74456e+06	1.96418e+06	--	--	--	-	-	-	-
Com_6930_pos	Fluperlapine	--	C19 H20 F N3	1.782	310.176	3.67013e+06	4.11219e+06	3.1628e+06	2.82093e+06	5.15535e+06	3.56061e+06	5.87263e+06	3.99791e+06	3.48178e+06	4.92818e+06	4.96253e+06	4.29058e+06	1.822e+07	1.24474e+07	1.43519e+07	1.48881e+07	1.4747e+07	1.17236e+07	1.27069e+07	1.60088e+07	1.59992e+07	1.17526e+07	1.6084e+07	1.87352e+07	1.01557e+07	9.53078e+06	8.87061e+06	--	--	--	-	-	-	-
Com_30518_pos	--	Tetrahydroaldosterone	C21 H32 O5	8.208	365.233	2.89578e+06	3.51727e+06	3.36984e+06	3.59417e+06	3.00554e+06	2.738e+06	1.34253e+06	1.40167e+06	1.79011e+06	1.30827e+06	1.86488e+06	1.41579e+06	2.93824e+06	3.18202e+06	2.89697e+06	3.30378e+06	3.30683e+06	3.30726e+06	2.68264e+06	2.4916e+06	823164	2.71016e+06	2.31753e+06	2.96951e+06	2.64334e+06	2.23618e+06	1.85375e+06	--	--	--	-	-	-	-
Com_4356_pos	INK	--	C16 H31 N5 O5	2.423	374.24	4.51806e+06	4.28039e+06	3.75541e+06	4.25906e+06	3.58308e+06	3.85287e+06	3.38503e+06	4.26669e+06	3.64134e+06	4.38803e+06	4.18932e+06	2.78594e+06	2.92029e+07	2.182e+07	2.52624e+07	2.54416e+07	2.69457e+07	2.59461e+07	2.31226e+07	2.69597e+07	2.92577e+07	2.90418e+07	2.31919e+07	2.61903e+07	1.69577e+07	1.35652e+07	1.7153e+07	--	--	--	-	-	-	-
Com_4817_pos	YLH	--	C21 H29 N5 O5	6.451	432.224	2.34543e+07	2.52037e+07	2.07275e+07	2.16597e+07	1.89246e+07	2.35122e+07	1.35954e+07	1.4448e+07	1.32976e+07	1.31959e+07	1.38937e+07	1.21857e+07	2.77157e+07	2.60805e+07	3.08334e+07	2.81622e+07	3.03587e+07	2.98785e+07	2.5543e+07	2.37883e+07	2.6335e+07	2.49977e+07	2.42434e+07	2.39089e+07	2.58642e+07	2.1461e+07	1.52438e+07	--	--	--	-	-	-	-
Com_5239_pos	1-(3-methoxy-2-nitrostyryl)pyrrolidine	--	C13 H16 N2 O3	3.828	249.121	5.67432e+06	6.66399e+06	5.61475e+06	6.3792e+06	4.96841e+06	6.62363e+06	3.81065e+06	4.86191e+06	4.69854e+06	4.01662e+06	4.56969e+06	3.72833e+06	2.54465e+07	2.83588e+07	2.90345e+07	2.30185e+07	2.60906e+07	2.35681e+07	2.30557e+07	2.49565e+07	2.42282e+07	2.19923e+07	2.35533e+07	2.16564e+07	8.17779e+06	1.57634e+07	1.56757e+07	--	--	--	-	-	-	-
Com_23665_pos	RQH	--	C17 H29 N9 O5	6.652	440.239	302408	297009	298302	287149	303422	301976	262111	229531	217247	258630	232005	220364	3.11786e+06	3.29787e+06	3.23391e+06	3.61765e+06	3.28656e+06	3.14052e+06	3.35924e+06	3.88241e+06	3.18796e+06	3.24863e+06	3.73611e+06	4.4805e+06	2.36627e+06	2.93087e+06	1.54447e+06	--	--	--	-	-	-	-
Com_2463_pos	2-Isopropylmalic acid	--	C7 H12 O5	1.356	194.102	1.99819e+07	1.94822e+07	1.98413e+07	1.27762e+07	1.75701e+07	1.38132e+07	4.36578e+07	6.19543e+07	5.16316e+07	4.79661e+07	5.34212e+07	5.44882e+07	1.75856e+07	1.84472e+07	2.3262e+07	2.22538e+07	2.39811e+07	2.10276e+07	2.09025e+07	2.2833e+07	2.15496e+07	2.22203e+07	2.30587e+07	2.75831e+07	2.13714e+07	3.10687e+07	3.36541e+07	Fatty Acyls	3237-44-3	HMDB0000402	C02504	ko01100//Metabolic pathways;ko01110//Biosynthesis of secondary metabolites;ko01230//Biosynthesis of amino acids;ko01210//2-Oxocarboxylic acid metabolism;ko00620//Pyruvate metabolism;ko00290//Valine, leucine and isoleucine biosynthesis	Amino acid metabolism;Carbohydrate metabolism;Global and overview maps	Metabolism
Com_5636_pos	--	8,15-Dihete	C20 H32 O4	12.417	337.237	6.86091e+06	7.52136e+06	6.89814e+06	6.50643e+06	6.12251e+06	6.56134e+06	6.44221e+06	6.82458e+06	5.43644e+06	6.27521e+06	6.48489e+06	6.41917e+06	2.01219e+07	2.63285e+07	2.42551e+07	2.54425e+07	2.94916e+07	1.98641e+07	5.62473e+06	6.3469e+06	5.84408e+06	6.85108e+06	5.08569e+06	5.89136e+06	1.27178e+07	1.04815e+07	7.46853e+06	Fatty Acyls	77667-08-4	HMDB0010219	-	-	-	-
Com_39743_pos	PC (22:6e/20:4)	--	C50 H82 N O7 P	15.73	840.584	885523	1.24628e+06	891226	981698	501678	1.37005e+06	1.12023e+06	798265	1.15982e+06	1.15911e+06	1.87098e+06	949686	864605	1.48791e+06	552548	962045	748610	477781	691434	495044	904038	165123	589897	1.17933e+06	1.39434e+06	766554	820861	--	--	--	-	-	-	-
Com_40303_pos	N-Acetylcytidine	--	C11 H15 N3 O6	5.899	286.104	978344	1.00423e+06	860025	1.03344e+06	950235	1.45777e+06	1.02366e+06	630646	464591	830938	1.78504e+06	911625	384558	572158	613344	363700	263954	315619	436714	605038	518995	523853	499176	235120	695201	411899	547927	Pyrimidine nucleosides	3768-18-1	HMDB0005923	-	-	-	-
Com_18019_pos	4-(3-methoxy-5,6-dihydrobenzo[c]acridin-7-yl)morpholine	--	C22 H22 N2 O2	12.062	347.175	248343	244618	235982	250225	269190	254796	7.20352e+06	6.61076e+06	6.35443e+06	6.81326e+06	6.86407e+06	7.20859e+06	180652	181609	168245	200756	194370	188120	759283	487693	686367	757688	482417	883678	1.63285e+06	1.57169e+06	1.30964e+06	--	--	--	-	-	-	-
Com_15365_pos	Benactyzine	--	C20 H25 N O3	6.566	328.198	680798	767771	731954	777470	660889	707484	558998	508426	750794	698993	737295	783870	5.95254e+06	3.60905e+06	4.33465e+06	2.37826e+06	5.82989e+06	3.68817e+06	7.45998e+06	8.06196e+06	6.33598e+06	5.57539e+06	6.45924e+06	5.38051e+06	3.25794e+06	2.87938e+06	3.32628e+06	--	--	--	-	-	-	-
Com_2925_pos	FQH	--	C20 H26 N6 O5	5.684	861.394	791030	730671	866557	1.26421e+06	829182	569443	769935	496575	739573	489999	617516	523730	3.95698e+07	2.64873e+07	3.38333e+07	2.94067e+07	4.20877e+07	3.17721e+07	4.36541e+07	4.20508e+07	4.3164e+07	3.98437e+07	4.50005e+07	2.99294e+07	2.36706e+07	2.16535e+07	1.90113e+07	--	--	--	-	-	-	-
Com_2843_pos	N-(1,3-benzodioxol-5-ylmethyl)-6-morpholinonicotinamide	--	C18 H19 N3 O4	2.749	342.14	5.29571e+07	5.72335e+07	5.09576e+07	5.33803e+07	6.73836e+07	5.76415e+07	3.86301e+07	3.28161e+07	3.55379e+07	3.83554e+07	3.6317e+07	4.08466e+07	2.24731e+07	2.05545e+07	1.91603e+07	2.44017e+07	2.3289e+07	2.48489e+07	2.75616e+07	2.66895e+07	3.25943e+07	3.00176e+07	2.87724e+07	3.23608e+07	4.21055e+07	3.32573e+07	3.44941e+07	--	--	--	-	-	-	-
Com_17502_pos	PMK	--	C16 H30 N4 O4 S	5.71	375.211	2.31566e+06	1.02379e+06	2.06967e+06	2.72466e+06	2.77838e+06	2.16542e+06	2.18781e+06	2.16716e+06	2.99303e+06	1.72848e+06	1.92522e+06	1.91735e+06	2.92514e+06	3.61027e+06	3.24895e+06	3.18735e+06	3.55322e+06	3.16249e+06	5.65176e+06	5.54936e+06	6.6386e+06	5.44963e+06	6.0534e+06	6.6169e+06	4.01609e+06	3.05231e+06	3.07365e+06	--	--	--	-	-	-	-
Com_18028_pos	1,7-Dimethyluric acid	--	C7 H8 N4 O3	1.188	215.079	4.84667e+06	4.2703e+06	3.9081e+06	4.01919e+06	2.97147e+06	6.10817e+06	3.77549e+06	6.26392e+06	5.21772e+06	4.79515e+06	7.53531e+06	2.69456e+06	3.0624e+06	3.20662e+06	3.1494e+06	4.21625e+06	3.56744e+06	2.28227e+06	2.4596e+06	2.83785e+06	2.71565e+06	2.90543e+06	3.44794e+06	2.40447e+06	3.1528e+06	2.2004e+06	3.26491e+06	Imidazopyrimidines	-	HMDB0011103	C16356	ko01100//Metabolic pathways;ko01110//Biosynthesis of secondary metabolites;ko00232//Caffeine metabolism	Biosynthesis of other secondary metabolites;Global and overview maps	Metabolism
Com_32944_pos	ACar 20:4	--	C27 H46 N O4	12.973	448.342	1.71508e+06	1.77778e+06	1.19017e+06	1.60232e+06	2.33095e+06	3.79064e+06	1.09954e+06	1.27033e+06	1.32712e+06	1.01796e+06	1.54732e+06	2.43406e+06	946184	1.56372e+06	887609	475019	652529	571273	932872	1.3247e+06	1.48072e+06	1.85073e+06	1.94018e+06	2.13857e+06	3.06772e+06	2.83806e+06	2.6734e+06	--	--	--	-	-	-	-
Com_2261_pos	Desoximetasone	--	C22 H29 F O4	8.428	377.211	3.2738e+06	3.37596e+06	3.07924e+06	3.15941e+06	3.15064e+06	3.00347e+06	2.68216e+06	3.24426e+06	3.03418e+06	2.6206e+06	2.96602e+06	1.64446e+06	2.34465e+07	2.75942e+07	2.74002e+07	2.91222e+07	2.7716e+07	2.883e+07	4.36172e+07	4.47689e+07	4.75095e+07	5.22294e+07	4.40832e+07	5.55033e+07	2.23641e+07	2.53048e+07	2.67622e+07	Steroids and steroid derivatives	382-67-2	HMDB0014687	-	-	-	-
Com_1725_pos	PC (18:2e/19:2)	--	C45 H84 N O7 P	15.367	782.603	4.03909e+07	3.0969e+07	5.26957e+07	6.46454e+07	6.33967e+07	5.32725e+07	7.92254e+07	4.81265e+07	5.25682e+07	6.21173e+07	8.55504e+07	7.27375e+07	3.25761e+07	4.33301e+07	2.46506e+07	3.84427e+07	2.97393e+07	3.40743e+07	2.8667e+07	1.96546e+07	4.34041e+07	133080	3.93892e+07	5.10108e+07	6.41629e+07	3.5614e+07	3.67245e+07	--	--	--	-	-	-	-
Com_21698_pos	Lomerizine	--	C27 H30 F2 N2 O3	8.495	469.235	593943	591143	599064	658207	588806	591917	658816	574491	702172	594419	575030	666275	2.53639e+06	1.55116e+06	565925	2.62361e+06	3.7068e+06	3.79249e+06	4.3896e+06	3.80344e+06	3.09876e+06	3.24761e+06	2.41445e+06	5.07597e+06	2.64858e+06	2.05965e+06	1.51214e+06	--	--	--	-	-	-	-
Com_3634_pos	--	Asp-Phe methyl ester	C14 H18 N2 O5	5.642	295.129	8.66234e+06	9.38684e+06	9.29355e+06	9.06906e+06	9.20054e+06	8.41254e+06	1.59694e+07	1.53117e+07	1.48147e+07	1.49378e+07	1.68536e+07	1.56667e+07	3.47487e+07	3.25006e+07	3.44191e+07	3.31506e+07	3.5834e+07	3.50045e+07	3.35346e+07	3.57703e+07	3.46393e+07	3.37203e+07	3.51911e+07	2.96184e+07	2.53071e+07	2.39537e+07	2.34233e+07	--	--	--	-	-	-	-
Com_40219_pos	PC (18:0/20:5)	--	C46 H82 N O8 P	16.935	808.584	622000	556987	971789	452627	196492	514810	1.10573e+06	27121.4	381405	1.75647e+06	921443	706457	588395	227718	267400	315984	310344	20131.3	163299	259183	314778	223669	1.5263e+06	281994	644368	391339	367655	--	--	--	-	-	-	-
Com_42006_pos	D-Turanose	--	C12 H22 O11	14.954	360.155	890278	1.19078e+06	851619	815944	1.54126e+06	1.71035e+06	479744	657647	919101	184490	460097	1.47132e+06	545587	206431	384683	94443.2	119951	221593	138212	221485	327211	324220	311192	242179	771377	1.39535e+06	1.30609e+06	Fatty Acyls	547-25-1	HMDB0011740	-	-	-	-
Com_11705_pos	PC (14:0e/3:0)	--	C25 H52 N O7 P	15.227	510.355	7.09735e+06	6.00451e+06	4.86364e+06	5.98956e+06	7.75266e+06	1.29962e+07	3.05311e+06	6.65316e+06	8.72932e+06	5.74576e+06	5.57477e+06	1.20022e+07	2.57335e+06	4.54848e+06	2.87769e+06	1.49267e+06	2.8668e+06	1.38838e+06	1.68758e+06	3.18117e+06	2.96136e+06	3.49393e+06	1.91557e+06	4.44845e+06	7.25554e+06	8.92898e+06	8.96431e+06	--	--	--	-	-	-	-
Com_1550_pos	SM (d22:2/12:0)	--	C39 H77 N2 O6 P	16.375	701.558	5.12463e+07	1.28818e+08	3.27753e+07	2.84745e+07	2.33089e+07	6.88478e+07	8.52995e+07	5.82596e+07	5.47678e+07	3.32326e+07	3.68562e+07	4.53821e+07	2.09809e+07	3.61754e+07	9.94901e+07	2.94641e+07	2.28553e+07	3.83851e+07	6.88443e+07	3.75878e+07	3.39265e+07	1.70707e+07	4.24499e+07	1.66555e+07	5.76623e+07	4.90426e+07	3.49729e+07	--	--	--	-	-	-	-
Com_12228_pos	Arachidonoyl ethanolamide phosphate	--	C22 H38 N O5 P	8.083	428.263	341608	365246	526863	340714	521404	567472	337238	257427	583845	265964	255336	369641	2.32623e+06	5.03404e+06	2.77188e+06	3.78722e+06	3.99132e+06	3.85114e+06	5.81256e+06	4.66172e+06	4.10368e+06	1.03639e+07	4.55378e+06	4.27484e+06	2.1045e+06	2.4982e+06	2.09733e+06	--	--	--	-	-	-	-
Com_38009_pos	D-Glucosamine	--	C6 H13 N O5	6.39	180.088	1.6883e+06	1.61598e+06	1.47349e+06	1.69383e+06	1.7677e+06	1.78797e+06	2.21919e+06	1.67438e+06	1.74978e+06	1.65954e+06	2.1104e+06	1.8448e+06	655616	549881	546143	694866	1.04383e+06	750930	670168	538261	548872	847799	766013	620011	1.13448e+06	994939	798849	Carbohydrates and carbohydrate conjugates	14257-69-3	HMDB0030091	C00329	ko01100//Metabolic pathways;ko00520//Amino sugar and nucleotide sugar metabolism	Carbohydrate metabolism;Global and overview maps	Metabolism
Com_5124_pos	--	Estradiol	C18 H24 O2	6.502	273.186	1.62172e+06	1.31966e+06	1.09033e+06	1.29243e+06	1.21301e+06	1.5388e+06	1.23562e+06	942521	1.94055e+06	867434	1.2978e+06	754894	1.19944e+07	1.2222e+07	1.39689e+07	1.16191e+07	1.3074e+07	1.19969e+07	7.03136e+06	1.95834e+07	1.92285e+07	2.52045e+07	7.55121e+06	7.68156e+06	9.58767e+06	1.02803e+07	1.01783e+07	Steroids and steroid derivatives	481-96-9	HMDB0004448	C00951	ko01100//Metabolic pathways;ko00140//Steroid hormone biosynthesis;ko05200//Pathways in cancer;ko04913//Ovarian Steroidogenesis;ko04917//Prolactin signaling pathway;ko05215//Prostate cancer;ko04915//Estrogen signaling pathway;ko04961//Endocrine and other factor-regulated calcium reabsorption	Cancers;Endocrine system;Excretory system;Global and overview maps;Lipid metabolism	Human Diseases;Metabolism;Organismal Systems
Com_25364_pos	--	5-Hydroxytryptophan	C11 H12 N2 O3	6.414	221.092	2.61323e+06	3.4009e+06	2.83561e+06	2.73092e+06	2.63285e+06	3.28697e+06	2.38297e+06	2.82637e+06	2.56789e+06	2.75015e+06	3.37632e+06	2.90497e+06	3.47788e+06	3.59646e+06	3.56337e+06	3.23642e+06	3.80951e+06	3.36438e+06	3.74507e+06	4.11459e+06	3.31408e+06	3.14863e+06	3.87765e+06	2.82632e+06	2.49247e+06	2.94949e+06	3.0435e+06	Indoles and derivatives	4350-09-08	HMDB0000472	-	-	-	-
Com_10792_pos	IQH	--	C17 H28 N6 O5	8.305	397.226	4.54494e+06	4.30518e+06	5.18285e+06	3.75144e+06	4.13678e+06	3.28442e+06	2.71162e+06	1.75075e+06	1.6842e+06	2.04822e+06	544634	3.32927e+06	1.31008e+07	1.11716e+07	9.97457e+06	1.06053e+07	1.14389e+07	9.79127e+06	1.15506e+07	9.41456e+06	9.60528e+06	1.10747e+07	8.67267e+06	1.18146e+07	4.36653e+06	6.039e+06	6.3146e+06	--	--	--	-	-	-	-
Com_159_pos	PC (18:2/18:2)	--	C44 H80 N O8 P	16.075	782.568	8.12912e+08	6.69626e+08	1.14471e+09	9.51816e+08	3.81549e+08	7.0158e+08	7.14005e+08	5.19402e+08	6.65114e+08	7.9077e+08	6.56828e+08	6.15292e+08	6.40954e+08	6.46835e+08	5.34842e+08	5.36317e+08	7.13387e+08	5.31833e+08	4.25416e+08	6.6412e+08	6.38746e+08	5.06105e+08	4.9197e+08	4.2191e+08	6.66509e+08	4.12519e+08	6.78052e+08	--	--	--	-	-	-	-
Com_6822_pos	ethyl 4-({[(3-morpholinopropyl)amino]carbothioyl}amino)benzoate	--	C17 H25 N3 O3 S	11.068	352.166	8.41697e+06	2.38044e+07	2.90723e+07	8.53601e+06	5.08338e+06	1.29811e+07	1.06689e+07	1.04094e+07	7.18498e+06	9.67492e+06	9.2357e+06	6.63011e+06	4.7305e+06	2.06941e+07	1.40931e+07	8.34123e+06	1.86042e+07	8.2417e+06	6.4975e+06	6.38517e+06	3.69312e+06	5.18465e+06	6.26544e+06	4.15097e+06	1.02663e+07	1.0375e+07	1.01209e+07	--	--	--	-	-	-	-
Com_29530_pos	Artesunate	--	C19 H28 O8	5.216	402.215	342850	436825	454159	229391	396925	235048	268785	273491	182999	310620	289802	321001	1.64835e+06	2.10458e+06	2.03645e+06	1.51234e+06	2.34118e+06	1.66475e+06	2.87341e+06	2.71387e+06	2.51713e+06	2.27326e+06	2.77987e+06	3.15371e+06	1.11847e+06	2.07009e+06	1.30741e+06	Prenol lipids	88495-63-0	HMDB0240267	-	-	-	-
Com_2176_pos	--	Prostaglandin B2	C20 H30 O4	12.295	335.221	2.52823e+07	2.5857e+07	2.93691e+07	2.71905e+07	2.36827e+07	2.5513e+07	3.29516e+07	3.48402e+07	2.58053e+07	3.24123e+07	3.16433e+07	3.035e+07	5.46132e+07	6.97708e+07	5.91907e+07	5.80597e+07	6.67501e+07	5.46855e+07	1.68683e+07	2.07553e+07	1.71295e+07	2.29425e+07	1.37909e+07	1.51684e+07	4.12373e+07	3.21844e+07	2.38858e+07	Fatty Acyls	13367-85-6	HMDB0004236	C05954	ko01100//Metabolic pathways;ko00590//Arachidonic acid metabolism;ko04726//Serotonergic synapse	Global and overview maps;Lipid metabolism;Nervous system	Metabolism;Organismal Systems
Com_41817_pos	Nelfinavir	--	C32 H45 N3 O4 S	9.917	568.313	297059	324661	304631	278898	291608	289074	374617	393975	391088	384536	367973	367601	617460	1.25963e+06	710646	391462	1.09347e+06	756056	1.37885e+06	915556	881546	1.00173e+06	839495	829840	535695	557823	607115	Carboxylic acids and derivatives	159989-64-7	HMDB0014365	-	-	-	-
Com_24849_pos	Diphenoxylate	--	C30 H32 N2 O2	9.344	453.26	960390	1.01505e+06	1.01234e+06	1.0328e+06	989162	1.2783e+06	1.71446e+06	2.23328e+06	2.42798e+06	2.03495e+06	2.23367e+06	1.59747e+06	3.32331e+06	4.36511e+06	3.53001e+06	3.84231e+06	2.76406e+06	2.95932e+06	1.87378e+06	2.49289e+06	1.67989e+06	2.96559e+06	1.79792e+06	4.16933e+06	1.90112e+06	3.23988e+06	1.93537e+06	Benzene and substituted derivatives	915-30-0	HMDB0015213	-	-	-	-
Com_13627_pos	RMK	--	C17 H35 N7 O4 S	7.96	416.25	2.00573e+06	2.04981e+06	1.75396e+06	2.06652e+06	2.1036e+06	2.2731e+06	1.44476e+06	432338	1.50738e+06	1.96951e+06	1.39023e+06	1.2765e+06	2.44966e+06	5.57104e+06	6.19467e+06	6.43693e+06	6.55937e+06	6.29341e+06	8.71119e+06	8.34688e+06	8.01501e+06	9.11954e+06	8.39781e+06	8.23578e+06	5.13453e+06	4.55752e+06	5.30423e+06	--	--	--	-	-	-	-
Com_3609_pos	Amoxicillin	--	C16 H19 N3 O5 S	6.032	388.099	4.95329e+07	5.55021e+07	5.33194e+07	5.43473e+07	4.98123e+07	4.95108e+07	3.13331e+07	2.81075e+07	1.45618e+07	2.29332e+07	3.29304e+07	1.76104e+07	3.01638e+07	3.47833e+07	4.10427e+07	2.99927e+07	3.80247e+07	3.43736e+07	2.82829e+07	3.52884e+07	2.77444e+07	2.92366e+07	2.86516e+07	1.37773e+07	3.4043e+07	2.94444e+07	3.02237e+07	Lactams	26787-78-0	HMDB0015193	-	-	-	-
Com_13518_pos	Deoxyinosine	--	C10 H12 N4 O4	2.352	253.085	3.51036e+06	2.43253e+06	2.67202e+06	3.79864e+06	4.22981e+06	3.60954e+06	6.20786e+06	4.45854e+06	4.78111e+06	6.58716e+06	6.76932e+06	7.25341e+06	6.08957e+06	4.74493e+06	5.03683e+06	5.04952e+06	5.25222e+06	5.33933e+06	6.50991e+06	7.15469e+06	9.05206e+06	8.55541e+06	4.85475e+06	8.68935e+06	7.7482e+06	4.43639e+06	5.38644e+06	Purine nucleosides	890-38-0	HMDB0000071	C05512	ko01100//Metabolic pathways;ko00230//Purine metabolism	Global and overview maps;Nucleotide metabolism	Metabolism
Com_4987_pos	DMK	--	C15 H28 N4 O6 S	7.513	393.177	2.78957e+06	3.22711e+06	2.16183e+06	2.35275e+06	2.49025e+06	2.28299e+06	1.15247e+06	1.82613e+06	1.1126e+06	1.35972e+06	1.6511e+06	1.40562e+06	1.76183e+07	1.34213e+07	1.84713e+07	1.68045e+07	1.82742e+07	1.58002e+07	1.96637e+07	1.72277e+07	2.54969e+07	1.75078e+07	2.53659e+07	1.70547e+07	9.56835e+06	1.02911e+07	1.11994e+07	--	--	--	-	-	-	-
Com_1562_pos	DNK	--	C14 H25 N5 O7	9.002	376.185	1.2154e+07	9.30154e+06	1.04606e+07	1.31352e+07	9.00249e+06	9.35034e+06	5.73889e+06	5.23687e+06	7.37678e+06	5.41902e+06	4.41146e+06	7.04044e+06	5.94666e+07	5.99346e+07	5.37902e+07	4.81161e+07	4.77011e+07	5.96024e+07	6.87772e+07	8.27788e+07	6.66954e+07	7.87915e+07	8.15138e+07	7.33372e+07	4.503e+07	3.60419e+07	4.0477e+07	--	--	--	-	-	-	-
Com_38082_pos	L-Argininosuccinate	--	C10 H18 N4 O6	6.709	291.131	681298	842404	984187	807904	842345	979646	1.1102e+06	1.01518e+06	1.21887e+06	1.24103e+06	1.07128e+06	1.29681e+06	996396	1.19078e+06	1.27714e+06	1.01945e+06	984706	1.24468e+06	1.22642e+06	1.86601e+06	910687	1.4537e+06	1.48255e+06	1.13363e+06	1.20635e+06	1.33326e+06	1.95445e+06	Carboxylic acids and derivatives	2387-71-5	HMDB0000052	C03406	ko01100//Metabolic pathways;ko01110//Biosynthesis of secondary metabolites;ko01130//Biosynthesis of antibiotics;ko01230//Biosynthesis of amino acids;ko00220//Arginine biosynthesis;ko00250//Alanine, aspartate and glutamate metabolism	Amino acid metabolism;Global and overview maps	Metabolism
Com_12785_pos	Remacemide	--	C17 H20 N2 O	5.99	269.167	1.36117e+06	3.8144e+06	2.25793e+06	2.36011e+06	2.45285e+06	2.08617e+06	1.05565e+06	2.50776e+06	3.13524e+06	1.79225e+06	2.68313e+06	908305	8.96543e+06	1.18534e+07	8.08183e+06	9.28509e+06	7.42525e+06	1.12144e+07	6.36926e+06	6.19954e+06	5.86591e+06	8.69292e+06	5.41128e+06	8.37091e+06	3.3632e+06	4.24043e+06	6.06045e+06	--	--	--	-	-	-	-
Com_10565_pos	L-Normetanephrine	--	C9 H13 N O3	6.459	184.097	1.33931e+07	1.30094e+07	1.25628e+07	1.49704e+07	1.46431e+07	1.27288e+07	1.27129e+07	1.18665e+07	1.08307e+07	1.20628e+07	1.36851e+07	1.34602e+07	5.46525e+06	5.29868e+06	6.19744e+06	5.60094e+06	6.35188e+06	6.40601e+06	6.43431e+06	6.47248e+06	7.49958e+06	8.45516e+06	8.21367e+06	7.75177e+06	9.36602e+06	8.54445e+06	7.58131e+06	Phenols	97-31-4	HMDB0000819	C05589	ko01100//Metabolic pathways;ko00350//Tyrosine metabolism	Amino acid metabolism;Global and overview maps	Metabolism
Com_1316_pos	5α-Tetrahydrocortisol	--	C21 H34 O5	8.42	755.464	954388	1.56439e+06	1.25301e+06	887199	1.39846e+06	731815	761431	862132	690745	926817	1.2654e+06	748990	7.37833e+07	7.80913e+07	6.31898e+07	5.7258e+07	6.89319e+07	6.87393e+07	9.96289e+07	1.00541e+08	9.69252e+07	8.99258e+07	9.9452e+07	8.30155e+07	4.50677e+07	3.48922e+07	4.92266e+07	--	--	--	-	-	-	-
Com_5614_pos	N-Lauroylsarcosine	--	C15 H29 N O3	15.164	289.252	8.74993e+06	1.08838e+07	8.66142e+06	1.00002e+07	1.57611e+07	1.50256e+07	8.37747e+06	1.16984e+07	1.43237e+07	5.92794e+06	1.2727e+07	2.55555e+07	7.40805e+06	1.16549e+07	2.84821e+06	2.84194e+06	3.49767e+06	3.39708e+06	2.76596e+06	3.10798e+06	4.26854e+06	3.99264e+06	4.40581e+06	4.76743e+06	1.2354e+07	1.2382e+07	1.34764e+07	--	--	--	-	-	-	-
Com_9074_pos	3-(dimethylamino)-1-phenylprop-2-en-1-one	--	C11 H13 N O	2.822	176.105	1.01847e+06	851514	820069	861181	1.28829e+06	856230	959981	860470	981590	862866	960823	845013	1.1978e+07	1.04313e+07	1.28612e+07	1.13392e+07	1.22571e+07	1.57541e+07	1.25991e+07	1.39427e+07	5.02536e+06	1.22082e+07	1.47358e+07	1.12876e+07	4.98376e+06	6.73557e+06	7.58915e+06	--	--	--	-	-	-	-
Com_10758_pos	PC (22:6e/11:0)	--	C41 H72 N O7 P	15.308	722.511	9.51788e+06	7.11238e+06	8.60177e+06	6.00346e+06	2.88471e+06	8.66055e+06	5.91778e+06	9.62297e+06	1.03981e+07	1.34552e+07	7.16784e+06	6.66066e+06	3.82951e+06	2.49075e+06	3.76406e+06	1.37782e+06	4.79751e+06	3.23253e+06	2.64128e+06	3.52673e+06	2.31161e+06	3.57026e+06	1.51887e+06	3.04099e+06	6.10899e+06	2.8702e+06	4.92752e+06	--	--	--	-	-	-	-
Com_551_pos	PE (19:2/19:2)	--	C43 H78 N O8 P	15.647	768.552	1.92677e+08	9.9445e+07	1.56612e+08	1.96016e+08	1.44717e+08	1.91712e+08	2.01759e+08	1.75265e+08	1.75805e+08	1.97172e+08	2.65197e+08	1.91888e+08	1.7394e+08	1.54799e+08	1.25491e+08	1.8357e+08	1.13254e+08	1.40578e+08	7.07574e+07	1.01581e+08	1.84823e+08	6.46768e+07	1.47835e+08	1.87951e+08	1.4556e+08	7.44435e+07	1.13207e+08	--	--	--	-	-	-	-
Com_2973_pos	Oxymatrine	--	C15 H24 N2 O2	5.375	265.195	1.60836e+07	1.94729e+07	1.4794e+07	1.38511e+07	1.40422e+07	1.62926e+07	6.15032e+06	9.01773e+06	1.28534e+07	8.25861e+06	1.04946e+07	8.41451e+06	2.70327e+07	2.67093e+07	2.54268e+07	2.58456e+07	2.29543e+07	2.8229e+07	3.33353e+07	4.10509e+07	4.23555e+07	3.65168e+07	3.43369e+07	4.04287e+07	1.47631e+07	2.38405e+07	2.46835e+07	--	--	--	-	-	-	-
Com_14630_pos	LNH	--	C16 H26 N6 O5	5.769	383.204	1.07782e+06	1.62072e+06	1.00575e+06	980011	1.56299e+06	937060	1.40838e+06	2.20493e+06	2.88095e+06	3.41186e+06	1.58421e+06	2.15865e+06	4.33445e+06	3.40655e+06	3.78731e+06	4.18844e+06	3.6739e+06	4.56778e+06	8.24084e+06	6.73968e+06	7.41075e+06	8.39745e+06	7.50269e+06	6.39621e+06	4.37337e+06	3.4986e+06	4.67227e+06	--	--	--	-	-	-	-
Com_24459_pos	Epigallocatechin	--	C15 H14 O7	5.887	307.079	1.5738e+06	1.88684e+06	1.37288e+06	1.9644e+06	1.30824e+06	1.63095e+06	1.61552e+06	2.49759e+06	1.95018e+06	965832	2.12133e+06	1.64005e+06	1.47088e+06	2.2417e+06	1.83831e+06	1.42888e+06	1.56899e+06	1.37483e+06	4.36169e+06	3.63009e+06	3.36586e+06	3.80658e+06	3.14976e+06	3.18504e+06	2.66233e+06	2.53513e+06	1.98628e+06	Flavonoids	-	HMDB0141542	C12136	ko01110//Biosynthesis of secondary metabolites	Global and overview maps	Metabolism
Com_3060_pos	(+/-)5(6)-DiHET	--	C20 H34 O4	14.934	380.287	2.00703e+07	2.58285e+07	1.76639e+07	1.848e+07	2.66321e+07	3.53796e+07	1.66268e+07	2.31155e+07	2.9056e+07	1.37774e+07	2.58275e+07	4.63152e+07	1.18478e+07	1.8115e+07	6.27294e+06	5.09984e+06	5.60379e+06	5.83439e+06	3.70955e+06	4.8622e+06	7.52499e+06	7.22165e+06	6.50593e+06	8.43925e+06	2.12934e+07	2.59266e+07	2.58774e+07	--	--	--	-	-	-	-
Com_36850_pos	5-Hydroxyindoleacetate	--	C10 H9 N O3	7.374	192.069	612316	828910	568816	703145	740947	702718	1.13293e+06	1.24212e+06	2.32369e+06	1.38031e+06	1.36896e+06	894509	547791	661353	580006	669880	553505	569824	843258	909317	750006	866263	697576	558805	714123	1.26993e+06	742274	Indoles and derivatives	54-16-0	HMDB0000763	C05635	ko01100//Metabolic pathways;ko04726//Serotonergic synapse;ko00380//Tryptophan metabolism	Amino acid metabolism;Global and overview maps;Nervous system	Metabolism;Organismal Systems
Com_12527_pos	--	Melatonin	C13 H16 N2 O2	5.158	250.154	502936	502315	480688	395084	589950	627287	877692	802868	570677	948291	627171	1.32096e+06	1.1958e+07	1.02911e+06	4.37495e+06	855995	1.15204e+06	1.00789e+06	961020	819244	773766	962280	904901	907287	944563	943652	742928	Indoles and derivatives	73-31-4	HMDB0001389	C01598	ko01100//Metabolic pathways;ko04080//Neuroactive ligand-receptor interaction;ko00380//Tryptophan metabolism;ko04713//Circadian entrainment	Amino acid metabolism;Environmental adaptation;Global and overview maps;Signaling molecules and interaction	Environmental Information Processing;Metabolism;Organismal Systems
Com_18907_pos	RMH	--	C17 H30 N8 O4 S	6.623	465.198	3.9533e+06	4.66625e+06	3.8548e+06	3.10465e+06	5.30721e+06	2.9501e+06	2.27798e+06	2.91633e+06	7.0774e+06	2.9275e+06	2.6942e+06	6.33334e+06	2.86336e+06	1.2797e+06	1.24767e+06	2.20612e+06	1.17987e+06	2.44356e+06	1.42521e+06	800123	4.40833e+06	3.14831e+06	2.02606e+06	2.07484e+06	2.7124e+06	2.51359e+06	2.28354e+06	--	--	--	-	-	-	-
Com_25238_pos	3-(tert-butyl)-1-methyl-N-(2-oxo-3-azepanyl)-1H-pyrazole-5-carboxamide	--	C15 H24 N4 O2	6.28	293.192	4.07685e+06	3.94888e+06	4.87436e+06	5.17367e+06	4.51263e+06	1.79195e+06	3.91393e+06	4.02752e+06	3.77533e+06	3.67864e+06	3.90022e+06	3.55767e+06	2.38929e+06	4.44036e+06	2.82304e+06	3.32071e+06	2.90129e+06	2.52297e+06	4.16806e+06	3.61737e+06	3.06221e+06	4.08105e+06	2.723e+06	3.97337e+06	4.7047e+06	3.88775e+06	3.29463e+06	--	--	--	-	-	-	-
Com_27048_pos	LPC 16:4	--	C24 H42 N O7 P	7.905	488.272	4.95001e+06	4.97008e+06	4.50093e+06	4.13242e+06	5.48078e+06	4.98928e+06	1.65955e+06	2.27105e+06	2.10303e+06	1.75411e+06	2.1089e+06	1.63263e+06	1.84125e+06	1.27406e+06	4.55253e+06	1.70705e+06	2.13215e+06	1.63608e+06	2.87087e+06	2.45212e+06	2.27216e+06	2.67305e+06	2.78175e+06	1.91724e+06	2.63366e+06	2.90811e+06	1.71841e+06	--	--	--	-	-	-	-
Com_2137_pos	5,6-dimethoxy-2-(2-methoxyphenyl)-4H-chromen-4-one	--	C18 H16 O5	7.566	148.05	7.8417e+07	9.11105e+07	8.19997e+07	8.93808e+07	8.67851e+07	8.08722e+07	6.45652e+07	6.6168e+07	6.42394e+07	6.42241e+07	6.62106e+07	6.52484e+07	2.72455e+07	3.43459e+07	3.61934e+07	2.73453e+07	3.51359e+07	2.90661e+07	4.03946e+07	3.75621e+07	4.25644e+07	4.91126e+07	4.00738e+07	3.98737e+07	5.29251e+07	4.76228e+07	4.5805e+07	--	--	--	-	-	-	-
Com_17586_pos	LPE 16:0	--	C21 H44 N O7 P	14.743	454.293	4.15786e+06	5.27991e+06	4.54424e+06	4.71155e+06	5.00441e+06	8.29017e+06	3.80343e+06	4.56967e+06	5.33135e+06	3.49641e+06	6.46861e+06	6.2477e+06	2.36042e+06	8.09091e+06	5.29875e+06	1.96459e+06	3.45985e+06	2.11913e+06	1.7605e+06	4.43855e+06	2.97284e+06	4.01616e+06	2.2036e+06	4.97179e+06	5.78667e+06	6.27201e+06	7.09241e+06	--	--	--	-	-	-	-
Com_27116_pos	TNK	--	C14 H27 N5 O6	6.117	362.201	949395	470258	495831	440358	439917	516690	451447	718636	513526	687313	533532	1.0889e+06	1.84515e+06	3.12605e+06	3.24092e+06	2.78776e+06	3.24167e+06	3.47095e+06	3.72122e+06	3.15947e+06	2.95907e+06	3.41854e+06	3.19296e+06	3.25627e+06	3.24977e+06	2.34828e+06	2.03259e+06	--	--	--	-	-	-	-
Com_4489_pos	1-(4-methylphenyl)-3,5-diphenylpent-2-ene-1,5-dione	--	C24 H20 O2	12.449	363.137	2.77838e+06	3.17504e+06	3.40612e+06	3.00687e+06	3.14632e+06	3.65788e+06	3.26488e+07	2.68178e+07	1.9954e+07	2.26463e+07	3.34766e+07	3.04334e+07	992337	2.32958e+06	2.12371e+06	1.51296e+06	2.27575e+06	1.03342e+06	3.87623e+06	4.4713e+06	767707	2.60651e+06	3.08602e+06	3.34445e+06	9.09579e+06	8.98724e+06	8.37736e+06	--	--	--	-	-	-	-
Com_37988_pos	--	Thymopentin	C30 H49 N9 O9	9.172	680.373	171945	171340	169585	164162	173211	169981	256745	189016	131957	204919	135021	455408	1.99232e+06	1.71478e+06	1.44462e+06	513047	1.55298e+06	1.6756e+06	1.82124e+06	1.05386e+06	1.68559e+06	1.85008e+06	1.78393e+06	1.2571e+06	1.47337e+06	747584	971600	--	--	--	-	-	-	-
Com_46593_pos	--	Spiculisporic Acid	C17 H28 O6	5.884	351.178	520071	305339	417197	360010	373162	350249	105976	213062	297463	106595	114390	106421	246023	269780	243720	293605	402625	359640	411710	413616	475832	704769	331046	461861	307282	243247	339092	--	--	--	-	-	-	-
Com_8573_pos	4-Hydroxymandelonitrile	--	C8 H7 N O2	1.174	150.052	1.75023e+07	1.74376e+07	1.69349e+07	1.82168e+07	1.03414e+07	1.36096e+07	9.02757e+06	1.811e+07	1.45407e+07	1.43022e+07	1.15029e+07	1.5579e+07	1.01012e+07	1.08373e+07	9.72402e+06	1.00179e+07	1.05691e+07	7.41228e+06	1.07533e+07	7.41061e+06	1.1626e+07	8.81741e+06	7.31605e+06	8.10955e+06	1.55135e+07	9.29293e+06	9.77528e+06	--	--	--	-	-	-	-
Com_39055_pos	--	DY131	C18 H21 N3 O2	6.947	312.172	794333	619859	969918	659219	784073	750146	519419	555683	526184	959159	529869	689697	762363	885688	882577	859530	953268	647664	879096	986972	1.67896e+06	674567	1.17176e+06	442291	640248	732880	667178	--	--	--	-	-	-	-
Com_32606_pos	PC (22:5e/16:0)	--	C46 H84 N O7 P	15.363	794.599	1.13054e+06	936046	1.04075e+06	1.62154e+06	1.38358e+06	1.56803e+06	1.58834e+06	2.93514e+06	1.46874e+06	1.50959e+06	2.39263e+06	1.39228e+06	894485	1.10132e+06	739505	723153	986101	959101	1.6281e+06	888271	2.59354e+06	607543	1.02648e+06	1.3042e+06	1.39211e+06	1.11999e+06	675156	--	--	--	-	-	-	-
Com_43515_pos	--	Lysopc 14:0	C22 H46 N O7 P	15.115	468.308	442985	469783	532457	581142	617091	969395	339808	876107	1.10868e+06	383785	469375	1.25359e+06	471725	628731	325411	95013	297656	187484	332598	287809	456273	252047	268980	562744	821822	874679	927548	--	--	--	-	-	-	-
Com_5189_pos	QLH	--	C17 H28 N6 O5	6.057	380.192	1.52895e+06	2.03164e+06	1.72954e+06	2.79751e+06	2.34288e+06	1.32159e+06	5.54869e+06	6.28047e+06	6.85275e+06	6.01738e+06	5.79106e+06	5.87639e+06	2.56281e+07	2.7663e+07	1.81196e+07	2.12889e+07	2.15679e+07	2.22767e+07	2.53613e+07	2.25135e+07	1.9827e+07	1.38569e+07	1.97976e+07	1.95263e+07	8.20663e+06	1.14407e+07	1.3074e+07	--	--	--	-	-	-	-
Com_17006_pos	IMH	--	C17 H29 N5 O4 S	6.629	400.2	583042	591701	601802	538466	658254	566598	1.08949e+06	939040	678967	557584	766535	615611	4.43576e+06	3.2424e+06	5.46231e+06	3.4211e+06	8.96157e+06	4.92528e+06	5.52464e+06	5.54843e+06	6.73711e+06	6.67824e+06	5.84021e+06	5.56248e+06	3.30731e+06	2.7281e+06	3.43714e+06	--	--	--	-	-	-	-
Com_12798_pos	Tyr-Tyr-Tyr	--	C27 H29 N3 O7	7.573	508.215	417719	338618	488500	451902	604015	324089	267790	469934	603569	549516	271137	261755	4.97077e+06	3.75702e+06	3.9131e+06	2.65214e+06	5.00726e+06	5.05197e+06	6.51491e+06	6.85516e+06	6.45213e+06	8.97768e+06	1.01762e+07	6.94355e+06	3.90527e+06	3.02535e+06	2.74104e+06	--	--	--	-	-	-	-
Com_7238_pos	Palmitoylcarnitine	--	C23 H45 N O4	13.146	400.342	4.62251e+06	5.22546e+06	3.74804e+06	4.6351e+06	7.14465e+06	1.01022e+07	9.80438e+06	1.11065e+07	1.1758e+07	8.75568e+06	1.38225e+07	1.99212e+07	3.40704e+06	5.77091e+06	3.05801e+06	2.02998e+06	2.58436e+06	2.462e+06	6.05646e+06	8.70393e+06	8.95124e+06	1.15785e+07	8.86952e+06	1.33471e+07	1.53528e+07	1.46627e+07	1.36638e+07	Fatty Acyls	2364-67-2	HMDB0000222	-	-	-	-
Com_1163_pos	3-hydroxy-2-[5-nitro-2-(1-pyrrolidinyl)benzyl]propanenitrile	--	C14 H17 N3 O3	7.165	276.134	3.36643e+07	3.70695e+07	3.42085e+07	5.07057e+07	3.4861e+07	3.41882e+07	3.40741e+07	3.54913e+07	3.50897e+07	3.32099e+07	3.82567e+07	3.56619e+07	9.19535e+07	3.83576e+07	9.32116e+07	9.15847e+07	1.00102e+08	8.73243e+07	1.10158e+08	1.07568e+08	1.10948e+08	6.92034e+07	1.10826e+08	9.46393e+07	7.52606e+07	7.1482e+07	7.22947e+07	--	--	--	-	-	-	-
Com_28591_pos	PC (14:0/14:0)	--	C36 H72 N O8 P	16.206	678.505	2.15143e+06	3.34948e+06	491417	1.61554e+06	1.11528e+06	2.63809e+06	1.08181e+06	2.31115e+06	2.05747e+06	1.62071e+06	1.47524e+06	2.77937e+06	1.52365e+06	2.18007e+06	4.16092e+06	2.26112e+06	1.31832e+06	1.62712e+06	2.30764e+06	1.67936e+06	1.50659e+06	928020	1.58509e+06	794709	2.73352e+06	1.64815e+06	1.8883e+06	--	--	--	-	-	-	-
Com_24697_pos	6 β-Hydroxycortisol	--	C21 H30 O6	4.071	361.208	679753	842418	752789	734960	1.08922e+06	693552	989993	636809	644173	757406	668862	808361	3.47307e+06	3.72389e+06	3.03461e+06	2.58884e+06	5.40985e+06	3.12513e+06	3.87115e+06	1.85085e+06	1.40819e+06	2.00452e+06	2.36805e+06	2.34973e+06	3.83016e+06	2.93451e+06	1.79693e+06	--	--	--	-	-	-	-
Com_26680_pos	AMK	--	C14 H28 N4 O4 S	6.658	331.182	358928	804861	358522	386176	746453	368137	662932	625005	496471	859996	767810	1.09604e+06	3.43317e+06	2.15589e+06	2.28119e+06	1.87869e+06	4.47459e+06	4.46293e+06	3.07487e+06	3.28943e+06	3.46885e+06	2.9996e+06	3.47362e+06	2.49113e+06	1.95559e+06	2.37138e+06	2.32297e+06	Organooxygen compounds	52450-39-2	HMDB0062497	-	-	-	-
Com_15622_pos	Otenzepad	--	C24 H31 N5 O2	7.833	422.252	172426	167137	167229	171547	163039	168514	211859	210317	208853	210344	206669	267336	1.45883e+06	9.3871e+06	1.27869e+06	1.44947e+06	1.50903e+06	1.62901e+06	1.77164e+06	1.61871e+06	1.85141e+06	2.43279e+06	1.6875e+06	1.52833e+06	1.20059e+06	702412	843336	--	--	--	-	-	-	-
Com_29308_pos	N-Acetyl-L-carnosine	--	C11 H16 N4 O4	1.915	247.149	2.59129e+06	2.38379e+06	2.22515e+06	2.1287e+06	1.64506e+06	2.56112e+06	2.2197e+06	1.97068e+06	2.48581e+06	2.68234e+06	2.73697e+06	2.70237e+06	2.97936e+06	3.2819e+06	3.02401e+06	2.86101e+06	2.53168e+06	3.11621e+06	2.80112e+06	2.74897e+06	2.94099e+06	1.43519e+06	2.67749e+06	3.19921e+06	3.08117e+06	3.10987e+06	2.70334e+06	--	--	--	-	-	-	-
Com_21182_pos	PC (16:2e/2:0)	--	C26 H50 N O7 P	14.731	520.34	3.04452e+06	3.46475e+06	3.31694e+06	3.56872e+06	3.46461e+06	5.6654e+06	2.84655e+06	3.36247e+06	4.43108e+06	3.14481e+06	3.76461e+06	5.82598e+06	1.7037e+06	2.99686e+06	1.87025e+06	997395	1.49483e+06	978259	965551	1.65099e+06	1.80059e+06	1.60392e+06	1.21574e+06	2.22196e+06	4.03465e+06	4.14698e+06	3.36548e+06	--	--	--	-	-	-	-
Com_6086_pos	4-Methyl-5-thiazoleethanol	--	C6 H9 N O S	1.371	144.048	2.57823e+07	2.64975e+07	2.37391e+07	2.91319e+07	2.52094e+07	3.12767e+07	1.77133e+07	1.84045e+07	2.48345e+07	1.92557e+07	1.81473e+07	1.38673e+07	9.57513e+06	8.67909e+06	1.0036e+07	1.27238e+07	1.129e+07	1.41964e+07	1.18716e+07	1.47231e+07	1.5428e+07	1.49227e+07	1.84698e+07	1.66162e+07	1.91803e+07	1.69498e+07	1.93125e+07	Azoles	137-00-8	HMDB0032985	C04294	ko01100//Metabolic pathways;ko00730//Thiamine metabolism	Global and overview maps;Metabolism of cofactors and vitamins	Metabolism
Com_3373_pos	Hippuric acid	--	C9 H9 N O3	7.875	180.066	4.99113e+07	5.60965e+07	4.89978e+07	5.94989e+07	5.37701e+07	5.27037e+07	3.30453e+07	3.56909e+07	3.43207e+07	3.46314e+07	3.63469e+07	3.40818e+07	1.72836e+06	1.84549e+06	1.87626e+06	1.98053e+06	2.00598e+06	2.39293e+06	2.82425e+06	3.31933e+06	2.76748e+06	3.02536e+06	2.54944e+06	2.57978e+06	1.71095e+07	1.55133e+07	1.39236e+07	Benzene and substituted derivatives	495-69-2	HMDB0000714	C01586	ko00360//Phenylalanine metabolism	Amino acid metabolism	Metabolism
Com_22243_pos	PC (22:4/22:5)	--	C52 H86 N O8 P	16.582	884.614	4.03071e+06	2.16252e+06	5.10484e+06	2.16258e+06	1.20925e+06	3.14421e+06	4.64916e+06	3.40687e+06	1.95568e+06	5.56688e+06	3.7157e+06	4.53293e+06	3.11975e+06	1.33354e+06	1.17531e+06	1.37617e+06	1.91811e+06	2.84761e+06	1.15206e+06	2.15735e+06	2.54141e+06	1.79738e+06	1.92313e+06	988602	2.00394e+06	1.0259e+06	1.58596e+06	--	--	--	-	-	-	-
Com_43797_pos	Estrone	--	C18 H22 O2	15.598	309.126	984171	933907	886037	1.05814e+06	1.40489e+06	916016	1.00413e+06	1.1218e+06	1.03529e+06	972781	997251	939737	1.10651e+06	1.20679e+06	1.11145e+06	1.02819e+06	1.32055e+06	1.0034e+06	1.00516e+06	1.05066e+06	1.01617e+06	916781	923652	1.09092e+06	998320	1.02197e+06	1.20978e+06	Steroids and steroid derivatives	481-97-0	HMDB0001425	C00468	ko01100//Metabolic pathways;ko00140//Steroid hormone biosynthesis;ko04913//Ovarian Steroidogenesis;ko04917//Prolactin signaling pathway	Endocrine system;Global and overview maps;Lipid metabolism	Metabolism;Organismal Systems
Com_29730_pos	Cer-NDS (d17:0/17:0)	--	C34 H69 N O3	15.991	540.535	4.62488e+06	4.32928e+06	3.80573e+06	2.20421e+06	1.21307e+06	3.19671e+06	1.70543e+06	2.45797e+06	2.50637e+06	3.16105e+06	1.53337e+06	1.84233e+06	931591	924401	1.87005e+06	1.11543e+06	2.09075e+06	519607	1.32779e+06	1.14217e+06	625918	1.31686e+06	396730	1.12227e+06	1.69577e+06	2.13993e+06	2.31103e+06	--	--	--	-	-	-	-
Com_5_pos	Penicillin G	--	C16 H18 N2 O4 S	11.271	335.105	1.49825e+10	9.89566e+09	1.49687e+10	2.39106e+10	1.61524e+10	2.29956e+10	2.00526e+10	1.35159e+10	1.72124e+10	1.22197e+10	1.95742e+10	1.75654e+10	3.32004e+09	7.14043e+09	4.0047e+09	5.07459e+09	4.24987e+09	3.72168e+09	5.3508e+09	4.28456e+09	2.77771e+09	4.99836e+09	3.63942e+09	9.81104e+09	10749617865	1.04301e+10	8.19929e+09	Carboxylic acids and derivatives	2349-07-07	HMDB0037849	C05551	ko01130//Biosynthesis of antibiotics;ko04976//Bile secretion	Digestive system;Global and overview maps	Metabolism;Organismal Systems
Com_20693_pos	4-phenoxyphenyl 4-hydroxypiperidine-1-carboxylate	--	C18 H19 N O4	6.224	314.14	1.35259e+06	1.69585e+06	1.81005e+06	1.6259e+06	1.2996e+06	1.39943e+06	1.67722e+06	1.24228e+06	1.72975e+06	1.96633e+06	1.90552e+06	1.41506e+06	4.95961e+06	4.14361e+06	5.37894e+06	5.05854e+06	4.32419e+06	4.89706e+06	4.78125e+06	5.22133e+06	5.31001e+06	5.41947e+06	5.09469e+06	5.3988e+06	3.28196e+06	3.53974e+06	3.9235e+06	--	--	--	-	-	-	-
Com_14119_pos	DAG (2:0/16:0)	--	C21 H40 O5	15.406	390.321	6.60949e+06	8.84805e+06	3.07694e+06	1.94222e+06	1.1647e+07	1.20623e+07	5.16116e+06	9.11591e+06	7.35679e+06	3.2945e+06	7.39734e+06	8.56809e+06	6.77634e+06	6.62632e+06	5.33936e+06	2.92071e+06	3.35269e+06	3.76424e+06	2.96899e+06	2.69111e+06	2.49111e+06	2.47794e+06	3.33772e+06	2.77946e+06	7.73972e+06	1.03845e+07	9.84599e+06	--	--	--	-	-	-	-
Com_35047_pos	N1-phenethyl-3-(2-thienyl)acrylamide	--	C15 H15 N O S	8.148	258.097	671489	683642	714318	648515	714979	645138	2.71397e+06	2.40883e+06	2.22108e+06	2.26282e+06	2.49154e+06	2.14869e+06	841100	810343	881891	975822	895288	934143	870859	793453	762311	823766	784201	817226	679210	825339	744045	--	--	--	-	-	-	-
Com_14974_pos	1-(1,3-benzodioxol-5-yl)-2-[4-(9H-fluoren-9-yl)piperazino]-1-ethanone	--	C26 H24 N2 O3	7.987	413.192	453060	406532	500292	336111	512054	494193	9.59137e+06	8.80853e+06	8.83383e+06	9.25096e+06	9.46873e+06	8.55446e+06	3.97604e+06	3.51614e+06	3.95594e+06	3.56075e+06	4.65888e+06	4.14436e+06	4.80828e+06	4.80617e+06	5.04088e+06	5.34365e+06	3.616e+06	5.53836e+06	4.87025e+06	3.66818e+06	3.22055e+06	--	--	--	-	-	-	-
Com_19052_pos	--	D-Ala-D-Ala	C6 H12 N2 O3	1.437	161.092	7.03018e+06	6.67172e+06	6.6108e+06	6.54575e+06	6.46007e+06	7.25302e+06	6.27719e+06	5.53242e+06	5.65547e+06	6.0091e+06	5.99518e+06	6.68524e+06	1.38264e+06	1.1469e+06	1.41562e+06	1.39109e+06	1.33183e+06	1.5051e+06	1.73169e+06	1.68225e+06	1.72839e+06	1.90078e+06	1.84355e+06	1.73882e+06	4.14614e+06	3.23815e+06	3.43303e+06	Carboxylic acids and derivatives	-	HMDB0028680	C00993	ko01100//Metabolic pathways	Global and overview maps	Metabolism
Com_29140_pos	KMH	--	C17 H30 N6 O4 S	7.768	397.208	2.43776e+06	2.64573e+06	2.69396e+06	3.00663e+06	2.59265e+06	2.43654e+06	3.1225e+06	3.2258e+06	2.64449e+06	2.42656e+06	2.15374e+06	2.58374e+06	1.55698e+06	2.06743e+06	1.0824e+06	2.67902e+06	2.38507e+06	2.2362e+06	2.55384e+06	2.03478e+06	3.18731e+06	2.88195e+06	2.27389e+06	3.04144e+06	2.15289e+06	1.59759e+06	1.96853e+06	--	--	--	-	-	-	-
Com_35110_pos	Dodecanedioic acid	--	C12 H22 O4	6.09	231.162	286115	189074	180976	173883	322205	183660	142857	138029	132061	140113	134370	139666	1.26269e+06	1.27797e+06	894098	1.35404e+06	1.42599e+06	1.06187e+06	2.02262e+06	2.28411e+06	1.63348e+06	1.93542e+06	1.84931e+06	1.71211e+06	749531	1.10727e+06	899014	Fatty Acyls	6402-36-4	HMDB0000933	-	-	-	-
Com_21441_pos	ARH	--	C15 H26 N8 O4	6.736	383.211	562351	534224	523379	521123	634214	538117	366396	385597	381448	359627	361187	357847	3.27485e+06	3.21926e+06	3.88572e+06	1.5166e+06	3.03889e+06	2.9589e+06	3.39715e+06	3.78485e+06	5.09698e+06	3.70559e+06	3.91382e+06	3.44493e+06	1.17773e+06	1.94518e+06	1.22165e+06	--	--	--	-	-	-	-
Com_28001_pos	SKK	--	C15 H31 N5 O5	8.597	362.241	439470	1.08678e+06	776716	770489	510889	323106	973895	645026	832465	480603	672762	601757	4.01196e+06	556616	2.46543e+06	3.53873e+06	2.17663e+06	4.12269e+06	2.89179e+06	2.61407e+06	2.67494e+06	2.95983e+06	3.05884e+06	2.57693e+06	1.38067e+06	2.22538e+06	1.99088e+06	--	--	--	-	-	-	-
Com_11877_pos	PC (20:5e/2:0)	--	C30 H52 N O7 P	14.689	570.355	7.24604e+06	8.09209e+06	7.74705e+06	9.10718e+06	8.47809e+06	1.61479e+07	9.10176e+06	1.1655e+07	8.64792e+06	8.15682e+06	1.064e+07	9.91129e+06	4.30324e+06	1.08797e+07	7.73533e+06	3.03997e+06	5.54259e+06	3.96791e+06	2.56957e+06	5.51658e+06	4.94302e+06	6.53606e+06	3.51793e+06	5.68266e+06	1.26962e+07	1.15909e+07	9.78811e+06	--	--	--	-	-	-	-
Com_15934_pos	DAG (16:0/20:3)	--	C39 H70 O5	16.739	636.555	2.73296e+06	6.3695e+06	7.3511e+06	4.62318e+06	1.13618e+07	2.91143e+06	5.168e+06	2.66195e+06	2.81837e+06	5.5273e+06	5.23651e+06	4.54068e+06	2.75298e+06	5.68881e+06	3.06672e+06	4.38338e+06	3.87025e+06	3.9367e+06	3.7485e+06	1.75349e+06	2.75898e+06	2.99431e+06	3.77785e+06	5.12133e+06	4.75793e+06	3.27957e+06	2.9389e+06	--	--	--	-	-	-	-
Com_3927_pos	Sulfamethazine	--	C12 H14 N4 O2 S	12.089	279.093	4.5283e+07	4.93832e+07	4.65429e+07	4.49352e+07	4.87544e+07	4.61097e+07	1.38245e+06	1.37372e+06	1.74737e+06	1.44858e+06	2.1681e+06	1.79343e+06	5.90937e+06	5.91535e+06	6.01089e+06	6.0549e+06	6.65385e+06	6.09515e+06	2.25068e+07	2.28691e+07	2.24548e+07	2.28021e+07	2.07403e+07	2.07475e+07	1.97007e+07	1.77383e+07	1.65978e+07	Benzene and substituted derivatives	57-68-1	HMDB0015522	-	-	-	-
Com_48174_pos	PC (18:3/18:3)	--	C44 H76 N O8 P	15.943	778.534	76400.7	234536	69398.6	38003.2	41196.3	127396	129597	128726	140397	28109.6	150162	148263	105078	96909.2	113646	56275.8	26544.2	83089.5	115812	136891	23271.9	28725.4	419420	28902.9	150392	112937	166288	--	--	--	-	-	-	-
Com_34606_pos	Xanthinol	--	C13 H21 N5 O4	6.383	312.164	249786	456722	236661	289108	252678	249711	302337	382319	203042	378072	243975	317115	2.31423e+06	1.89691e+06	2.53003e+06	2.85275e+06	2.09896e+06	2.65564e+06	1.44118e+06	1.4059e+06	1.53109e+06	1.63195e+06	1.89341e+06	1.63144e+06	1.01091e+06	1.27734e+06	1.62515e+06	--	--	--	-	-	-	-
Com_4677_pos	7-methylpyrimido[4,5-d]pyrimidin-4-amine	--	C7 H7 N5	1.182	184.058	2.8954e+07	2.30643e+07	2.29105e+07	3.67601e+07	2.8549e+07	4.09687e+07	2.86786e+07	2.37535e+07	2.91102e+07	2.2693e+07	3.20168e+07	2.25719e+07	2.12588e+07	2.20515e+07	2.33124e+07	2.17998e+07	1.61524e+07	2.23907e+07	1.56444e+07	1.73303e+07	2.50863e+07	2.34025e+07	2.75047e+07	1.27291e+07	2.41154e+07	2.36276e+07	2.38535e+07	--	--	--	-	-	-	-
Com_4549_pos	L-Cysteinesulfinic acid	--	C3 H7 N O4 S	10.901	154.019	2.80748e+07	1.53993e+07	1.25023e+07	1.51192e+07	2.2105e+07	2.13978e+07	1.37777e+07	1.77933e+07	2.62781e+07	2.83297e+07	1.48615e+07	3.13381e+07	4.54392e+06	1.54011e+07	3.31628e+06	1.27003e+07	4.35604e+06	5.1272e+06	1.12951e+07	6.25812e+06	5.8395e+06	1.09979e+07	6.42472e+06	2.83193e+07	1.66723e+07	1.33662e+07	1.54882e+07	Carboxylic acids and derivatives	-	HMDB0060179	C00606	ko01100//Metabolic pathways;ko00270//Cysteine and methionine metabolism;ko00430//Taurine and hypotaurine metabolism	Amino acid metabolism;Global and overview maps;Metabolism of other amino acids	Metabolism
Com_3830_pos	Methioninesulfoxide	--	C5 H11 N O3 S	1.372	166.053	2.59177e+07	3.9717e+07	5.08846e+07	3.18146e+07	2.31496e+07	2.3789e+07	7.40071e+06	6.24562e+06	6.26913e+06	6.12845e+06	7.93308e+06	6.89548e+06	1.3803e+07	1.30657e+07	1.46912e+07	1.36396e+07	1.58736e+07	1.52667e+07	7.52292e+06	1.03536e+07	1.09206e+07	9.11941e+06	8.8285e+06	6.10999e+06	1.3665e+07	1.36362e+07	1.38966e+07	--	--	--	-	-	-	-
Com_4462_pos	FNK	--	C19 H29 N5 O5	6.927	390.218	2.96612e+06	3.54507e+06	2.18049e+06	2.11919e+06	2.02232e+06	2.73076e+06	2.01236e+06	2.29694e+06	1.76261e+06	992938	1.91358e+06	4.98605e+06	1.46212e+07	1.44423e+07	1.73177e+07	1.53294e+07	1.7211e+07	1.119e+07	2.35655e+07	2.76747e+07	2.86139e+07	2.6235e+07	2.38701e+07	2.71594e+07	1.26643e+07	1.33801e+07	1.50145e+07	--	--	--	-	-	-	-
Com_22276_pos	ethyl 1-(2-cyano-3-fluorophenyl)-5-methyl-1H-pyrazole-3-carboxylate	--	C14 H12 F N3 O2	12.348	274.099	7.02756e+06	6.16165e+06	5.32356e+06	5.8471e+06	7.36138e+06	5.21755e+06	4.32728e+06	2.96919e+06	3.09539e+06	2.2295e+06	4.67738e+06	2.90412e+06	1.56116e+06	1.35717e+06	2.06031e+06	1.09317e+06	1.75438e+06	1.70345e+06	2.30666e+06	1.55883e+06	1.55054e+06	1.7576e+06	2.28658e+06	2.64845e+06	2.96447e+06	3.33621e+06	2.20362e+06	--	--	--	-	-	-	-
Com_28863_pos	PC (18:1e/2:0)	--	C28 H56 N O7 P	15.641	550.386	1.79187e+06	1.90454e+06	1.50595e+06	1.87026e+06	2.23889e+06	3.6331e+06	1.11633e+06	2.08056e+06	3.03526e+06	1.9478e+06	1.47493e+06	3.6457e+06	827623	1.36775e+06	1.21562e+06	398419	607558	500125	486255	860103	955242	697640	813976	1.33848e+06	2.44105e+06	2.01489e+06	2.02418e+06	--	--	--	-	-	-	-
Com_36744_pos	HPH	--	C17 H23 N7 O4	8.311	412.171	920671	926146	1.10331e+06	838949	850357	843092	636543	764077	568850	542082	740090	536892	1.07385e+06	520061	998272	1.60956e+06	1.3825e+06	1.41021e+06	1.62009e+06	2.04484e+06	1.51541e+06	1.59412e+06	1.3978e+06	1.24035e+06	951522	974615	1.45558e+06	--	--	--	-	-	-	-
Com_5059_pos	Ezetimibe	--	C24 H21 F2 N O3	7.309	410.156	3.62852e+07	3.7275e+07	3.44208e+07	3.64293e+07	3.82805e+07	3.52982e+07	2.58176e+07	2.69673e+07	2.53448e+07	2.64128e+07	2.75938e+07	2.71607e+07	9.15564e+06	1.06181e+07	1.31439e+07	9.23342e+06	1.09698e+07	1.05519e+07	1.05412e+07	1.21495e+07	1.11353e+07	1.0684e+07	1.06042e+07	5.96908e+06	1.74099e+07	1.7477e+07	1.54918e+07	Lactams	163222-33-1	HMDB0015108	-	-	-	-
Com_4872_pos	FKK	--	C21 H35 N5 O4	8.749	422.268	617785	567717	519111	455036	455869	575440	431538	452879	431769	428831	449634	519326	1.42053e+07	1.25051e+07	1.56159e+07	1.2986e+07	1.38643e+07	1.42456e+07	2.41776e+07	2.22388e+07	2.39689e+07	2.65172e+07	1.71055e+07	2.58631e+07	1.2433e+07	1.25494e+07	1.12167e+07	--	--	--	-	-	-	-
Com_34303_pos	EMK	--	C16 H30 N4 O6 S	7.316	407.192	1.26531e+06	1.68508e+06	1.63661e+06	942572	3.54208e+06	1.07003e+06	913908	1.10547e+06	1.17164e+06	1.19124e+06	1.34685e+06	1.41348e+06	255836	220405	355255	261273	243153	268371	252605	412946	340737	242177	260337	293401	731899	627512	427111	--	--	--	-	-	-	-
Com_24643_pos	--	NAD+	C21 H27 N7 O14 P2	1.716	686.095	644614	726410	400320	707345	6.33742e+06	797829	547720	579960	303854	380245	502024	655099	1.16482e+06	1.39728e+06	1.01949e+06	2.9319e+06	747201	1.18316e+06	441632	326528	481419	707942	341174	553603	837151	423378	524274	(5'->5')-dinucleotides	53-84-9	HMDB0000902	C00003	ko01100//Metabolic pathways;ko04977//Vitamin digestion and absorption;ko00760//Nicotinate and nicotinamide metabolism;ko04925//Aldosterone synthesis and secretion;ko00730//Thiamine metabolism;ko04211//Longevity regulating pathway - mammal;ko00983//Drug metabolism - other enzymes;ko04152//AMPK signaling pathway;ko04212//Longevity regulating pathway - worm;ko00190//Oxidative phosphorylation	Aging;Digestive system;Endocrine system;Energy metabolism;Global and overview maps;Metabolism of cofactors and vitamins;Signal transduction;Xenobiotics biodegradation and metabolism	Environmental Information Processing;Metabolism;Organismal Systems
Com_1758_pos	N-(5-acetamidopentyl)acetamide	--	C9 H18 N2 O2	2.39	209.127	8.24025e+06	5.91362e+06	6.92724e+06	8.05221e+06	5.66567e+06	7.11652e+06	1.11362e+07	8.0845e+06	9.65351e+06	8.59348e+06	8.72564e+06	1.31991e+07	6.73e+07	4.48699e+07	5.74163e+07	5.07031e+07	5.74662e+07	5.21051e+07	5.31386e+07	6.34074e+07	7.10438e+07	5.87576e+07	5.67793e+07	5.60005e+07	2.08061e+07	3.29668e+07	3.51887e+07	--	--	--	-	-	-	-
Com_8882_pos	DAG (2:0/22:6)	--	C27 H40 O5	15.05	462.32	6.78497e+06	9.54058e+06	3.31411e+06	1.88126e+06	1.08228e+07	1.20576e+07	6.94088e+06	1.1341e+07	8.19979e+06	4.40632e+06	9.53702e+06	1.09109e+07	1.34958e+07	1.14094e+07	8.5166e+06	4.3296e+06	5.59119e+06	5.52294e+06	4.93087e+06	6.36978e+06	6.77572e+06	6.36219e+06	7.39407e+06	6.86242e+06	1.72886e+07	1.68263e+07	1.61752e+07	--	--	--	-	-	-	-
Com_2878_pos	HexCer-NS (d18:1/16:0)	--	C40 H77 N O8	16.646	700.571	6.58942e+07	4.81893e+07	4.66967e+07	3.62351e+07	4.09605e+07	2.27851e+07	1.39304e+07	1.12984e+07	1.44885e+07	5.63682e+06	9.22117e+06	2.04188e+07	1.67879e+07	1.84723e+07	4.19491e+07	1.92684e+07	1.32002e+07	1.13749e+07	1.29561e+07	7.62526e+06	8.60677e+06	9.86766e+06	1.14182e+07	2.23502e+07	2.559e+07	4.48579e+07	3.13144e+07	--	--	--	-	-	-	-
Com_4244_pos	octadec-9-ynoic acid	--	C18 H32 O2	14.987	263.237	1.20823e+07	1.5465e+07	5.99009e+06	8.58479e+06	1.45142e+07	2.00082e+07	1.39112e+07	1.45525e+07	2.12208e+07	9.36598e+06	1.88716e+07	3.36654e+07	8.59635e+06	1.40822e+07	3.97607e+06	3.2713e+06	2.77602e+06	4.54714e+06	2.98029e+06	3.6659e+06	4.67852e+06	4.51662e+06	3.8863e+06	5.07009e+06	1.41344e+07	1.43299e+07	1.31861e+07	--	--	--	-	-	-	-
Com_28093_pos	--	Glutathione	C10 H17 N3 O6 S	1.894	308.091	442086	523334	449576	467919	662490	517283	3.31744e+06	3.2753e+06	3.24235e+06	3.64428e+06	3.98014e+06	2.97655e+06	377807	753815	511515	559981	632846	609713	1.43427e+06	851728	501921	1.02375e+06	996616	1.70464e+06	1.07034e+06	1.01993e+06	1.24631e+06	Carboxylic acids and derivatives	-	HMDB0062697	C00051	ko01100//Metabolic pathways;ko04976//Bile secretion;ko02010//ABC transporters;ko00270//Cysteine and methionine metabolism;ko00480//Glutathione metabolism;ko04918//Thyroid hormone synthesis	Amino acid metabolism;Digestive system;Endocrine system;Global and overview maps;Membrane transport;Metabolism of other amino acids	Environmental Information Processing;Metabolism;Organismal Systems
Com_25867_pos	Salsolinol	--	C10 H13 N O2	1.191	163.073	4.3191e+06	3.57339e+06	3.96577e+06	4.34747e+06	5.02119e+06	4.06954e+06	3.82337e+06	3.80193e+06	3.5416e+06	3.45067e+06	3.48287e+06	3.8918e+06	2.65868e+06	2.86434e+06	2.86315e+06	2.77554e+06	2.61973e+06	2.7318e+06	2.42701e+06	2.73966e+06	2.55877e+06	2.497e+06	2.23018e+06	2.66933e+06	4.67664e+06	3.20603e+06	2.68969e+06	Tetrahydroisoquinolines	27740-96-1	HMDB0042012	-	-	-	-
Com_9725_pos	IKK	--	C18 H37 N5 O4	1.443	194.649	1.8348e+06	1.56417e+06	1.95797e+06	1.26708e+06	1.28239e+06	2.1053e+06	1.28855e+06	1.51704e+06	2.05274e+06	1.73184e+06	1.36408e+06	1.25972e+06	9.45194e+06	7.58457e+06	7.4955e+06	8.04586e+06	8.83414e+06	7.04593e+06	1.20825e+07	1.20101e+07	1.29987e+07	1.03189e+07	1.18821e+07	9.95477e+06	5.49606e+06	4.70684e+06	7.09719e+06	--	--	--	-	-	-	-
Com_17188_pos	Emetine	--	C29 H40 N2 O4	7.822	481.314	9.48791e+06	7.29383e+06	7.33212e+06	1.08308e+07	7.61615e+06	1.02796e+07	1.59175e+06	1.61852e+06	1.97222e+06	1.76982e+06	1.90655e+06	1.71819e+06	2.36399e+06	2.53274e+06	1.99535e+06	2.6065e+06	2.43203e+06	2.23272e+06	4.05926e+06	3.78472e+06	4.69615e+06	4.45447e+06	4.44567e+06	3.88156e+06	4.35247e+06	3.14372e+06	3.35733e+06	--	--	--	C09421	ko01110//Biosynthesis of secondary metabolites	Global and overview maps	Metabolism
Com_18282_pos	Neohesperidin dihydrochalcone	--	C28 H36 O15	10.852	613.213	1.26901e+06	935452	862514	864707	1.16828e+06	1.09502e+06	6.81367e+06	7.29828e+06	6.06085e+06	7.21282e+06	6.47114e+06	7.06728e+06	1.39831e+06	1.52196e+06	1.6203e+06	1.41932e+06	1.4567e+06	1.39862e+06	1.28911e+06	853775	1.54709e+06	1.47834e+06	1.15181e+06	1.23879e+06	3.20568e+06	2.30012e+06	2.42246e+06	Flavonoids	20702-77-6	HMDB0030542	-	-	-	-
Com_26676_pos	--	Guanethidine Monosulfate	C10 H24 N4 O4 S	7.4	297.159	569372	307198	323936	330749	324275	318056	271010	383597	251201	265567	260921	408261	3.39023e+06	2.8847e+06	1.87062e+06	2.7752e+06	3.61308e+06	4.46409e+06	3.64696e+06	827326	2.35145e+06	2.40903e+06	3.19071e+06	2.67082e+06	884384	1.67089e+06	1.3067e+06	Organonitrogen compounds	645-43-2	HMDB0015301	-	-	-	-
Com_2254_pos	N-(2,3-dihydro-1H-inden-2-yl)-4-hydroxybutanamide	--	C13 H17 N O2	12.236	220.133	4.47939e+07	6.07131e+07	7.35225e+07	7.64746e+07	4.01832e+07	5.92836e+07	5.84118e+07	2.97283e+07	5.62149e+06	2.72273e+07	6.4666e+07	9.7297e+06	4.26024e+06	4.81533e+06	1.71253e+07	6.12624e+06	5.86264e+06	1.28658e+07	5.22341e+06	1.27089e+07	3.10202e+06	5.0478e+06	4.62597e+06	1.22348e+07	2.54579e+07	2.17148e+07	1.66118e+07	--	--	--	-	-	-	-
Com_36804_pos	--	Pregnenolone	C21 H32 O2	14.678	317.247	481022	701841	390206	347492	644122	1.099e+06	456054	544472	1.22011e+06	479516	472604	2.22239e+06	745013	479429	381171	458576	257455	421784	363287	360272	991772	1.01625e+06	671299	1.4265e+06	1.83607e+06	1.4225e+06	1.61601e+06	Steroids and steroid derivatives	145-13-1	HMDB0000253	C01953	ko01100//Metabolic pathways;ko00140//Steroid hormone biosynthesis;ko04913//Ovarian Steroidogenesis;ko04925//Aldosterone synthesis and secretion	Endocrine system;Global and overview maps;Lipid metabolism	Metabolism;Organismal Systems
Com_42271_pos	LPC 14:0	--	C22 H46 N O7 P	14.23	468.308	884863	945244	732067	1.07565e+06	971902	1.82525e+06	1.00923e+06	1.15545e+06	1.23405e+06	759309	778746	1.28294e+06	570197	1.48232e+06	1.11851e+06	425807	686788	615290	376114	755937	698611	631922	587973	827649	1.5438e+06	1.1349e+06	1.18844e+06	--	--	--	-	-	-	-
Com_21444_pos	VPH	--	C16 H25 N5 O4	7.243	352.194	1.50359e+06	1.70159e+06	2.03535e+06	1.37336e+06	1.22454e+06	1.95874e+06	1.17128e+06	1.17619e+06	1.69792e+06	1.32553e+06	1.22998e+06	1.43271e+06	4.01432e+06	6.20829e+06	1.38619e+06	3.06215e+06	4.80938e+06	5.91614e+06	5.08848e+06	3.33085e+06	4.64007e+06	4.72293e+06	4.38968e+06	5.16362e+06	3.34782e+06	3.65056e+06	3.20418e+06	--	--	--	-	-	-	-
Com_6464_pos	2'-Deoxyadenosine	--	C10 H13 N5 O3	7.08	274.092	5.89982e+06	7.13269e+06	6.25884e+06	6.10869e+06	5.23783e+06	6.48081e+06	8.34842e+06	7.9739e+06	6.92344e+06	6.91169e+06	7.21584e+06	7.64942e+06	1.1987e+07	1.52923e+07	1.6888e+07	1.33597e+07	1.56691e+07	1.18212e+07	1.56766e+07	1.67323e+07	1.69925e+07	2.01707e+07	1.55451e+07	1.50589e+07	1.32928e+07	1.10204e+07	8.4688e+06	Purine nucleosides	958-09-8	HMDB0000101	C00559	ko01100//Metabolic pathways;ko00230//Purine metabolism	Global and overview maps;Nucleotide metabolism	Metabolism
Com_33197_pos	Benidipine	--	C28 H31 N3 O6	8.287	506.224	3.31161e+06	3.36381e+06	3.55992e+06	3.73767e+06	2.96456e+06	3.8583e+06	1.44187e+06	1.30581e+06	1.57682e+06	1.6291e+06	1.57553e+06	1.33558e+06	1.59455e+06	1.58884e+06	1.51558e+06	1.70425e+06	1.69656e+06	1.41702e+06	1.45839e+06	1.13398e+06	1.72222e+06	1.58646e+06	1.97164e+06	775159	2.60242e+06	1.577e+06	1.5742e+06	--	--	--	-	-	-	-
Com_14088_pos	--	NG,NG-Dimethyl-L-arginine	C8 H20 Cl2 N4 O2	5.661	275.102	1.51268e+06	1.57114e+06	1.3412e+06	1.38962e+06	1.54331e+06	1.33073e+06	2.89711e+06	2.89302e+06	2.67786e+06	2.62814e+06	2.48107e+06	2.98631e+06	3.45734e+06	5.0846e+06	5.86369e+06	3.01937e+06	3.5015e+06	5.00347e+06	8.9545e+06	5.25907e+06	5.1548e+06	3.65988e+06	4.98089e+06	4.24108e+06	3.38255e+06	3.01184e+06	3.76428e+06	Carboxylic acids and derivatives	30315-93-6	HMDB0001539	-	-	-	-
Com_16317_pos	N-benzyl-N-isopropyl-N'-(4-isopropylphenyl)thiourea	--	C20 H26 N2 S	7.773	327.184	723257	1.09386e+06	668802	658097	475862	676621	902704	630764	477427	423614	1.07136e+06	423227	7.42951e+06	5.97473e+06	8.90148e+06	7.02663e+06	9.4491e+06	7.15283e+06	5.03319e+06	3.64852e+06	4.82012e+06	5.21075e+06	4.26083e+06	5.78401e+06	2.87157e+06	3.4778e+06	3.24648e+06	--	--	--	-	-	-	-
Com_201_pos	2-(benzylthio)-4-[2-(3-methylbenzo[b]thiophen-2-yl)vinyl]pyrimidine	--	C22 H18 N2 S2	10.07	375.098	3.75793e+08	4.28122e+08	4.13398e+08	9.30364e+06	2.6546e+08	3.59384e+08	5.51478e+08	6.54942e+08	6.77762e+08	5.59383e+08	5.75429e+08	5.21422e+08	2.06226e+08	2.63054e+08	2.76521e+08	2.62697e+08	2.82533e+08	1.74284e+08	3.59986e+08	3.40771e+08	2.92391e+08	3.09857e+08	3.51633e+08	2.84932e+08	3.30318e+08	4.54108e+08	4.02788e+08	--	--	--	-	-	-	-
Com_31518_pos	Convallatoxin	--	C29 H42 O10	5.858	551.283	1.1685e+06	1.00033e+06	1.66918e+06	1.25442e+06	1.5253e+06	1.66636e+06	1.43354e+06	1.11892e+06	1.54438e+06	1.71618e+06	1.94899e+06	2.03579e+06	1.34364e+06	1.63676e+06	2.18665e+06	2.29696e+06	2.23457e+06	1.68064e+06	1.77312e+06	1.2909e+06	2.76098e+06	2.5136e+06	1.51558e+06	1.53002e+06	2.56889e+06	1.37103e+06	1.50314e+06	Steroids and steroid derivatives	5822-57-1	HMDB0034362	-	-	-	-
Com_20303_pos	2-hydroxy-3,6-diphenylcyclohexyl acetate	--	C20 H22 O3	11.187	293.149	2.23774e+06	1.4763e+06	1.84134e+06	1.85392e+06	2.7495e+06	4.22232e+06	2.58563e+06	1.71423e+06	5.71831e+06	3.36503e+06	2.42672e+06	6.15251e+06	585106	985582	643838	601164	781879	572143	902577	1.04594e+06	638639	1.10942e+06	913489	3.28654e+06	2.16056e+06	2.06455e+06	1.67642e+06	--	--	--	-	-	-	-
Com_12408_pos	Safrole	--	C10 H10 O2	7.553	141.091	9.90443e+06	1.11254e+07	1.03624e+07	9.64467e+06	1.05358e+07	1.04742e+07	9.00295e+06	9.84362e+06	1.02627e+07	9.33336e+06	9.55735e+06	1.12792e+07	9.57758e+06	1.16548e+07	1.05972e+07	1.06086e+07	1.06972e+07	1.01079e+07	7.42917e+06	6.19582e+06	6.01094e+06	6.41169e+06	7.39355e+06	6.80519e+06	9.61037e+06	9.66197e+06	8.36932e+06	Benzodioxoles	94-59-7	HMDB0033591	-	-	-	-
Com_27590_pos	5-[(10Z)-14-(3,5-dihydroxyphenyl)tetradec-10-en-1-yl]benzene-1,3-diol	--	C26 H36 O4	14.84	413.265	2.46004e+06	2.46483e+06	2.26597e+06	3.08259e+06	4.21214e+06	3.82423e+06	2.72177e+06	4.25907e+06	2.20754e+06	2.54443e+06	3.8571e+06	2.49741e+06	2.13825e+06	1.04944e+06	1.16919e+06	1.64346e+06	1.93144e+06	2.02968e+06	2.32248e+06	1.36123e+06	1.01525e+06	1.0724e+06	1.82232e+06	1.907e+06	2.19028e+06	2.54649e+06	1.69415e+06	--	--	--	-	-	-	-
Com_35120_pos	RPK	--	C17 H33 N7 O4	8.183	382.257	3.23091e+06	3.51416e+06	2.6424e+06	2.54615e+06	2.81002e+06	3.30796e+06	2.14772e+06	1.90828e+06	2.12982e+06	1.57374e+06	1.87866e+06	1.81476e+06	862729	815084	904568	1.00092e+06	918310	958164	893253	813856	781914	844948	804366	817498	946766	1.06236e+06	879094	--	--	--	-	-	-	-
Com_22810_pos	SM (d26:2/12:0)	--	C43 H85 N2 O6 P	15.875	757.618	3.01654e+06	2.15737e+06	4.04925e+06	3.90778e+06	3.24176e+06	3.74672e+06	1.2212e+06	1.96051e+06	2.98103e+06	3.85665e+06	5.49015e+06	2.87654e+06	2.65062e+06	2.66092e+06	1.14687e+06	2.87092e+06	2.23174e+06	1.8769e+06	2.10917e+06	1.45528e+06	3.0258e+06	734975	2.261e+06	3.63082e+06	3.09657e+06	2.43906e+06	1.92747e+06	--	--	--	-	-	-	-
Com_10381_pos	LPH	--	C17 H27 N5 O4	6.084	366.213	373217	475024	628896	555865	391830	377033	300302	336318	589055	352702	258530	228503	9.23091e+06	6.66064e+06	9.76013e+06	5.41076e+06	8.86645e+06	6.57162e+06	1.24724e+07	1.24169e+07	1.21924e+07	1.07504e+07	1.11021e+07	9.56289e+06	4.69135e+06	5.41498e+06	5.67529e+06	--	--	--	-	-	-	-
Com_22196_pos	Octopine	--	C9 H18 N4 O4	5.361	247.141	1.10645e+06	1.07298e+06	1.18969e+06	1.29472e+06	1.04853e+06	1.41766e+06	769211	796045	782964	780280	864136	900070	468015	3.79253e+06	4.37492e+06	4.65316e+06	4.7292e+06	5.88673e+06	2.09393e+06	2.76832e+06	1.53976e+06	1.90853e+06	1.79521e+06	1.82725e+06	909924	1.589e+06	1.39676e+06	--	--	--	C04137	ko02010//ABC transporters;ko00330//Arginine and proline metabolism	Amino acid metabolism;Membrane transport	Environmental Information Processing;Metabolism
Com_31020_pos	LPK	--	C17 H32 N4 O4	8.119	357.249	484867	727273	590994	796737	681127	489720	544664	794698	336932	366083	308253	326245	3.23611e+06	2.97987e+06	3.30031e+06	3.00191e+06	3.03284e+06	3.44922e+06	2.56888e+06	1.93305e+06	2.05915e+06	2.39462e+06	1.75973e+06	1.97673e+06	1.37762e+06	1.71763e+06	1.32073e+06	--	--	--	-	-	-	-
Com_4248_pos	PC (16:1/17:2)	--	C41 H76 N O8 P	16.551	742.535	1.66093e+07	2.65683e+07	3.86617e+07	3.66109e+07	1.05864e+07	3.25723e+07	3.29588e+07	2.09701e+07	1.48414e+07	1.97735e+07	2.40014e+07	2.93227e+07	2.76489e+07	1.678e+07	1.76281e+07	1.93637e+07	3.45197e+07	1.79072e+07	1.25484e+07	3.08493e+07	1.77415e+07	1.54426e+07	1.12003e+07	1.09691e+07	2.97755e+07	1.69263e+07	3.22792e+07	--	--	--	-	-	-	-
Com_21234_pos	DAG (20:4/22:5)	--	C45 H70 O5	16.594	708.556	3.83068e+06	7.8032e+06	6.88614e+06	7.35736e+06	3.92166e+06	3.57233e+06	5.15728e+06	2.47468e+06	2.61667e+06	2.80606e+06	1.76921e+06	4.50237e+06	3.01121e+06	3.17121e+06	3.77694e+06	3.13043e+06	5.3627e+06	1.83576e+06	4.1812e+06	2.89371e+06	2.69708e+06	3.86926e+06	1.89008e+06	4.32222e+06	4.75237e+06	6.22347e+06	6.37606e+06	--	--	--	-	-	-	-
Com_26178_pos	--	All trans-Retinal	C20 H28 O	14.977	285.221	1.7312e+06	2.29829e+06	1.14512e+06	1.14984e+06	1.76916e+06	2.9571e+06	2.15534e+06	2.46279e+06	2.57917e+06	1.25783e+06	2.04466e+06	4.27407e+06	1.36056e+06	1.40713e+06	1.26482e+06	589476	657915	606479	337560	839719	729407	846997	731468	679349	2.71016e+06	2.97908e+06	3.15247e+06	--	--	--	-	-	-	-
Com_2330_pos	--	Boc-beta-cyano-L-alanine	C9 H14 N2 O4	8.244	215.103	7.38827e+07	7.69644e+07	7.67801e+07	8.53187e+07	8.12628e+07	6.96884e+07	5.00669e+07	4.90861e+07	5.06033e+07	5.22247e+07	4.86798e+07	5.2558e+07	6.036e+06	5.83244e+06	5.8577e+06	5.8575e+06	7.50415e+06	5.94519e+06	6.98093e+06	6.77285e+06	6.69525e+06	8.45448e+06	7.13333e+06	6.62328e+06	3.03353e+07	3.12615e+07	2.80893e+07	--	--	--	-	-	-	-
Com_10008_pos	PC (2:0/22:3)	--	C32 H58 N O8 P	7.457	308.705	1.11648e+06	1.04947e+06	1.15523e+06	1.25786e+06	1.01616e+06	1.50913e+06	595245	651161	577006	912435	470365	863749	6.99044e+06	7.60425e+06	6.79958e+06	7.7431e+06	7.2742e+06	9.0772e+06	9.54539e+06	9.85641e+06	1.08063e+07	1.13769e+07	7.19089e+06	1.27929e+07	5.54984e+06	5.81824e+06	5.26735e+06	--	--	--	-	-	-	-
Com_12621_pos	--	6-Aminonicotinamide	C6 H7 N3 O	2.333	138.066	1.16519e+07	1.12261e+07	1.2314e+07	1.47522e+07	1.31414e+07	1.13143e+07	1.04908e+07	8.72189e+06	8.65818e+06	1.10065e+07	1.15808e+07	1.08448e+07	875957	984288	955494	1.12065e+06	963837	842489	1.23336e+06	1.47288e+06	1.36655e+06	1.56497e+06	1.31135e+06	1.2482e+06	5.64882e+06	5.22684e+06	5.44403e+06	--	--	--	-	-	-	-
Com_21387_pos	--	Trenbolone acetate	C20 H24 O3	5.63	313.181	2.00161e+06	1.33681e+06	1.75965e+06	1.63037e+06	1.18384e+06	1.41392e+06	596528	854341	861893	563460	6.01837e+06	732822	2.64431e+06	2.70328e+06	5.6975e+06	2.67864e+06	3.49168e+06	3.08042e+06	2.53043e+06	2.37345e+06	2.29523e+06	2.30723e+06	2.41283e+06	2.40659e+06	1.03728e+06	1.52756e+06	1.63875e+06	--	--	--	-	-	-	-
Com_3686_pos	SLK	--	C15 H30 N4 O5	1.629	174.118	2.90346e+06	3.08634e+06	2.05142e+06	1.16675e+06	742160	1.94251e+06	1.88672e+06	1.86053e+06	1.86822e+06	2.30985e+06	1.72804e+06	1.8336e+06	2.19744e+07	1.54029e+07	1.65441e+07	1.70984e+07	1.91253e+07	1.90614e+07	3.54747e+07	3.04153e+07	2.80944e+07	2.55565e+07	2.9845e+07	2.38649e+07	1.41724e+07	1.34561e+07	1.4157e+07	--	--	--	-	-	-	-
Com_11101_pos	cis,cis-Muconic acid	--	C6 H6 O4	1.337	143.031	1.60763e+07	1.80046e+07	1.52327e+07	1.77221e+07	1.54823e+07	1.4787e+07	1.06927e+07	1.19285e+07	1.16602e+07	1.04452e+07	1.05772e+07	8.61309e+06	5.94779e+06	7.0072e+06	6.36433e+06	6.64358e+06	6.88731e+06	8.54366e+06	6.8113e+06	7.74301e+06	6.68341e+06	6.35821e+06	7.55801e+06	7.99195e+06	1.06232e+07	1.11209e+07	8.7267e+06	Fatty Acyls	1119-72-8	HMDB0006331	C02480	ko01100//Metabolic pathways;ko01120//Microbial metabolism in diverse environments;ko01220//Degradation of aromatic compounds	Global and overview maps	Metabolism
Com_22983_pos	--	beta-Nicotinamide mononucleotide	C11 H15 N2 O8 P	1.52	335.064	6.94354e+06	5.15036e+06	5.51301e+06	6.16736e+06	3.76919e+06	5.76264e+06	3.9063e+06	4.29443e+06	4.0179e+06	3.84122e+06	4.04675e+06	3.88181e+06	1.78994e+06	1.26556e+06	2.48301e+06	1.68869e+06	1.61716e+06	1.50683e+06	1.64303e+06	1.4319e+06	2.18002e+06	2.46341e+06	2.14862e+06	2.49797e+06	2.17993e+06	2.26206e+06	3.29271e+06	Pyridine nucleotides	1094-61-7	HMDB0000229	C00455	ko01100//Metabolic pathways;ko00760//Nicotinate and nicotinamide metabolism	Global and overview maps;Metabolism of cofactors and vitamins	Metabolism
Com_9163_pos	4-Quinolinecarboxylic acid	--	C10 H7 N O2	10.287	191.081	1.11638e+07	1.23386e+07	1.66114e+07	8.33847e+06	9.23821e+06	8.68617e+06	7.49884e+06	9.51291e+06	4.80678e+06	7.15347e+06	1.34452e+07	4.71527e+06	8.25586e+06	9.40837e+06	1.17899e+07	8.40759e+06	1.80601e+07	9.61947e+06	6.27995e+06	9.99022e+06	6.09884e+06	6.56878e+06	6.91466e+06	3.42906e+06	8.64968e+06	8.21145e+06	6.64258e+06	--	--	--	-	-	-	-
Com_23378_pos	4-OHE2-1-N7Gua	--	C23 H27 N5 O4	7.165	438.209	2.90477e+06	2.99942e+06	3.43078e+06	2.67442e+06	2.5929e+06	3.49884e+06	2.05601e+06	4.6411e+06	5.30772e+06	2.09683e+06	2.90566e+06	2.34538e+06	2.43091e+06	677525	1.83449e+06	584716	1.56083e+06	1.14496e+06	1.14156e+06	1.19134e+06	1.45825e+06	1.5075e+06	1.18064e+06	1.09792e+06	2.43599e+06	3.09199e+06	2.07277e+06	--	--	--	-	-	-	-
Com_12035_pos	Pazufloxacin	--	C16 H15 F N2 O4	11.001	319.11	9.38477e+06	5.56071e+06	3.87024e+06	9.64991e+06	8.78798e+06	6.23087e+06	7.49998e+06	9.6632e+06	9.48619e+06	1.19116e+07	8.88535e+06	1.0239e+07	3.82492e+06	2.43929e+06	1.26807e+06	6.56004e+06	1.51542e+06	3.25523e+06	4.05367e+06	4.30791e+06	4.34415e+06	6.14264e+06	3.156e+06	3.88545e+06	6.57631e+06	4.46215e+06	5.44116e+06	--	--	--	-	-	-	-
Com_3003_pos	Triptolide	--	C20 H24 O6	2.068	361.172	5.32174e+07	4.80632e+07	4.39408e+07	5.72667e+07	6.38473e+07	5.60017e+07	3.29109e+07	2.66677e+07	2.63126e+07	3.23492e+07	3.16498e+07	3.88839e+07	1.37521e+07	1.08714e+07	1.21532e+07	1.15269e+07	1.20555e+07	1.26824e+07	1.46605e+07	1.98864e+07	2.13099e+07	2.13027e+07	1.67349e+07	1.98616e+07	3.67361e+07	2.36769e+07	2.50179e+07	Bi- and oligothiophenes	1222-83-9	HMDB0038459	-	-	-	-
Com_2015_pos	PS (22:4/18:5)	--	C46 H72 N O10 P	10.474	415.753	2.08004e+06	3.65128e+06	2.29275e+06	1.68713e+06	1.56415e+06	1.7752e+06	2.97179e+06	2.41169e+06	1.42495e+06	2.94215e+06	2.23853e+06	4.59214e+06	5.10458e+07	7.51566e+07	5.9487e+07	5.92096e+07	6.1908e+07	4.65318e+07	4.4824e+07	4.01396e+07	3.35908e+07	4.29366e+07	3.8713e+07	3.45428e+07	3.94607e+07	2.77328e+07	2.56471e+07	--	--	--	-	-	-	-
Com_10082_pos	Epinephrine	--	C9 H13 N O3	5.538	184.097	9.02403e+06	9.37453e+06	8.85792e+06	6.48343e+06	7.45769e+06	6.27047e+06	6.34403e+06	7.35822e+06	4.03696e+06	5.06494e+06	6.05828e+06	5.07928e+06	1.3131e+07	1.11485e+07	1.58626e+07	1.29848e+07	1.41584e+07	1.32183e+07	8.47117e+06	8.49085e+06	8.79714e+06	8.66534e+06	9.61097e+06	5.69863e+06	1.024e+07	8.86293e+06	9.20118e+06	Phenols	114-07-8	HMDB0014344	C00788	ko01100//Metabolic pathways;ko04080//Neuroactive ligand-receptor interaction;ko00350//Tyrosine metabolism;ko04024//cAMP signaling pathway;ko04923//Regulation of lipolysis in adipocyte;ko04924//Renin secretion;ko04261//Adrenergic signaling in cardiomyocytes	Amino acid metabolism;Circulatory system;Endocrine system;Global and overview maps;Signal transduction;Signaling molecules and interaction	Environmental Information Processing;Metabolism;Organismal Systems
Com_238_pos	1,4-dihydroxyheptadec-16-en-2-yl acetate	--	C19 H36 O4	14.826	329.268	1.6851e+08	2.35808e+08	1.85501e+08	1.58524e+08	2.17347e+08	2.97929e+08	2.34246e+08	2.49352e+08	2.79864e+08	1.5837e+08	2.77239e+08	5.48019e+08	1.26312e+08	1.92643e+08	6.37871e+07	6.3911e+07	5.59666e+07	5.67123e+07	5.57189e+07	6.28624e+07	7.12556e+07	6.95513e+07	8.2668e+07	9.60933e+07	1.96869e+08	2.20284e+08	2.36831e+08	--	--	--	-	-	-	-
Com_8549_pos	--	Hydrocortisone	C21 H30 O5	8.013	363.219	528293	887615	576026	455543	910846	823054	319561	314338	363809	310497	384457	345491	1.8575e+06	1.17313e+06	1.05734e+06	1.58021e+06	1.3673e+07	884818	1.53652e+06	1.78444e+06	1.33056e+06	873191	1.56599e+07	1.87148e+06	598558	1.19022e+06	1.14947e+06	Steroids and steroid derivatives	50-23-7	HMDB0000063	C00735	ko01100//Metabolic pathways;ko04976//Bile secretion;ko04080//Neuroactive ligand-receptor interaction;ko00140//Steroid hormone biosynthesis;ko05200//Pathways in cancer;ko05215//Prostate cancer;ko04960//Aldosterone-regulated sodium reabsorption	Cancers;Digestive system;Excretory system;Global and overview maps;Lipid metabolism;Signaling molecules and interaction	Environmental Information Processing;Human Diseases;Metabolism;Organismal Systems
Com_13339_pos	GPH	--	C13 H19 N5 O4	5.589	310.156	360652	447526	340912	545295	517773	328930	802736	378080	639908	249683	431109	747876	7.82351e+06	6.11772e+06	5.76712e+06	5.16415e+06	7.82136e+06	7.35853e+06	8.70394e+06	8.26839e+06	8.48217e+06	8.19086e+06	5.66982e+06	9.28505e+06	4.73741e+06	2.49192e+06	4.8578e+06	--	--	--	-	-	-	-
Com_25674_pos	--	N epsilon,N epsilon,N epsilon-trimethyllysine	C9 H20 N2 O2	1.352	189.159	4.67546e+06	4.62513e+06	4.79009e+06	4.95707e+06	5.44923e+06	5.37809e+06	3.96314e+06	3.76455e+06	3.51027e+06	3.39123e+06	4.60877e+06	3.73812e+06	3.05034e+06	1.94953e+06	2.17443e+06	3.33838e+06	2.73917e+06	3.20461e+06	1.44895e+06	1.49957e+06	1.5219e+06	1.35521e+06	1.36876e+06	1.40586e+06	3.08081e+06	2.74055e+06	2.97003e+06	--	--	--	-	-	-	-
Com_3788_pos	5-(2,5-dihydroxyhexyl)oxolan-2-one	--	C10 H18 O4	1.178	185.115	2.09004e+07	2.87815e+07	2.56329e+07	5.31437e+07	2.25985e+07	2.95117e+07	2.8541e+07	2.07881e+07	2.95397e+07	2.50905e+07	2.3261e+07	2.69813e+07	3.29118e+07	2.77276e+07	2.67797e+07	1.57941e+07	2.97749e+07	3.27419e+07	1.93785e+07	2.44701e+07	2.55812e+07	1.56045e+07	1.43391e+07	2.34104e+07	1.90351e+07	1.57178e+07	1.29781e+07	--	--	--	-	-	-	-
Com_6758_pos	2-(2-thienyl)-5-(3,4,5-trimethoxyphenethyl)-1,3,4-oxadiazole	--	C17 H18 N2 O4 S	11.067	347.103	8.88711e+06	1.47582e+07	6.75674e+06	1.25287e+07	5.24307e+06	7.47038e+06	1.34607e+07	1.14835e+07	1.44749e+07	1.61895e+07	1.42955e+07	1.52461e+07	1.63406e+07	1.12319e+07	1.4747e+07	2.37439e+07	1.67811e+07	9.81606e+06	8.26783e+06	1.06678e+07	6.74981e+06	8.62918e+06	6.03245e+06	1.39999e+07	1.24386e+07	1.13155e+07	7.36952e+06	--	--	--	-	-	-	-
Com_34441_pos	Cholest-4-en-3-one	--	C27 H44 O	16.112	385.346	2.06857e+06	2.75752e+06	780262	1.14808e+06	1.72707e+06	1.63364e+06	1.21272e+06	1.27901e+06	1.68787e+06	886860	1.776e+06	1.50063e+06	1.02985e+06	1.1863e+06	2.25687e+06	913904	1.49904e+06	1.48578e+06	2.39322e+06	1.18242e+06	1.23876e+06	934293	1.20129e+06	971898	1.38636e+06	2.24333e+06	1.30828e+06	Steroids and steroid derivatives	601-57-0	HMDB0000921	C00599	ko01120//Microbial metabolism in diverse environments	Global and overview maps	Metabolism
Com_7803_pos	Tropisetron	--	C17 H20 N2 O2	7.208	285.156	1.39196e+06	1.49802e+06	1.36082e+06	1.50398e+06	1.14507e+06	1.04373e+06	867669	1.20571e+06	1.15551e+06	809453	819935	1.17e+06	1.07852e+07	8.65089e+06	9.31686e+06	8.23774e+06	1.27041e+07	9.37741e+06	1.70029e+07	1.40967e+07	1.37494e+07	1.22445e+07	1.28426e+07	1.14665e+07	4.82377e+06	5.27086e+06	6.58602e+06	--	--	--	-	-	-	-
Com_5788_pos	LNK	--	C16 H31 N5 O5	7.421	747.46	638715	705313	643425	641608	643162	635491	536314	496998	586980	530701	527181	534671	1.42459e+07	1.10547e+07	1.33869e+07	1.47155e+07	1.4895e+07	1.6381e+07	2.01134e+07	2.23773e+07	2.00131e+07	2.23858e+07	2.09745e+07	1.9325e+07	1.00828e+07	1.26073e+07	9.87896e+06	--	--	--	-	-	-	-
Com_44665_pos	--	Oleoyl-L-alpha-lysophosphatidic acid	C21 H41 O7 P	15.17	437.266	272040	352018	175771	388280	342262	304132	191086	174529	233498	290795	1.13487e+06	276158	233926	184878	204090	203910	102985	248274	141913	146133	194441	173153	172027	509801	262989	207792	267146	--	--	--	-	-	-	-
Com_2285_pos	1,3-diazaspiro[4.5]decane-2,4-dione	--	C8 H12 N2 O2	1.205	169.095	6.42586e+07	5.66727e+07	5.80415e+07	8.4753e+07	6.41193e+07	6.77065e+07	5.73621e+07	4.4192e+07	6.39966e+07	3.44037e+07	5.71707e+07	3.99619e+07	3.85414e+07	3.86129e+07	5.51756e+07	3.52786e+07	4.01948e+07	5.07617e+07	4.75874e+07	5.45395e+07	5.07406e+07	4.18487e+07	5.1057e+07	5.22952e+07	5.54009e+07	5.08127e+07	3.836e+07	--	--	--	-	-	-	-
Com_28401_pos	N4-(4-chloro-2,5-dimethoxyphenyl)morpholine-4-carbothioamide	--	C13 H17 Cl N2 O3 S	5.389	355.02	997936	862615	990964	770701	1.79615e+06	756666	570085	1.14183e+06	1.78169e+06	1.66405e+06	686674	1.36974e+06	2.77211e+06	1.03097e+06	2.09465e+06	1.74902e+06	2.0604e+06	2.09031e+06	2.63692e+06	2.94305e+06	2.50861e+06	3.0609e+06	3.49723e+06	2.59395e+06	1.65489e+06	1.86696e+06	2.98072e+06	--	--	--	-	-	-	-
Com_8638_pos	--	N-Oleoyl Glycine	C20 H37 N O3	15.345	340.284	2.22215e+06	5.27183e+06	2.24304e+06	3.37424e+06	3.70239e+06	4.72709e+06	2.52872e+06	3.38728e+06	9.41633e+06	1.54707e+06	3.72285e+06	6.3297e+06	3.62971e+06	1.80214e+07	2.31131e+06	1.16298e+06	2.11034e+06	2.53003e+06	2.5658e+06	2.48794e+06	2.59283e+06	3.67187e+06	4.75989e+06	3.02964e+06	4.35298e+06	7.54637e+06	9.38129e+06	--	--	--	-	-	-	-
Com_13674_pos	FPH	--	C20 H25 N5 O4	6.517	400.199	1.34575e+06	704903	633837	715694	1.05146e+06	1.10549e+06	494805	1.6623e+06	797987	928649	577906	1.39035e+06	6.29766e+06	8.70069e+06	1.03083e+07	7.07204e+06	1.15678e+07	7.41491e+06	9.27266e+06	6.99281e+06	6.83197e+06	7.18003e+06	7.01505e+06	4.79715e+06	5.40863e+06	3.09689e+06	3.77314e+06	--	--	--	-	-	-	-
Com_46505_pos	Cer-NS (d27:3/42:2)	--	C69 H129 N O3	9.518	1021.01	134389	133791	134051	139950	144390	136179	254504	276777	254466	260779	250114	248028	222696	865154	879988	261581	324080	229963	255469	300056	240042	233568	255450	239463	342903	190162	310038	--	--	--	-	-	-	-
Com_38321_pos	PE (5:0/18:5)	--	C28 H46 N O8 P	14.753	556.302	1.40569e+06	1.07009e+06	735522	929216	1.22734e+06	1.8496e+06	797248	2.16978e+06	1.08669e+06	1.10532e+06	1.4584e+06	1.32441e+06	368126	1.85207e+06	1.25033e+06	370385	837659	500864	510906	957650	661059	800028	457813	1.09985e+06	1.5491e+06	1.36207e+06	1.44634e+06	--	--	--	-	-	-	-
Com_32862_pos	Cocaethylene	--	C18 H23 N O4	4.087	318.166	1.58126e+06	1.78473e+06	1.48744e+06	1.64568e+06	1.72909e+06	1.6612e+06	1.18835e+06	1.22287e+06	1.45914e+06	1.36834e+06	1.63729e+06	1.32755e+06	1.72849e+06	1.60904e+06	1.61278e+06	1.15342e+06	1.90309e+06	1.6033e+06	2.64835e+06	1.90251e+06	2.17443e+06	2.19254e+06	2.26162e+06	1.50717e+06	1.78689e+06	2.1756e+06	1.72891e+06	Benzene and substituted derivatives	529-38-4	HMDB0041860	-	-	-	-
Com_28045_pos	DAG (2:0/20:3)	--	C25 H42 O5	15.397	440.336	2.05453e+06	3.06967e+06	980501	496605	3.77443e+06	3.70145e+06	1.51516e+06	2.44292e+06	2.1184e+06	794749	2.16658e+06	2.64032e+06	2.16977e+06	2.21273e+06	1.76988e+06	718247	1.03107e+06	1.30093e+06	1.00491e+06	1.14591e+06	1.17538e+06	1.27299e+06	1.46784e+06	1.00044e+06	3.25814e+06	4.08854e+06	4.10474e+06	--	--	--	-	-	-	-
Com_6939_pos	Papaverine	--	C20 H21 N O4	5.554	340.15	4.53204e+06	3.61539e+06	4.14343e+06	4.36641e+06	4.77927e+06	3.30397e+06	2.89253e+06	1.93026e+06	2.84435e+06	2.70913e+06	2.32855e+06	2.59073e+06	1.29537e+07	9.26411e+06	1.01897e+07	9.97741e+06	1.15013e+07	9.90387e+06	1.30608e+07	1.39779e+07	1.84706e+07	1.6217e+07	1.64812e+07	1.57301e+07	8.69203e+06	8.27067e+06	7.94203e+06	Isoquinolines and derivatives	61-25-6	HMDB0015245	C06533	ko01110//Biosynthesis of secondary metabolites	Global and overview maps	Metabolism
Com_19373_pos	5-(6-hydroxy-6-methyloctyl)-2,5-dihydrofuran-2-one	--	C13 H22 O3	12.311	249.146	4.84225e+06	5.5987e+06	6.21936e+06	3.95743e+06	4.32399e+06	2.36259e+06	3.98281e+06	4.84922e+06	4.26505e+06	5.33703e+06	5.48696e+06	3.75871e+06	5.76005e+06	3.5365e+06	7.35519e+06	5.08004e+06	6.94102e+06	3.77018e+06	4.39563e+06	5.53967e+06	4.31395e+06	4.75006e+06	4.99685e+06	3.38818e+06	2.80825e+06	5.49733e+06	5.11883e+06	--	--	--	-	-	-	-
Com_29127_pos	--	L-Cycloserine	C3 H6 N2 O2	3.696	103.05	3.68831e+06	3.5215e+06	2.63198e+06	2.92791e+06	4.16449e+06	3.13238e+06	1.17626e+06	1.16127e+06	722564	1.1008e+06	1.20614e+06	1.21758e+06	2.46518e+06	2.98787e+06	4.03554e+06	2.25185e+06	3.39603e+06	2.11054e+06	926814	951130	909699	820494	781691	720285	2.19932e+06	1.48651e+06	1.22494e+06	Azolines	68-41-7	HMDB0014405	C08057	ko01130//Biosynthesis of antibiotics	Global and overview maps	Metabolism
Com_23166_pos	EMH	--	C16 H25 N5 O6 S	11.382	416.161	876457	684644	1.14586e+06	1.13689e+06	988498	1.38721e+06	4.67215e+06	4.17988e+06	4.54259e+06	3.19264e+06	5.36407e+06	281294	597766	910106	645835	800164	643652	786201	746454	673860	457268	311527	568118	937486	1.09808e+06	1.45546e+06	1.00579e+06	--	--	--	-	-	-	-
Com_20746_pos	--	Hydrocortisone acetate	C23 H32 O6	7.685	405.227	242478	789615	758125	653606	308440	742644	474273	371483	300936	187066	184675	694147	3.97125e+06	4.30525e+06	5.14281e+06	4.91371e+06	4.48667e+06	4.42883e+06	3.64799e+06	5.48326e+06	1.83561e+06	4.1431e+06	3.69464e+06	3.45188e+06	2.11825e+06	1.76904e+06	2.01385e+06	Steroids and steroid derivatives	50-23-7	HMDB0000063	C00735	ko01100//Metabolic pathways;ko04976//Bile secretion;ko04080//Neuroactive ligand-receptor interaction;ko00140//Steroid hormone biosynthesis;ko05200//Pathways in cancer;ko05215//Prostate cancer;ko04960//Aldosterone-regulated sodium reabsorption	Cancers;Digestive system;Excretory system;Global and overview maps;Lipid metabolism;Signaling molecules and interaction	Environmental Information Processing;Human Diseases;Metabolism;Organismal Systems
Com_10362_pos	Milbemycin A4 oxime	--	C32 H45 N O7	10.112	538.321	6.58771e+06	9.98341e+06	8.09409e+06	7.93854e+06	5.75895e+06	7.75863e+06	1.21928e+07	1.32945e+07	9.1137e+06	9.60518e+06	1.30295e+07	1.15943e+07	8.10077e+06	1.49581e+07	1.25082e+07	1.16109e+07	1.35437e+07	5.47516e+06	1.01266e+07	1.14774e+07	7.44093e+06	9.47339e+06	8.72513e+06	7.63965e+06	1.09743e+07	1.01381e+07	5.8282e+06	--	--	--	-	-	-	-
Com_34319_pos	MPK	--	C16 H30 N4 O4 S	6.13	375.206	632877	817649	589467	773247	567926	526258	1.00871e+06	758488	928842	855736	722684	1.23981e+06	906314	1.01899e+06	1.41244e+06	848435	1.02463e+06	536390	2.02249e+06	1.68559e+06	2.32444e+06	1.78331e+06	1.63769e+06	2.12094e+06	1.418e+06	1.07734e+06	667269	Organooxygen compounds	107-87-9	HMDB0034235	-	-	-	-
Com_4238_pos	4-(2,3-dihydro-1,4-benzodioxin-6-yl)butanoic acid	--	C12 H14 O4	11.817	223.096	3.26709e+07	4.75906e+07	3.7014e+07	4.21228e+07	2.87172e+07	3.17242e+07	2.37391e+07	3.6376e+07	3.50182e+07	3.06316e+07	2.59733e+07	2.28435e+07	1.98625e+07	2.58316e+07	2.51228e+07	2.2818e+07	2.55374e+07	2.11822e+07	1.98607e+07	2.2485e+07	1.91552e+07	2.13263e+07	1.69149e+07	1.8234e+07	2.02708e+07	2.68719e+07	2.38982e+07	--	--	--	-	-	-	-
Com_1685_pos	--	3-Methylindole	C9 H9 N	8.674	132.081	3.20178e+07	3.98314e+07	2.76444e+07	1.98007e+07	2.91569e+07	4.95182e+07	8.77733e+07	9.11282e+07	7.8011e+07	8.62342e+07	6.72473e+07	7.74771e+07	2.40268e+07	3.24732e+07	3.55286e+07	3.18139e+07	3.33525e+07	4.23018e+07	2.45832e+07	3.57794e+07	3.14662e+07	1.81744e+07	4.24634e+07	2.11081e+07	4.86725e+07	4.03249e+07	4.78117e+07	Indoles and derivatives	83-34-1	HMDB0000466	-	-	-	-
Com_6069_pos	Bestatin	--	C16 H24 N2 O4	7.363	309.186	1.04922e+06	1.09291e+06	1.27127e+06	958981	1.12439e+06	966448	832942	811977	1.18028e+06	697971	876155	988720	1.02681e+07	1.13828e+07	1.19071e+07	1.15024e+07	1.20776e+07	2.02966e+06	1.17973e+07	1.40102e+07	1.35884e+07	2.14708e+07	1.32905e+07	1.64628e+07	7.9811e+06	7.7158e+06	8.08805e+06	--	--	--	-	-	-	-
Com_9492_pos	5-nitro-2-furaldehyde 2,2-dimethylhydrazone	--	C7 H9 N3 O3	1.36	184.073	4.44044e+06	4.56979e+06	4.31059e+06	4.7964e+06	5.56166e+06	4.35781e+06	8.364e+06	6.38266e+06	7.05913e+06	6.70606e+06	5.39312e+06	7.35956e+06	1.27686e+07	1.08353e+07	6.98622e+06	1.30943e+07	1.2084e+07	1.29374e+07	6.29684e+06	1.01796e+07	1.33445e+07	1.26466e+07	9.63395e+06	5.40793e+06	7.88092e+06	8.21398e+06	5.4918e+06	--	--	--	-	-	-	-
Com_32615_pos	WKK	--	C23 H36 N6 O4	7.904	461.28	2.08623e+06	2.30352e+06	2.08376e+06	2.20577e+06	2.19443e+06	2.26637e+06	2.02575e+06	1.97401e+06	1.86486e+06	2.03207e+06	2.02252e+06	1.98923e+06	1.90974e+06	1.44203e+06	1.36271e+06	1.91964e+06	2.39387e+06	1.53995e+06	1.82565e+06	1.75571e+06	2.0744e+06	1.79681e+06	1.80452e+06	2.6263e+06	2.41468e+06	1.78652e+06	2.22074e+06	--	--	--	-	-	-	-
Com_77_pos	Docosapentaenoic acid	--	C22 H34 O2	15.413	331.263	4.15078e+08	7.09877e+08	3.36973e+08	3.94175e+08	6.88131e+08	8.77864e+08	5.83624e+08	8.95011e+08	1.06323e+09	4.5273e+08	9.37408e+08	1.50274e+09	5.07484e+08	7.13401e+08	5.48307e+08	1.85961e+08	2.77647e+08	2.53178e+08	3.80164e+08	4.44567e+08	5.69489e+08	6.15282e+08	5.91673e+08	6.128e+08	1.0113e+09	1.3188e+09	1.60243e+09	Fatty Acyls	25448-00-4	HMDB0001976	C16513	ko01040//Biosynthesis of unsaturated fatty acids	Lipid metabolism	Metabolism
Com_7458_pos	6,7,8-trimethoxy-2-(2-phenoxy-3-pyridyl)-4H-3,1-benzoxazin-4-one	--	C22 H18 N2 O6	10.8	407.125	7.03763e+06	6.74896e+06	7.56473e+06	9.2553e+06	7.04364e+06	8.83388e+06	3.74804e+06	2.09501e+07	2.32603e+06	1.17193e+07	1.50819e+07	7.81682e+06	6.2683e+06	6.54641e+06	6.61938e+06	6.97133e+06	7.05497e+06	6.56067e+06	9.01115e+06	7.50455e+06	5.54933e+06	6.30365e+06	8.1678e+06	7.10348e+06	6.47045e+06	8.53942e+06	9.49793e+06	--	--	--	-	-	-	-
Com_13957_pos	ACar 18:1	--	C25 H48 N O4	13.24	426.357	2.83825e+06	3.33109e+06	2.67511e+06	2.84731e+06	4.49348e+06	6.6398e+06	4.92054e+06	5.60863e+06	5.79423e+06	4.82563e+06	6.44796e+06	9.82681e+06	1.94202e+06	3.25313e+06	1.88134e+06	1.0195e+06	1.5509e+06	1.32539e+06	3.00332e+06	4.04444e+06	4.10031e+06	4.78422e+06	4.48179e+06	6.3463e+06	7.80699e+06	7.21405e+06	7.17769e+06	--	--	--	-	-	-	-
Com_4718_pos	p-(Dimethylamino)azobenzene [methyl yellow]	--	C14 H15 N3	5.29	226.137	4.35463e+06	5.39605e+06	4.9792e+06	4.21883e+06	6.12185e+06	3.96479e+06	2.78111e+06	4.14033e+06	2.99336e+06	4.50002e+06	3.39912e+06	2.94219e+06	1.74947e+07	1.5312e+07	1.59175e+07	1.48862e+07	1.82327e+07	1.58531e+07	2.79574e+07	2.54573e+07	2.31404e+07	2.23823e+07	2.52738e+07	2.3102e+07	1.05584e+07	1.30233e+07	1.52086e+07	--	--	--	-	-	-	-
Com_3657_pos	--	Benzamidine Hydrochloride Hydrate	C7 H11 Cl N2 O	11.283	366.147	2.28782e+07	1.97777e+07	2.87674e+07	2.94938e+07	2.71999e+07	3.24042e+07	4.20769e+07	1.91042e+07	2.63853e+07	2.78183e+07	2.16079e+07	2.75396e+07	8.90537e+06	1.43151e+07	9.59472e+06	1.45308e+07	1.27731e+07	1.03038e+07	1.0549e+07	8.93106e+06	6.3839e+06	1.12793e+07	8.49732e+06	1.71631e+07	1.75314e+07	1.94939e+07	1.92956e+07	--	--	--	-	-	-	-
Com_41866_pos	--	2,5-Furandicarboxylic acid	C6 H4 O5	1.331	157.014	1.56494e+06	782736	1.24841e+06	1.38911e+06	1.38514e+06	1.44291e+06	1.11336e+06	1.08117e+06	1.40164e+06	1.51981e+06	1.31757e+06	1.08353e+06	503212	482886	656192	456700	443081	773997	563069	507102	756294	537108	705389	617052	995612	948024	659321	Furans	3238-40-2	HMDB0004812	-	-	-	-
Com_43955_pos	Nandrolone	--	C18 H26 O2	12.417	275.2	465033	409197	356076	654000	620923	560000	344473	313332	428922	380523	603737	324939	1.27042e+06	1.11897e+06	1.22377e+06	1.14913e+06	1.27506e+06	1.02039e+06	348727	349258	260253	262810	290671	417749	631388	452901	532317	Steroids and steroid derivatives	434-22-0	HMDB0002725	-	-	-	-
Com_10212_pos	Adrenosterone	--	C19 H24 O3	5.602	301.177	602208	514054	451774	373585	480759	540940	308639	277252	277774	219961	204232	298736	6.62881e+06	5.63133e+06	6.67736e+06	5.16354e+06	7.25113e+06	5.72057e+06	8.62681e+06	9.37203e+06	1.00899e+07	637591	1.30654e+07	8.66918e+06	2.34147e+06	3.27163e+06	2.8306e+06	Steroids and steroid derivatives	382-45-6	HMDB0006772	C05285	ko00140//Steroid hormone biosynthesis	Lipid metabolism	Metabolism
Com_21606_pos	Dolasetron	--	C19 H20 N2 O3	6.189	325.153	1.03361e+06	1.09473e+06	1.25113e+06	809146	1.18299e+06	913510	463047	516119	1.11284e+06	442624	1.14044e+06	449609	2.57279e+06	2.48826e+06	3.84859e+06	3.2483e+06	3.24605e+06	4.16645e+06	3.76836e+06	4.61729e+06	3.47815e+06	5.12553e+06	4.26838e+06	4.40643e+06	1.89911e+06	2.3702e+06	1.56156e+06	Indoles and derivatives	115956-12-2	HMDB0014895	-	-	-	-
Com_3395_pos	GLK	--	C14 H28 N4 O4	1.913	317.218	7.10045e+06	6.93593e+06	6.91325e+06	7.34512e+06	8.42377e+06	7.2295e+06	8.0161e+06	7.9329e+06	7.16137e+06	8.70061e+06	7.49501e+06	1.08875e+07	4.13423e+07	2.89765e+07	3.01283e+07	3.20154e+07	3.20091e+07	3.57944e+07	3.37889e+07	3.43054e+07	3.65447e+07	3.76782e+07	3.35665e+07	3.45815e+07	2.81292e+07	2.22685e+07	2.52703e+07	--	--	--	-	-	-	-
Com_15269_pos	N-benzyl-2-(6-methoxy-2-naphthyl)propanamide	--	C21 H21 N O2	7.425	320.16	1.14785e+07	1.25024e+07	1.04873e+07	1.06783e+07	1.15411e+07	1.088e+07	6.99572e+06	6.90428e+06	6.45638e+06	8.6697e+06	7.13776e+06	6.769e+06	2.27749e+06	1.79842e+06	1.9601e+06	1.60435e+06	2.405e+06	2.61101e+06	2.49452e+06	2.7831e+06	2.54958e+06	3.08503e+06	1.23349e+06	2.64787e+06	4.66471e+06	4.77998e+06	5.29691e+06	--	--	--	-	-	-	-
Com_9181_pos	1-(2-chlorophenyl)-6,7-dimethoxy-1,4-dihydroisoquinolin-3(2H)-one	--	C17 H16 Cl N O3	12.459	318.09	6.25502e+06	1.13064e+07	1.09321e+07	8.74813e+06	6.47176e+06	6.91708e+06	1.08064e+07	1.0601e+07	7.83824e+06	1.01168e+07	9.25282e+06	9.75914e+06	9.64808e+06	8.90159e+06	1.65542e+07	1.12912e+07	1.8025e+07	1.14636e+07	8.57298e+06	9.0095e+06	8.77246e+06	1.11981e+07	7.66797e+06	1.15573e+07	1.27936e+07	1.01154e+07	9.00863e+06	--	--	--	-	-	-	-
Com_2603_pos	Natamycin	--	C33 H47 N O13	6.46	648.31	789175	979499	967779	878653	829880	929651	1.01978e+06	2.03125e+06	1.71515e+06	1.56725e+06	1.3592e+06	1.11231e+06	4.52577e+07	4.6528e+07	4.24539e+07	4.14935e+07	4.98403e+07	3.90706e+07	4.64175e+07	4.87949e+07	4.81659e+07	4.38501e+07	3.54284e+07	4.21333e+07	2.71305e+07	2.56485e+07	2.45737e+07	Organooxygen compounds	7681-93-8	HMDB0014964	-	-	-	-
Com_419_pos	2-oxopiperidine-3-carbohydrazide	--	C6 H11 N3 O2	1.352	158.092	3.85725e+08	3.82004e+08	3.84521e+08	3.93438e+08	4.08538e+08	4.02092e+08	2.50577e+08	2.86575e+08	3.04412e+08	2.40457e+08	2.54108e+08	2.45157e+08	3.04447e+08	2.71477e+08	3.16677e+08	3.07589e+08	3.29271e+08	3.16923e+08	2.45955e+08	2.84232e+08	2.91807e+08	2.7979e+08	2.79096e+08	2.58634e+08	2.49372e+08	2.90274e+08	3.2535e+08	--	--	--	-	-	-	-
Com_7187_pos	SMK	--	C14 H28 N4 O5 S	6.545	365.182	950716	1.41809e+06	1.04639e+06	1.28386e+06	1.03979e+06	759627	1.7739e+06	1.69194e+06	1.86564e+06	1.47481e+06	1.59978e+06	1.68981e+06	2.12466e+07	1.92149e+07	2.103e+07	2.00738e+07	2.16016e+07	2.16066e+07	1.76435e+07	1.44402e+07	1.41167e+07	1.17186e+07	1.82463e+07	1.10382e+07	9.58296e+06	1.01125e+07	1.15965e+07	--	--	--	-	-	-	-
Com_18854_pos	3-[(4-hydroxyphenyl)methyl]-octahydropyrrolo[1,2-a]pyrazine-1,4-dione	--	C14 H16 N2 O3	6.324	261.125	3.76094e+06	4.96235e+06	5.0699e+06	2.43212e+06	2.99187e+06	3.42498e+06	6.58597e+06	7.35376e+06	187950	566936	6.63787e+06	194574	2.98529e+06	3.14019e+06	3.52174e+06	3.32191e+06	3.00475e+06	3.2565e+06	303771	314763	295638	2.93952e+06	322779	281203	7.07316e+06	5.00968e+06	4.07675e+06	--	--	--	-	-	-	-
Com_40977_pos	E-4031	--	C21 H27 N3 O3 S	9.088	402.184	157136	149482	142810	150323	165483	153982	133964	132272	139235	135188	132031	135987	684285	439009	735275	573468	425434	365582	515020	767659	660211	1.45672e+06	764898	555836	190593	255450	335001	--	--	--	-	-	-	-
Com_4131_pos	Nafadotride	--	C22 H27 N3 O2	8.011	366.218	752474	645488	642855	590966	721785	624989	452165	542947	577024	443109	434477	460165	2.40575e+07	2.13572e+07	2.37247e+07	2.2806e+07	2.36218e+07	2.48445e+07	2.94155e+07	3.03795e+07	2.99302e+07	3.11255e+07	2.82134e+07	2.54939e+07	1.27067e+07	1.35085e+07	1.39478e+07	--	--	--	-	-	-	-
Com_5144_pos	7-methyl-3-nitroimidazo[1,2-a]pyridine	--	C8 H7 N3 O2	1.351	156.077	2.12687e+07	2.04635e+07	2.08834e+07	2.13504e+07	3.76027e+07	3.41962e+07	1.71787e+07	1.48386e+07	1.5961e+07	1.31955e+07	1.91304e+07	1.72416e+07	1.34915e+07	1.20922e+07	1.29347e+07	1.49975e+07	1.29517e+07	1.43975e+07	1.24811e+07	1.23068e+07	1.32742e+07	1.89262e+07	1.35942e+07	1.827e+07	1.78166e+07	2.14631e+07	1.69885e+07	--	--	--	-	-	-	-
Com_28825_pos	Tomelukast	--	C16 H22 N4 O3	7.155	319.18	258356	265140	248623	265249	278258	254344	187469	211085	204192	223849	300437	343648	1.8652e+06	3.97901e+06	2.83668e+06	1.20247e+06	1.99512e+06	1.82818e+06	1.83336e+06	1.1678e+06	1.02574e+06	296924	1.16377e+06	859439	536132	579846	378632	--	--	--	-	-	-	-
Com_9601_pos	Rosuvastatin	--	C22 H28 F N3 O6 S	6.222	482.174	1.83977e+07	1.68179e+07	1.59895e+07	1.86329e+07	2.00827e+07	1.81028e+07	9.71325e+06	1.11334e+07	6.67009e+06	9.29501e+06	1.05444e+07	7.73373e+06	3.24722e+06	4.24349e+06	3.65053e+06	3.6428e+06	4.13836e+06	3.73362e+06	5.93365e+06	6.25326e+06	6.34444e+06	7.53378e+06	5.60351e+06	5.15541e+06	8.25812e+06	8.14516e+06	7.32143e+06	Diazines	287714-41-4	HMDB0015230	-	-	-	-
Com_44373_pos	ACar 20:1	--	C27 H52 N O4	13.584	454.389	473696	489009	293913	550174	779702	1.18462e+06	506393	733038	708529	495255	699628	1.12803e+06	268600	467065	250517	155036	219893	194098	210247	405254	365049	546513	319349	401021	827097	857703	702951	--	--	--	-	-	-	-
Com_19089_pos	Lofepramine	--	C26 H27 Cl N2 O	8.44	419.192	8.61802e+06	8.85867e+06	8.98828e+06	8.46953e+06	9.02324e+06	8.56614e+06	5.35234e+06	4.83779e+06	5.71817e+06	4.65749e+06	5.09205e+06	5.46019e+06	3.93919e+06	3.27895e+06	2.02909e+06	2.42776e+06	2.77267e+06	3.19825e+06	3.85885e+06	4.70399e+06	4.83243e+06	4.75759e+06	5.00557e+06	3.67549e+06	5.03176e+06	4.65953e+06	4.56183e+06	Benzazepines	50-49-7	HMDB0001848	-	-	-	-
Com_32523_pos	Mecillinam	--	C15 H23 N3 O3 S	6.126	326.15	201497	282963	202782	287148	363355	196898	202481	141795	144021	281705	218000	142035	1.43916e+06	3.19386e+06	1.83991e+06	1.38133e+06	1.43381e+06	1.1511e+06	2.40569e+06	1.30168e+06	935171	1.11781e+06	1.39952e+06	996917	504446	950402	851623	Carboxylic acids and derivatives	32887-01-7	HMDB0015294	-	-	-	-
Com_3457_pos	PC (16:2e/20:4)	--	C44 H78 N O7 P	15.493	764.561	6.78463e+06	1.03791e+07	1.89384e+07	1.07612e+07	7.06648e+06	8.20657e+06	1.416e+07	2.12355e+07	1.74139e+07	1.49035e+07	4.28172e+07	1.36122e+07	1.16986e+07	1.78657e+07	6.92859e+06	1.54735e+07	1.52468e+07	5.94558e+06	7.35062e+06	4.20535e+06	6.86423e+06	2.35373e+06	7.27735e+06	1.73468e+07	8.57018e+06	6.46426e+06	4.67062e+06	--	--	--	-	-	-	-
Com_44499_pos	--	Fmoc-L-Isoleucine	C21 H23 N O4	6.309	354.171	1.48327e+06	1.25279e+06	1.30399e+06	1.02832e+06	1.19924e+06	1.21955e+06	545047	756780	654259	838829	1.0202e+06	907486	356268	327923	203319	244440	227509	248472	223135	222298	375720	425056	237098	206558	258393	195230	233085	--	--	--	-	-	-	-
Com_654_pos	Kynurenine	--	C10 H12 N2 O3	9.684	209.092	2.29763e+08	1.63406e+08	2.61925e+08	1.85496e+08	2.07045e+08	1.79283e+08	1.71506e+08	1.93457e+08	1.2878e+08	1.81961e+08	1.79873e+08	1.32597e+08	2.11017e+08	1.79255e+08	2.21694e+08	2.09957e+08	2.28913e+08	2.33044e+08	1.53234e+08	1.89744e+08	1.78156e+08	1.75322e+08	1.83558e+08	7.60463e+07	1.96658e+08	1.97604e+08	1.94155e+08	Organooxygen compounds	2922-83-0	HMDB0000684	-	-	-	-
Com_3097_pos	SM (d17:1/15:0)	--	C37 H75 N2 O6 P	16.147	675.542	3.37627e+07	5.77254e+07	2.59817e+07	1.75306e+07	1.44108e+07	3.85647e+07	4.98269e+07	3.57954e+07	3.67219e+07	2.29008e+07	2.41219e+07	3.08374e+07	1.47934e+07	2.45941e+07	4.76068e+07	2.28681e+07	1.64543e+07	1.8968e+07	2.93286e+07	2.26789e+07	1.90852e+07	9.05663e+06	1.91862e+07	1.22456e+07	3.23242e+07	2.73344e+07	2.03745e+07	--	--	--	-	-	-	-
Com_8548_pos	APH	--	C14 H21 N5 O4	6.804	324.166	724810	635978	557217	557492	584781	497580	1.06068e+06	1.18882e+06	844616	744273	1.39689e+06	785992	1.11761e+07	9.74777e+06	1.02589e+07	9.63113e+06	1.07004e+07	1.08563e+07	1.51008e+07	1.46938e+07	1.48701e+07	1.36346e+07	1.49006e+07	1.32938e+07	6.06662e+06	6.73844e+06	7.9059e+06	--	--	--	-	-	-	-
Com_21558_pos	N-Methylparoxetine	--	C20 H22 F N O3	6.4	344.173	524553	520405	557891	485866	506241	758728	541996	392778	399502	376268	365275	369484	4.61635e+06	4.15765e+06	5.24959e+06	4.20535e+06	4.92708e+06	4.6846e+06	3.47082e+06	4.42865e+06	3.05723e+06	5.14239e+06	3.25191e+06	2.95078e+06	2.0336e+06	2.41037e+06	2.49598e+06	--	--	--	-	-	-	-
Com_26880_pos	YNH	--	C19 H24 N6 O6	7.329	433.193	5.42399e+06	5.60281e+06	4.924e+06	5.5192e+06	5.53185e+06	5.17122e+06	3.4709e+06	3.34993e+06	3.41011e+06	3.20937e+06	3.92449e+06	3.6316e+06	436196	2.18153e+06	399944	448144	414573	508154	2.77291e+06	414290	474134	3.60499e+06	3.04617e+06	673349	1.40169e+06	1.01208e+06	1.49359e+06	--	--	--	-	-	-	-
Com_2114_pos	L-Alanyl-L-proline	--	C8 H14 N2 O3	8.247	187.108	8.45527e+07	8.85991e+07	8.74964e+07	8.63573e+07	8.93106e+07	7.71262e+07	5.49959e+07	5.61727e+07	5.65465e+07	5.75642e+07	5.63702e+07	5.79265e+07	1.20639e+07	1.18647e+07	1.19227e+07	1.27082e+07	1.38227e+07	1.24666e+07	1.4409e+07	1.39757e+07	1.48456e+07	1.43957e+07	1.44368e+07	1.27907e+07	3.25118e+07	3.45437e+07	3.30533e+07	Carboxylic acids and derivatives	-	HMDB0028695	-	-	-	-
Com_523_pos	6-amino-4-(3,4-dimethoxyphenyl)-2-thioxo-2H-thiine-5-carbonitrile	--	C14 H12 N2 O2 S2	10.912	169.043	2.28026e+08	1.2247e+08	1.01684e+08	1.29682e+08	2.00243e+08	1.82332e+08	1.2221e+08	1.47613e+08	2.06687e+08	2.41489e+08	1.21943e+08	2.63754e+08	5.17029e+07	1.29347e+08	3.25513e+07	1.263e+08	4.29278e+07	5.75027e+07	8.75096e+07	4.55582e+07	5.67566e+07	9.99488e+07	6.3558e+07	2.42534e+08	1.50592e+08	1.14527e+08	1.06038e+08	--	--	--	-	-	-	-
Com_10034_pos	SPK	--	C14 H26 N4 O5	6.72	331.197	2.98417e+06	3.68772e+06	2.24295e+06	3.9284e+06	3.00265e+06	3.23338e+06	1.84722e+06	2.26549e+06	2.96365e+06	2.53765e+06	2.37632e+06	2.00725e+06	9.29382e+06	7.34001e+06	1.0952e+07	7.58739e+06	9.19497e+06	7.91765e+06	1.30682e+07	1.26983e+07	1.24192e+07	1.18678e+07	1.24566e+07	1.1441e+07	8.60605e+06	8.35461e+06	5.71108e+06	--	--	--	-	-	-	-
Com_27076_pos	--	4-Guanidinobutanoic acid	C5 H11 N3 O2	1.562	146.092	5.2135e+06	5.39545e+06	5.55733e+06	5.30047e+06	3.47785e+06	5.07989e+06	3.20689e+06	3.64217e+06	3.24986e+06	3.53835e+06	2.96546e+06	3.80393e+06	2.22005e+06	2.01638e+06	1.90005e+06	1.56523e+06	1.81262e+06	2.13485e+06	1.67201e+06	1.5322e+06	1.70561e+06	1.84236e+06	1.9627e+06	1.73921e+06	2.84578e+06	2.48961e+06	3.03165e+06	Stilbenes	500-65-2	HMDB0031842	C01035	ko01100//Metabolic pathways;ko00330//Arginine and proline metabolism	Amino acid metabolism;Global and overview maps	Metabolism
Com_15843_pos	Lobeline	--	C22 H27 N O2	6.543	338.206	2.76752e+06	2.95047e+06	2.96725e+06	2.50382e+06	2.45348e+06	1.8782e+06	1.86906e+06	1.77921e+06	1.79216e+06	1.98937e+06	1.70459e+06	2.44245e+06	6.10392e+06	4.34238e+06	3.52319e+06	3.95778e+06	6.95339e+06	4.69585e+06	7.81151e+06	6.84474e+06	6.90314e+06	5.786e+06	6.74016e+06	5.63229e+06	2.94945e+06	3.24883e+06	4.33513e+06	Quinolines and derivatives	91-53-2	HMDB0039531	C07475	ko01110//Biosynthesis of secondary metabolites	Global and overview maps	Metabolism
Com_7730_pos	VNH	--	C15 H24 N6 O5	7.098	369.186	1.38291e+06	846773	1.31841e+06	757459	801343	875139	2.30153e+06	1.92436e+06	1.84948e+06	1.57666e+06	1.59478e+06	1.46605e+06	1.59798e+07	1.42395e+07	1.46124e+07	1.38933e+07	1.49259e+07	1.41882e+07	1.51066e+07	1.51062e+07	1.6532e+07	1.31814e+07	1.39271e+07	1.49695e+07	9.35603e+06	1.02708e+07	8.20004e+06	--	--	--	-	-	-	-
Com_18337_pos	alpha-Santonin	--	C15 H18 O3	1.823	247.129	2.99591e+06	3.46676e+06	2.93222e+06	3.40652e+06	4.58224e+06	3.50295e+06	6.73437e+06	5.01098e+06	5.06476e+06	5.42456e+06	5.61055e+06	7.03654e+06	4.14972e+06	3.3628e+06	2.99381e+06	3.43279e+06	3.28387e+06	3.57657e+06	3.53791e+06	3.54155e+06	4.37379e+06	4.14362e+06	4.12984e+06	3.10271e+06	4.79869e+06	3.45263e+06	3.73356e+06	--	--	--	-	-	-	-
Com_4307_pos	Norverapamil	--	C26 H36 N2 O4	8.586	441.277	5.32543e+06	3.50174e+06	4.43032e+06	5.06655e+06	2.85885e+06	2.87467e+06	6.74252e+06	9.4624e+06	8.03831e+06	1.16255e+07	4.89163e+06	8.81933e+06	3.55675e+07	2.22628e+07	1.90638e+07	2.04504e+07	1.96444e+07	1.8783e+07	2.20257e+07	2.13247e+07	2.42327e+07	2.27763e+07	2.39006e+07	2.35301e+07	1.5291e+07	1.34132e+07	1.47756e+07	Benzene and substituted derivatives	-	HMDB0060540	-	-	-	-
Com_826_pos	Nicotinamide mononucleotide	--	C11 H15 N2 O8 P	5.558	335.057	4.05743e+07	4.229e+07	3.3687e+07	5.29547e+07	5.18388e+07	4.52157e+07	9.76213e+07	8.59947e+07	1.18356e+08	1.33043e+08	1.13365e+08	1.5038e+08	4.03325e+07	7.27319e+07	8.61837e+07	4.88126e+07	8.14034e+07	3.50138e+07	1.37102e+08	1.24726e+08	1.47871e+08	1.54938e+08	1.10169e+08	1.19706e+08	1.0625e+08	7.25953e+07	7.12463e+07	Pyridine nucleotides	1094-61-7	HMDB0000229	C00455	ko01100//Metabolic pathways;ko00760//Nicotinate and nicotinamide metabolism	Global and overview maps;Metabolism of cofactors and vitamins	Metabolism
Com_13721_pos	Homogentisate	--	C8 H8 O4	1.19	187.058	8.01352e+06	9.58943e+06	8.68096e+06	1.29526e+07	9.64889e+06	8.66063e+06	5.75923e+06	7.93364e+06	6.18792e+06	8.68487e+06	1.04789e+07	8.82966e+06	5.56794e+06	5.55346e+06	6.06821e+06	8.40054e+06	6.38666e+06	8.77068e+06	8.92723e+06	6.17478e+06	5.46535e+06	5.64714e+06	5.27004e+06	5.72916e+06	6.31343e+06	6.23151e+06	5.82996e+06	Benzene and substituted derivatives	451-13-8	HMDB0000130	C00544	ko01100//Metabolic pathways;ko01120//Microbial metabolism in diverse environments;ko00350//Tyrosine metabolism;ko00130//Ubiquinone and other terpenoid-quinone biosynthesis	Amino acid metabolism;Global and overview maps;Metabolism of cofactors and vitamins	Metabolism
Com_2901_pos	--	Propionyl-L-carnitine	C10 H19 N O4	8.041	218.139	5.77068e+06	8.77647e+06	7.23531e+06	5.94786e+06	6.31204e+06	5.87817e+06	5.65635e+06	6.41512e+06	7.23229e+06	5.99354e+06	5.96034e+06	5.22738e+06	4.05518e+07	3.7854e+07	3.85591e+07	3.52541e+07	3.98131e+07	3.98596e+07	2.83171e+07	4.48479e+07	2.98259e+07	3.56235e+07	2.70644e+07	3.29272e+07	2.19646e+07	1.66419e+07	2.08159e+07	Fatty Acyls	17298-37-2	HMDB0000824	-	-	-	-
Com_4223_pos	L-Methionine sulfone	--	C5 H11 N O4 S	1.381	182.048	1.30823e+07	3.59782e+07	3.06319e+07	7.26709e+06	9.48907e+06	8.69371e+06	7.56381e+06	7.99567e+06	2.71335e+06	3.6786e+06	6.79892e+06	4.19038e+06	1.38119e+07	2.82587e+07	3.8039e+07	1.46923e+07	2.1961e+07	1.68998e+07	4.53525e+06	8.78068e+06	7.67351e+06	7.46286e+06	7.25715e+06	2.85836e+06	1.07227e+07	1.14068e+07	1.21007e+07	--	--	--	-	-	-	-
Com_224_pos	tert-Butyl N-[1-(aminocarbonyl)-3-methylbutyl]carbamate	--	C11 H22 N2 O3	6.166	231.17	7.91639e+08	7.87702e+08	7.65131e+08	8.01395e+08	8.02634e+08	7.70647e+08	6.06938e+08	5.8891e+08	5.85931e+08	5.91174e+08	6.26025e+08	5.73457e+08	1.01199e+08	9.48384e+07	9.96496e+07	9.56418e+07	1.02969e+08	1.03401e+08	1.18021e+08	1.29961e+08	1.20965e+08	1.30085e+08	1.25506e+08	1.1009e+08	3.70247e+08	3.39504e+08	3.18902e+08	--	--	--	-	-	-	-
Com_7438_pos	N-(1-benzyl-4-piperidinyl)-4-(1H-pyrazol-1-yl)benzamide	--	C22 H24 N4 O	6.024	361.209	9.77384e+06	1.05695e+07	1.31344e+07	1.04361e+07	1.00255e+07	9.06011e+06	1.20637e+07	1.17571e+07	1.20282e+07	1.20305e+07	1.21838e+07	1.28221e+07	1.08928e+07	1.16758e+07	1.23583e+07	1.12099e+07	1.13712e+07	1.13488e+07	1.51768e+07	1.12051e+07	1.71978e+07	1.06092e+07	9.35056e+06	1.57692e+07	1.31542e+07	1.20581e+07	9.96188e+06	--	--	--	-	-	-	-
Com_20224_pos	C-8 Ceramide-1-phosphate	--	C26 H52 N O6 P	16.24	506.36	5.80932e+06	4.69264e+06	4.11952e+06	5.57657e+06	7.66489e+06	5.74566e+06	3.77242e+06	3.70349e+06	3.00004e+06	3.69433e+06	4.17353e+06	3.6088e+06	4.4266e+06	2.83809e+06	1.48477e+06	4.91416e+06	2.53497e+06	6.65759e+06	2.86534e+06	2.09706e+06	2.73545e+06	3.32173e+06	5.66338e+06	5.47914e+06	3.0935e+06	3.34668e+06	2.41782e+06	--	--	--	-	-	-	-
Com_44957_pos	SB 205607	--	C23 H24 N2 O	2.258	345.195	256449	232436	257111	262415	231564	235914	242530	235183	199632	235611	240113	242463	1.05245e+06	472256	437899	814099	746569	681628	937820	930586	922852	930518	733844	666519	225919	217928	331904	--	--	--	-	-	-	-
Com_252_pos	LLK	--	C18 H36 N4 O4	5.488	373.281	1.86012e+08	1.95813e+08	1.77437e+08	2.0898e+08	2.07411e+08	1.84164e+08	9.81685e+07	9.26262e+07	9.41047e+07	9.80601e+07	1.00065e+08	1.01373e+08	2.61537e+08	2.60434e+08	3.21294e+08	2.29841e+08	2.9263e+08	3.21753e+08	4.43253e+08	3.91513e+08	4.57339e+08	4.42716e+08	3.47859e+08	3.59872e+08	2.95022e+08	2.75024e+08	2.2052e+08	--	--	--	-	-	-	-
Com_4329_pos	MKK	--	C17 H35 N5 O4 S	7.772	406.256	8.27632e+06	8.39559e+06	7.22316e+06	7.49406e+06	7.43319e+06	8.27e+06	9.96959e+06	8.67109e+06	8.38017e+06	9.22954e+06	9.39669e+06	9.61539e+06	2.28016e+07	2.40528e+07	2.10997e+07	2.17679e+07	2.19295e+07	2.24413e+07	2.39597e+07	2.51807e+07	2.67164e+07	2.33025e+07	2.46166e+07	2.97911e+07	1.74214e+07	1.68511e+07	1.68699e+07	--	--	--	-	-	-	-
Com_21598_pos	TMK	--	C15 H30 N4 O5 S	8.215	361.187	1.09275e+06	1.03779e+06	846677	1.04566e+06	1.16391e+06	784592	742885	857193	739343	833375	935398	749915	2.54842e+06	2.23101e+06	1.84496e+06	2.11099e+06	2.49005e+06	2.07923e+06	2.52401e+06	4.6693e+06	2.85197e+06	2.87685e+06	1.74532e+06	5.10953e+06	1.94347e+06	1.90266e+06	1.77001e+06	--	--	--	-	-	-	-
Com_3143_pos	N-(p-Coumaroyl) serotonin	--	C19 H18 N2 O3	11.27	323.142	3.66818e+07	2.36916e+07	3.62362e+07	5.58828e+07	4.26692e+07	5.83088e+07	4.02924e+07	2.79146e+07	4.67154e+07	3.52618e+07	4.72511e+07	2.77479e+07	7.04982e+06	1.37903e+07	6.20323e+06	1.18941e+07	1.10487e+07	9.57144e+06	1.21573e+07	1.1044e+07	7.49046e+06	1.28541e+07	7.87049e+06	2.59726e+07	2.901e+07	2.48774e+07	2.5438e+07	--	--	--	-	-	-	-
Com_39673_pos	Maltopentaose	--	C30 H52 O26	1.52	851.262	1.78739e+06	584959	2.13265e+06	1.9382e+06	1.38753e+06	1.96253e+06	1.70106e+06	1.53601e+06	1.2201e+06	1.49506e+06	1.88211e+06	1.74602e+06	152239	162918	170576	159900	174014	162715	151367	147225	140472	153313	154220	145109	724171	677198	685754	Organooxygen compounds	34620-76-3	HMDB0012254	-	-	-	-
Com_940_pos	Anastrozole	--	C17 H19 N5	7.376	294.169	3.48093e+07	3.81844e+07	3.65563e+07	3.43261e+07	3.5782e+07	3.32664e+07	4.95321e+07	4.35564e+07	4.63865e+07	5.19764e+07	4.98188e+07	4.93807e+07	1.23252e+08	1.15654e+08	1.32178e+08	1.22396e+08	1.26301e+08	1.29174e+08	1.32278e+08	1.3433e+08	1.36293e+08	1.3067e+08	1.3947e+08	2.32467e+07	9.53211e+07	9.21738e+07	8.96131e+07	Benzene and substituted derivatives	120511-73-1	HMDB0015348	-	-	-	-
Com_29538_pos	2-(2'-fluoro[1,1'-biphenyl]-4-yl)-5-methoxy-3-methyl-1H-indole	--	C22 H18 F N O	11.621	332.147	4.03422e+06	4.42724e+06	4.42701e+06	3.5949e+06	3.18308e+06	4.37702e+06	2.97211e+06	3.80015e+06	3.5297e+06	2.51285e+06	2.61661e+06	3.32791e+06	1.74149e+06	2.75775e+06	2.7038e+06	1.95967e+06	2.41091e+06	2.07195e+06	1.82386e+06	1.73289e+06	1.70173e+06	1.85684e+06	1.79518e+06	1.93379e+06	2.45304e+06	2.53979e+06	2.66601e+06	--	--	--	-	-	-	-
Com_32050_pos	APK	--	C14 H26 N4 O4	5.951	315.202	1.07869e+06	712517	648394	1.09697e+06	583032	840729	782516	786071	696425	536026	657573	654618	1.38915e+06	1.82094e+06	1.72975e+06	1.26644e+06	1.65493e+06	1.73496e+06	1.06054e+06	2.55002e+06	2.61435e+06	2.18168e+06	1.77426e+06	2.71551e+06	1.54753e+06	1.58843e+06	1.16831e+06	--	--	--	-	-	-	-
Com_1369_pos	Roxane	--	C19 H28 N2 O4	9.238	349.205	9.3502e+06	8.80724e+06	8.49562e+06	9.64133e+06	8.61854e+06	8.90866e+06	4.85331e+06	6.5006e+06	4.78623e+06	4.64888e+06	5.0067e+06	4.77367e+06	6.95571e+07	9.23132e+06	7.23125e+06	8.1541e+06	7.97104e+06	6.50859e+07	1.90629e+07	8.6637e+07	2.13437e+07	1.77205e+07	9.7702e+07	8.76353e+07	4.7279e+07	5.80749e+07	4.73124e+07	--	--	--	-	-	-	-
Com_25013_pos	--	Phenylpropiolic acid	C9 H6 O2	3.289	147.044	2.9275e+06	3.64574e+06	1.84902e+06	2.11119e+06	3.43277e+06	3.30955e+06	1.67698e+06	1.5219e+06	2.51207e+06	2.43082e+06	2.98994e+06	1.43317e+06	2.68381e+06	2.65509e+06	3.43577e+06	3.6601e+06	2.90911e+06	4.00149e+06	3.70515e+06	3.94353e+06	2.84528e+06	4.14814e+06	3.45899e+06	3.21515e+06	2.80609e+06	2.7839e+06	3.31192e+06	Benzene and substituted derivatives	637-44-5	HMDB0002359	-	-	-	-
Com_30770_pos	(3S,9aS)-3-benzyl-octahydro-1H-pyrido[1,2-a]pyrazin-1-one	--	C15 H20 N2 O	2.004	267.145	1.29794e+06	936677	722386	1.01509e+06	475304	789355	648619	1.03997e+06	761099	869564	696036	1.10756e+06	1.59677e+06	1.47803e+06	995350	1.52277e+06	952310	1.1613e+06	1.60092e+06	1.23762e+06	1.46241e+06	2.93827e+06	1.582e+06	2.16598e+06	876754	910747	789728	--	--	--	-	-	-	-
Com_30746_pos	--	1-Methylguanine	C6 H7 N5 O	1.943	166.072	2.19092e+06	2.74828e+06	2.49547e+06	2.09981e+06	2.75755e+06	1.97321e+06	2.92223e+06	2.99775e+06	2.97212e+06	3.32335e+06	2.92087e+06	2.95402e+06	649615	644699	664758	549784	568834	611771	739256	695241	816308	611030	825888	851329	1.46694e+06	1.45119e+06	1.47851e+06	Imidazopyrimidines	938-85-2	HMDB0003282	-	-	-	-
Com_453_pos	--	Tropolone	C7 H6 O2	2.3	123.044	2.82167e+08	2.76634e+08	2.26629e+08	2.81689e+08	3.01495e+08	2.76147e+08	2.93898e+08	2.57739e+08	2.30612e+08	2.79074e+08	2.82002e+08	3.04455e+08	2.29118e+08	1.69573e+08	1.77147e+08	2.12039e+08	2.00411e+08	2.19543e+08	1.77133e+08	1.93653e+08	2.26875e+08	2.39305e+08	1.88069e+08	2.15265e+08	3.16385e+08	2.16186e+08	2.29621e+08	--	--	--	-	-	-	-
Com_45825_pos	ACar 22:5	--	C29 H48 N O4	13.095	474.358	120837	310901	166778	237301	238927	350733	285992	284002	300234	318818	304856	693875	131016	174028	144420	96565.9	91446.9	90456.6	406760	497604	583008	661244	660175	818009	817789	668524	597785	--	--	--	-	-	-	-
Com_4935_pos	1-(4-chlorobenzyl)-2-{[(4-methylphenyl)thio]methyl}-1H-imidazole	--	C18 H17 Cl N2 S	11	329.093	3.33427e+07	2.78786e+07	2.66226e+07	3.72609e+07	2.55262e+07	3.82249e+07	1.69287e+07	2.57152e+07	1.46955e+07	2.05569e+07	1.66499e+07	1.67778e+07	1.60048e+07	1.86817e+07	2.26643e+07	1.79791e+07	1.85677e+07	1.7867e+07	1.4132e+07	2.65891e+07	1.68003e+07	1.49913e+07	1.52269e+07	1.54513e+07	1.60197e+07	9.34145e+06	1.60834e+07	--	--	--	-	-	-	-
Com_36540_pos	Ormetroprim	--	C14 H18 N4 O2	6.188	275.147	449248	437730	460242	422563	491868	458521	318146	313847	307912	299376	298214	308914	1.45966e+06	1.21532e+06	1.62172e+06	1.48438e+06	1.8261e+06	1.53139e+06	1.05221e+06	1.41801e+06	2.01147e+06	1.63221e+06	1.2295e+06	1.23094e+06	914356	514759	618945	--	--	--	-	-	-	-
Com_26106_pos	6beta-Naltrexol-d3	--	C20 H22 [2]H3 N O4	1.372	347.203	2.02985e+06	1.87112e+06	2.03533e+06	2.37614e+06	1.98901e+06	2.16957e+06	1.03567e+06	1.25481e+06	1.67193e+06	890656	773561	1.14861e+06	1.80442e+06	1.8955e+06	2.29567e+06	2.75681e+06	2.6981e+06	2.22996e+06	3.20415e+06	3.63048e+06	3.80241e+06	3.14621e+06	4.01677e+06	2.78201e+06	1.99147e+06	2.25892e+06	2.56456e+06	--	--	--	-	-	-	-
Com_4372_pos	ALK	--	C15 H30 N4 O4	1.834	166.121	3.6566e+06	2.56036e+06	4.61824e+06	4.27594e+06	8.5679e+06	3.50747e+06	3.37652e+06	3.94552e+06	2.78388e+06	5.55825e+06	4.65916e+06	3.7223e+06	2.9411e+07	1.99707e+07	2.29978e+07	2.22344e+07	2.52414e+07	2.43965e+07	2.80932e+07	2.80411e+07	2.9119e+07	2.04384e+07	2.18438e+07	2.39539e+07	2.54561e+07	1.2359e+07	1.84817e+07	--	--	--	-	-	-	-
Com_2189_pos	α-Hydroxyalprazolam	--	C17 H13 Cl N4 O	8.957	325.088	9.90695e+06	1.15165e+07	9.84887e+06	1.15987e+07	9.93267e+06	1.0694e+07	6.26268e+07	6.18871e+07	5.81064e+07	6.34343e+07	6.67426e+07	6.26228e+07	9.39746e+06	1.05763e+07	1.14076e+07	9.64678e+06	1.21796e+07	9.7469e+06	1.62085e+07	1.75864e+07	1.81326e+07	1.82612e+07	1.53457e+07	1.58121e+07	2.6958e+07	2.21007e+07	1.65405e+07	--	--	--	-	-	-	-
Com_1057_pos	2-(4-hydroxy-1,3-thiazol-2-yl)-1-phenylethan-1-one	--	C11 H9 N O2 S	9.683	220.042	1.44376e+08	1.75512e+08	1.5895e+08	1.14033e+08	1.20882e+08	1.07904e+08	9.517e+07	1.21116e+08	7.70525e+07	1.04998e+08	1.0081e+08	7.2819e+07	1.45171e+08	1.23809e+08	1.50785e+08	1.34703e+08	1.41024e+08	1.37621e+08	1.05669e+08	1.19848e+08	1.22015e+08	1.09105e+08	1.09425e+08	4.69962e+07	1.10045e+08	1.16227e+08	1.21259e+08	--	--	--	-	-	-	-
Com_2935_pos	2,3,4,9-Tetrahydro-1H-β-carboline-3-carboxylic acid	--	C12 H12 N2 O2	7.768	217.097	6.35147e+07	5.98061e+07	5.82788e+07	6.54404e+07	6.40314e+07	6.6388e+07	3.32931e+07	3.36978e+07	3.61027e+07	3.31217e+07	3.0872e+07	3.61214e+07	2.06389e+07	1.99644e+07	2.0228e+07	2.25376e+07	2.14391e+07	2.14128e+07	3.4535e+07	3.11762e+07	3.23962e+07	3.25216e+07	3.02853e+07	3.02163e+07	3.48741e+07	3.31608e+07	3.66822e+07	--	--	--	-	-	-	-
Com_42188_pos	PC (16:2e/17:1)	--	C41 H78 N O7 P	15.491	728.561	1.22625e+06	1.05403e+06	1.16382e+06	1.21818e+06	310072	1.07022e+06	1.32902e+06	941276	1.2356e+06	1.10685e+06	1.51205e+06	1.02242e+06	836252	1.16764e+06	921478	1.05092e+06	842634	797790	585030	948458	826003	484928	643366	741392	1.07649e+06	539837	846440	--	--	--	-	-	-	-
Com_18381_pos	1-(4-isobutylphenyl)-3-(3-nitrophenyl)prop-2-en-1-one	--	C19 H19 N O3	1.497	310.149	260206	251423	243138	254978	243870	348187	6.53278e+06	5.71946e+06	5.89923e+06	6.47328e+06	6.87316e+06	7.00849e+06	645987	553626	505504	853734	550241	775497	3.33137e+06	3.26142e+06	3.59633e+06	3.65842e+06	3.62249e+06	3.55592e+06	3.70484e+06	2.59123e+06	2.99808e+06	--	--	--	-	-	-	-
Com_27270_pos	LPE 20:3	--	C25 H46 N O7 P	14.726	504.308	3.67403e+06	2.0297e+06	864344	2.36345e+06	892051	3.62987e+06	2.17605e+06	1.46829e+06	4.19141e+06	1.65675e+06	2.57816e+06	1.03436e+06	720808	3.82515e+06	3.02253e+06	1.09198e+06	1.03802e+06	922133	1.04561e+06	2.06283e+06	943412	1.94119e+06	1.05689e+06	1.26785e+06	2.81653e+06	2.67674e+06	1.98985e+06	--	--	--	-	-	-	-
Com_18034_pos	1,7-bis(4-hydroxyphenyl)heptan-3-one	--	C19 H22 O3	9.11	337.121	3.59667e+06	6.32815e+06	9.08411e+06	7.14565e+06	5.12429e+06	4.8422e+06	6.81241e+06	4.96856e+06	4.11275e+06	3.85996e+06	7.52964e+06	6.42842e+06	2.04958e+06	1.39408e+06	1.94337e+06	2.56618e+06	3.35949e+06	3.53591e+06	1.51248e+06	1.60769e+06	1.19593e+06	1.82893e+06	1.45508e+06	2.23002e+06	3.83339e+06	4.33517e+06	3.07335e+06	Diarylheptanoids	-	HMDB0138216	-	-	-	-
Com_20011_pos	--	N-Acetyl-L-tyrosine	C11 H13 N O4	8.172	224.092	990164	1.01185e+06	1.0297e+06	967592	1.04957e+06	977715	5.75403e+06	5.82857e+06	5.97049e+06	5.99694e+06	6.55356e+06	5.59758e+06	1.24531e+06	1.18177e+06	1.28055e+06	1.4512e+06	1.33144e+06	1.38922e+06	1.30242e+06	1.38492e+06	1.3274e+06	1.25585e+06	1.23145e+06	1.18527e+06	2.07986e+06	1.73977e+06	1.23853e+06	Carboxylic acids and derivatives	537-55-3	HMDB0000866	-	-	-	-
Com_28920_pos	Alosetron	--	C17 H18 N4 O	5.877	295.15	367486	584615	614010	329224	392098	359535	327049	501218	702680	427209	248302	464544	2.88683e+06	2.51967e+06	4.08446e+06	2.40723e+06	3.31642e+06	2.89172e+06	3.30495e+06	2.27875e+06	2.74056e+06	2.60765e+06	3.07654e+06	1.97618e+06	1.46252e+06	1.94674e+06	1.64268e+06	Indoles and derivatives	122852-42-0	HMDB0015104	-	-	-	-
Com_29165_pos	PC (17:2/18:5)	--	C43 H72 N O8 P	15.633	762.502	1.8663e+06	1.89194e+06	4.1116e+06	1.47007e+06	417949	1.09864e+06	1.34732e+06	1.28944e+06	600216	2.83823e+06	1.09522e+06	907688	859439	727765	1.92373e+06	885295	1.82661e+06	1.05681e+06	625514	3.28445e+06	548493	1.45017e+06	472523	581215	1.51934e+06	830776	1.77958e+06	--	--	--	-	-	-	-
Com_3450_pos	2-(4-methoxyphenyl)-3-(2-phenyl-1H-imidazol-4-yl)acrylonitrile	--	C19 H15 N3 O	11.019	302.126	2.76661e+06	2.81834e+06	2.8145e+06	3.04972e+06	2.80885e+06	2.95304e+06	3.51347e+07	4.44015e+07	4.30701e+07	4.1347e+07	3.57794e+07	3.96672e+07	946065	1.74563e+06	2.59452e+06	904400	1.5368e+06	891067	6.46899e+06	5.71436e+06	6.30797e+06	5.7176e+06	5.56428e+06	6.3014e+06	1.31488e+07	1.23226e+07	1.50006e+07	--	--	--	-	-	-	-
Com_2027_pos	--	LysoPC 10:0	C18 H38 N O7 P	7.787	394.234	1.22456e+07	1.33624e+07	1.31402e+07	1.31711e+07	1.30559e+07	1.14504e+07	988852	1.07151e+07	1.22822e+06	1.46235e+07	1.04278e+07	1.02251e+07	4.26499e+07	5.19361e+07	4.48922e+07	3.14022e+07	4.77857e+07	3.55383e+07	5.05172e+07	6.11265e+07	5.26798e+07	6.20655e+07	5.26641e+07	5.64792e+07	3.5535e+07	2.96887e+07	4.72436e+07	--	--	--	-	-	-	-
Com_33821_pos	FMK	--	C20 H32 N4 O4 S	6.336	407.21	1.36801e+06	787697	1.39521e+06	680093	538817	719623	469897	464439	593201	420829	696300	434604	2.13506e+06	1.92748e+06	2.51025e+06	2.02163e+06	2.84198e+06	2.30409e+06	2.3093e+06	2.13066e+06	2.06939e+06	2.42328e+06	2.53044e+06	1.58788e+06	1.60593e+06	1.46076e+06	1.22402e+06	--	--	--	-	-	-	-
Com_11190_pos	SNK	--	C13 H25 N5 O6	5.717	330.181	737700	979107	1.5456e+06	635919	941720	666664	917360	508009	494180	534469	956017	381362	1.35274e+07	5.86089e+06	4.90595e+06	8.4883e+06	1.20964e+07	5.33287e+06	7.00529e+06	7.11241e+06	6.81796e+06	7.60295e+06	8.20702e+06	3.36959e+06	3.6383e+06	4.29456e+06	5.40444e+06	--	--	--	-	-	-	-
Com_19753_pos	--	Octadeca-11E,13E,15Z-trienoic acid	C18 H30 O2	15.062	279.231	2.83511e+06	4.82258e+06	2.52454e+06	2.22122e+06	3.00364e+06	3.53903e+06	4.67811e+06	3.71818e+06	4.86693e+06	3.13471e+06	4.65922e+06	6.3749e+06	2.40044e+06	2.82943e+06	2.53088e+06	1.50113e+06	1.82907e+06	1.69926e+06	1.59955e+06	1.82253e+06	2.24182e+06	2.06148e+06	2.45976e+06	2.39555e+06	4.31284e+06	4.21772e+06	3.69887e+06	--	--	--	-	-	-	-
Com_3601_pos	1-Methyltryptophan	--	C12 H14 N2 O2	5.607	219.111	4.78225e+06	5.21966e+06	4.08399e+06	4.98858e+06	5.26251e+06	4.87001e+06	5.88766e+06	6.77586e+06	7.18169e+06	7.91446e+06	7.49053e+06	7.69491e+06	3.98673e+07	3.02046e+07	3.78719e+07	3.08087e+07	3.65319e+07	3.54142e+07	3.50451e+07	2.96365e+07	3.49844e+07	3.39593e+07	3.52258e+07	3.07281e+07	2.44685e+07	2.11545e+07	2.21422e+07	--	--	--	-	-	-	-
Com_30947_pos	WMH	--	C22 H28 N6 O4 S	8.059	473.202	1.90422e+06	1.35983e+06	1.57549e+06	3.20949e+06	1.94272e+06	2.83005e+06	1.83546e+06	1.32389e+06	2.7318e+06	1.0001e+06	2.49703e+06	3.21722e+06	373868	293262	284678	1.20675e+06	436593	244041	492284	363128	270146	352589	243908	643794	1.10757e+06	1.56868e+06	1.3513e+06	--	--	--	-	-	-	-
Com_8720_pos	Saxitoxin	--	C10 H17 N7 O4	9.708	322.123	1.36535e+07	1.96028e+07	2.25434e+07	1.17237e+07	1.12521e+07	1.33928e+07	5.37631e+06	1.00686e+07	3.93698e+06	7.24452e+06	5.66579e+06	3.10023e+06	1.63548e+07	8.9199e+06	1.76033e+07	8.57475e+06	1.05164e+07	1.51538e+07	7.2675e+06	8.9964e+06	9.06782e+06	6.55034e+06	8.82514e+06	4.08544e+06	6.7027e+06	1.11782e+07	1.17367e+07	Saxitoxins, gonyautoxins, and derivatives	35523-89-8	HMDB0029368	-	-	-	-
Com_18580_pos	Cerivastatin	--	C26 H34 F N O5	8.683	460.252	225700	209002	211842	200322	203313	196775	209163	202796	236606	201086	191450	203792	3.05249e+06	4.35093e+06	3.20697e+06	2.97879e+06	2.98008e+06	2.3808e+06	3.44262e+06	5.62873e+06	6.14696e+06	4.18705e+06	4.83394e+06	2.28846e+06	2.40752e+06	1.61224e+06	2.01831e+06	--	--	--	C07966	ko04976//Bile secretion	Digestive system	Organismal Systems
Com_40917_pos	Cer-NDS (d18:0/22:0)	--	C40 H81 N O3	1.242	624.629	917468	1.52999e+06	1.35012e+06	850051	1.11673e+06	748839	1.36524e+06	1.44786e+06	1.40819e+06	1.21303e+06	1.6943e+06	873271	896597	97549	584825	872511	934929	1.45365e+06	1.43053e+06	438049	983310	100807	325398	80621	1.26308e+06	1.17735e+06	1.21596e+06	--	--	--	-	-	-	-
Com_3480_pos	1-(piperidinomethyl)-2-naphthol	--	C16 H19 N O	5.318	242.15	4.44469e+07	4.25492e+07	4.06566e+07	4.3881e+07	5.2892e+07	4.27097e+07	3.92645e+07	3.62203e+07	3.66304e+07	3.76894e+07	4.24659e+07	3.88759e+07	7.58509e+06	9.56322e+06	9.65456e+06	7.78804e+06	1.11864e+07	8.70097e+06	8.66875e+06	8.03215e+06	8.53031e+06	8.99596e+06	8.55365e+06	7.90602e+06	2.55203e+07	2.04385e+07	1.93679e+07	--	--	--	-	-	-	-
Com_11533_pos	PC (20:5e/16:0)	--	C44 H80 N O7 P	15.746	766.572	1.16402e+07	7.79445e+06	1.24209e+07	1.41225e+07	2.13173e+06	1.67901e+07	9.86485e+06	8.82801e+06	8.76901e+06	1.16568e+07	1.00443e+07	1.03153e+07	6.22154e+06	6.14795e+06	6.06757e+06	4.85404e+06	6.02785e+06	4.97958e+06	5.67146e+06	5.47502e+06	5.99065e+06	4.29162e+06	5.18682e+06	5.94975e+06	1.18018e+07	8.11094e+06	6.40756e+06	--	--	--	-	-	-	-
Com_41400_pos	PC (18:5e/2:0)	--	C28 H48 N O7 P	14.254	542.324	566693	807590	856470	801820	1.09907e+06	1.20392e+06	1.13142e+06	1.44607e+06	1.3801e+06	997167	1.16049e+06	1.55223e+06	312374	746046	709396	339690	462040	330965	216162	533997	313241	577179	380317	612084	1.14016e+06	981422	793152	--	--	--	-	-	-	-
Com_30730_pos	Glu-Gln	--	C10 H17 N3 O6	7.048	276.122	1.12622e+06	907551	838380	935496	1.18583e+06	1.14964e+06	1.08716e+06	1.02653e+06	857196	752602	943590	1.09667e+06	3.21391e+06	2.46197e+06	2.51966e+06	2.62733e+06	2.92156e+06	2.55067e+06	3.00347e+06	2.02346e+06	2.44625e+06	2.48194e+06	2.52578e+06	2.2799e+06	1.77515e+06	1.7962e+06	1.52577e+06	Carboxylic acids and derivatives	26848-14-6	HMDB0028817	-	-	-	-
Com_33465_pos	4-methyl-5-phenoxy-6-piperidino-2-(trifluoromethyl)pyrimidine	--	C17 H18 F3 N3 O	1.988	338.145	574289	509727	555923	446754	471191	387317	887728	665124	784620	769395	806085	379882	2.60918e+06	2.27626e+06	2.93218e+06	2.23992e+06	2.83123e+06	2.29763e+06	2.293e+06	2.48601e+06	2.45695e+06	1.8065e+06	2.30349e+06	2.00928e+06	1.24064e+06	1.31007e+06	1.63034e+06	--	--	--	-	-	-	-
Com_1975_pos	PE (16:2e/22:3)	--	C43 H78 N O7 P	16.31	752.558	6.4706e+07	6.08033e+07	7.5591e+07	6.96458e+07	4.24369e+07	7.12963e+07	6.94474e+07	4.4631e+07	5.72276e+07	3.22326e+07	5.88847e+07	6.7858e+07	5.45413e+07	3.70222e+07	4.33393e+07	5.2333e+07	4.28915e+07	2.85645e+07	3.56783e+07	2.95785e+07	4.51422e+07	1.71344e+07	3.80759e+07	4.60884e+07	7.60303e+07	3.68825e+07	6.00893e+07	--	--	--	-	-	-	-
Com_40882_pos	PC (22:5e/16:3)	--	C46 H78 N O7 P	16.214	788.552	1.55541e+06	1.00843e+06	632338	1.57899e+06	2.19856e+06	1.00024e+06	892652	1.22904e+06	871984	939211	928600	289060	1.06607e+06	589443	612443	868245	842590	1.30466e+06	1.1065e+06	567792	597764	789841	1.03976e+06	816832	826778	1.24263e+06	978493	--	--	--	-	-	-	-
Com_4518_pos	QNK	--	C15 H28 N6 O6	8.561	389.216	4.92473e+06	6.34407e+06	5.25792e+06	5.64861e+06	4.9644e+06	3.71282e+06	3.00088e+06	2.86582e+06	3.4997e+06	3.35729e+06	3.69957e+06	3.63643e+06	2.09383e+07	1.82018e+07	1.76481e+07	1.65918e+07	1.30741e+07	1.67455e+07	2.4775e+07	2.51822e+07	2.82296e+07	2.69314e+07	2.27878e+07	2.549e+07	1.57178e+07	1.51209e+07	1.24774e+07	--	--	--	-	-	-	-
Com_6045_pos	RNK	--	C16 H32 N8 O5	7.082	399.239	4.35851e+06	4.42466e+06	3.38888e+06	3.1184e+06	4.54056e+06	3.30971e+06	3.15862e+06	4.39093e+06	4.09586e+06	3.69654e+06	3.37e+06	3.56329e+06	1.76204e+07	1.65763e+07	1.695e+07	1.7452e+07	1.86013e+07	1.20079e+07	1.8488e+07	2.18866e+07	1.90036e+07	1.94794e+07	1.63974e+07	1.90886e+07	1.10065e+07	1.36246e+07	1.32214e+07	--	--	--	-	-	-	-
Com_1228_pos	Methyl palmitate	--	C17 H34 O2	11.775	288.289	6.58661e+07	7.13296e+07	6.47566e+07	6.57725e+07	8.45979e+07	1.04976e+08	6.5315e+07	8.33053e+07	9.71668e+07	6.07963e+07	8.42269e+07	1.17081e+08	2.84048e+07	4.0386e+07	3.95334e+07	2.43867e+07	3.11283e+07	2.81238e+07	2.99126e+07	3.81297e+07	3.77761e+07	3.86646e+07	3.52183e+07	4.42915e+07	7.3441e+07	6.83515e+07	6.7268e+07	Fatty Acyls	112-39-0	HMDB0061859	-	-	-	-
Com_7550_pos	GMH	--	C13 H21 N5 O4 S	8.326	366.119	1.06088e+06	807268	1.6675e+06	1.02439e+06	1.08444e+06	1.57677e+06	3.63577e+06	2.55912e+06	4.43772e+06	2.90498e+06	3.94763e+06	4.67066e+06	4.73847e+06	4.63987e+06	4.56638e+06	4.40379e+06	4.59119e+06	5.19139e+06	1.0898e+07	9.07465e+06	1.03629e+07	9.94111e+06	9.65792e+06	1.71724e+07	6.8053e+06	7.60378e+06	5.69697e+06	--	--	--	-	-	-	-
Com_26254_pos	1-(4-methoxyanilino)-3-[(4-methoxyphenyl)thio]propan-2-ol	--	C17 H21 N O3 S	2.136	320.134	1.36029e+06	1.51553e+06	1.35865e+06	1.67163e+06	2.30192e+06	1.78293e+06	3.14805e+06	3.43898e+06	2.906e+06	3.83228e+06	3.82537e+06	4.25394e+06	1.78858e+06	1.3429e+06	1.35772e+06	1.48941e+06	1.35458e+06	2.0055e+06	1.67608e+06	1.67646e+06	1.98755e+06	2.26246e+06	1.44846e+06	2.04663e+06	2.82328e+06	2.31188e+06	2.27856e+06	--	--	--	-	-	-	-
Com_24662_pos	Limonin	--	C26 H30 O8	7.262	453.183	5.77358e+06	5.08548e+06	6.0422e+06	6.64129e+06	5.29624e+06	5.24145e+06	2.36494e+06	1.94439e+06	1.81854e+06	1.51193e+06	2.52215e+06	1.60068e+06	676207	559464	578650	694787	732294	621307	604641	637569	603019	604947	651481	555269	1.49091e+06	1.02e+06	995295	Prenol lipids	1180-71-8	HMDB0035921	-	-	-	-
Com_6067_pos	PC (20:4e/20:5)	--	C48 H80 N O7 P	15.354	814.57	1.03677e+07	1.09197e+07	1.77627e+07	2.08935e+07	1.13953e+07	4.36127e+06	1.47294e+07	1.0913e+07	3.1641e+06	1.65836e+07	1.95679e+07	1.30622e+07	1.13633e+07	1.88158e+07	1.40146e+07	1.6384e+07	1.70492e+07	1.2098e+07	1.39593e+07	6.82415e+06	1.22637e+07	6.03532e+06	8.57231e+06	2.13981e+07	1.94274e+07	1.22592e+07	1.29689e+07	--	--	--	-	-	-	-
Com_27705_pos	--	L-Homocystine	C8 H16 N2 O4 S2	1.45	269.062	1.81033e+06	2.80346e+06	2.459e+06	2.15883e+06	1.85805e+06	1.87781e+06	3.84646e+06	3.48219e+06	3.64974e+06	3.90389e+06	4.07723e+06	3.5618e+06	2.73472e+06	2.40434e+06	2.65309e+06	3.1913e+06	2.89739e+06	2.97954e+06	3.00352e+06	3.36551e+06	3.09921e+06	2.94391e+06	3.54886e+06	2.58283e+06	3.22745e+06	3.06017e+06	2.76144e+06	Carboxylic acids and derivatives	626-72-2	HMDB0000676	C01817	ko00270//Cysteine and methionine metabolism	Amino acid metabolism	Metabolism
Com_13731_pos	DPK	--	C15 H26 N4 O6	5.981	359.197	4.19856e+06	4.03447e+06	5.03697e+06	3.95325e+06	3.9821e+06	3.61647e+06	3.85485e+06	4.88551e+06	4.27307e+06	4.45065e+06	1.04661e+07	3.47926e+06	5.401e+06	6.29472e+06	5.87717e+06	5.3095e+06	6.7056e+06	6.27759e+06	6.62862e+06	6.5972e+06	5.53516e+06	7.35291e+06	5.12474e+06	7.31355e+06	5.1575e+06	5.64976e+06	5.20131e+06	--	--	--	-	-	-	-
Com_5916_pos	α-Linolenic acid	--	C18 H30 O2	14.005	279.231	1.20081e+07	1.18462e+07	1.28236e+07	1.32176e+07	1.88584e+07	1.53857e+07	1.6472e+07	2.06587e+07	1.52061e+07	1.22755e+07	1.36575e+07	2.4322e+07	1.58044e+07	1.03427e+07	1.24537e+07	1.25217e+07	9.50495e+06	1.16641e+07	5.07467e+06	7.93106e+06	1.20049e+07	1.22247e+07	9.45917e+06	1.2812e+07	1.55913e+07	1.08847e+07	1.32522e+07	--	--	--	-	-	-	-
Com_36_pos	Indole-3-acrylic acid	--	C11 H9 N O2	6.742	188.071	4.93007e+09	5.01573e+09	4.84072e+09	4.94461e+09	4.95717e+09	4.68271e+09	3.23061e+09	3.33421e+09	3.49549e+09	3.11605e+09	3.2939e+09	3.1856e+09	2.91554e+09	2.71169e+09	2.94183e+09	2.93043e+09	3.09929e+09	2.86668e+09	2.97125e+09	2.92779e+09	2.95743e+09	3.08807e+09	2.86852e+09	2.74043e+09	3.19231e+09	3.23043e+09	3.31439e+09	--	--	--	-	-	-	-
Com_9661_pos	--	Cystamine	C4 H12 N2 S2	1.187	153.052	1.41664e+07	1.48837e+07	1.60843e+07	1.31035e+07	1.24848e+07	1.6044e+07	1.51973e+07	1.49275e+07	1.5455e+07	1.23774e+07	8.20435e+06	1.24987e+07	1.0975e+07	6.21248e+06	1.15031e+07	8.09339e+06	1.24627e+07	7.83182e+06	1.1075e+07	9.50851e+06	9.86117e+06	1.1099e+07	8.89418e+06	1.11466e+07	1.53089e+07	9.30326e+06	7.91775e+06	--	--	--	-	-	-	-
Com_3889_pos	DAG (16:0/20:4)	--	C39 H68 O5	15.689	634.54	1.42825e+07	3.23195e+07	3.72331e+07	1.6012e+07	4.93184e+07	1.77625e+07	2.36578e+07	1.45041e+07	1.15304e+07	2.2259e+07	1.34163e+07	2.47689e+07	1.8715e+07	3.01492e+07	2.81794e+07	1.53883e+07	2.74165e+07	1.50517e+07	2.79687e+07	1.19761e+07	1.28993e+07	2.3189e+07	1.23704e+07	2.10177e+07	2.18744e+07	2.4556e+07	2.83193e+07	--	--	--	-	-	-	-
Com_18036_pos	--	2-Aminobenzenesulfonic acid	C6 H7 N O3 S	7.411	174.022	3.39013e+06	2.13637e+06	2.00177e+06	5.00668e+06	4.4689e+06	4.54172e+06	2.23387e+06	1.67487e+06	7.54861e+06	2.46129e+06	1.80268e+06	6.75864e+06	2.11979e+06	931563	712255	1.90625e+06	1.03769e+06	1.44583e+06	1.13156e+06	1.06792e+06	1.22976e+06	825437	1.26896e+06	2.54078e+06	2.58629e+06	2.51956e+06	2.03854e+06	--	--	--	C06333	ko01120//Microbial metabolism in diverse environments	Global and overview maps	Metabolism
Com_1034_pos	Retrorsine	--	C18 H25 N O6	6.628	352.181	1.68976e+08	1.92966e+08	1.92273e+08	1.75122e+08	1.73975e+08	1.58622e+08	5.30565e+07	6.69148e+07	6.53119e+07	5.74083e+07	6.43333e+07	4.74184e+07	4.01268e+06	3.14672e+06	4.74089e+06	3.4855e+06	3.63369e+06	2.51945e+06	2.51081e+06	3.9651e+06	1.47586e+06	3.92027e+06	1.81214e+06	3.36332e+06	3.53977e+07	5.17186e+07	2.98747e+07	--	--	--	-	-	-	-
Com_23589_pos	PC (18:3/18:4)	--	C44 H74 N O8 P	16.557	776.517	1.95176e+06	5.93892e+06	2.28241e+06	2.63368e+06	1.27562e+06	3.50956e+06	3.86178e+06	1.89403e+06	2.49447e+06	752437	1.92363e+06	3.10765e+06	1.26337e+06	1.59095e+06	5.62067e+06	2.48245e+06	2.06024e+06	1.86108e+06	2.67e+06	3.19051e+06	1.57794e+06	1.11943e+06	1.70817e+06	1.30263e+06	3.56661e+06	2.11011e+06	2.0953e+06	--	--	--	-	-	-	-
Com_38855_pos	PE (18:0/20:5)	--	C43 H76 N O8 P	16.244	766.538	1.92647e+06	731795	2.14316e+06	782671	601952	2.11357e+06	1.37365e+06	1.56323e+06	1.65372e+06	1.95869e+06	1.58352e+06	1.41242e+06	1.24146e+06	1.00351e+06	831334	893767	1.17014e+06	1.04228e+06	626754	1.56583e+06	1.0391e+06	1.01916e+06	578647	755387	1.59897e+06	1.05754e+06	1.49373e+06	--	--	--	-	-	-	-
Com_33022_pos	PC (3:0/13:1)	--	C24 H46 N O8 P	7.968	508.297	172424	177048	181742	163606	171697	169972	141191	135998	133955	135447	138139	138634	907410	1.48487e+06	987703	2.692e+06	2.78666e+06	779626	1.0356e+06	1.01694e+06	2.52583e+06	1.19948e+06	1.21877e+06	1.23476e+06	374983	357850	498090	--	--	--	-	-	-	-
Com_40661_pos	17α-Methyl-androstan-3-hydroxyimine-17β-ol	--	C20 H33 N O2	13.91	320.257	1.45199e+06	1.19846e+06	1.1014e+06	1.22295e+06	1.67376e+06	2.09894e+06	831005	692171	829935	599652	1.18581e+06	1.65332e+06	721343	1.27017e+06	1.03524e+06	564941	1.14886e+06	874811	396613	552808	465108	1.03946e+06	556647	698172	1.40687e+06	1.64825e+06	1.46417e+06	--	--	--	-	-	-	-
Com_38531_pos	PC (7:0/8:0)	--	C23 H46 N O8 P	13.479	496.309	912661	1.07544e+06	1.01771e+06	1.22898e+06	1.40152e+06	1.27499e+06	1.12555e+06	899166	1.4212e+06	980623	1.29992e+06	1.96555e+06	1.44622e+06	1.05374e+06	779242	1.08778e+06	910010	960990	641563	568399	1.10029e+06	988759	803536	776987	1.26945e+06	1.24689e+06	1.23227e+06	--	--	--	-	-	-	-
Com_14413_pos	5-[3-(4-bromo-1-methyl-1H-pyrazol-3-yl)anilino]-5-oxopentanoic acid	--	C15 H16 Br N3 O3	2.567	366.041	2.66209e+06	1.95435e+06	2.58482e+06	3.62566e+06	2.40828e+06	1.90536e+06	2.06747e+06	1.07248e+06	2.26591e+06	2.32619e+06	3.32965e+06	2.91893e+06	2.21506e+06	3.95148e+06	6.10586e+06	3.86696e+06	5.42322e+06	2.6452e+06	5.87224e+06	8.67935e+06	6.24605e+06	3.8872e+06	6.24625e+06	5.13209e+06	3.61401e+06	3.14803e+06	4.49542e+06	--	--	--	-	-	-	-
Com_23675_pos	VNK	--	C15 H29 N5 O5	5.749	360.219	234547	319404	241994	218995	216052	232701	180957	176819	188236	182420	175328	178747	5.32441e+06	4.89562e+06	4.45553e+06	4.80925e+06	4.59902e+06	4.92114e+06	3.4434e+06	4.29897e+06	4.02058e+06	4.42367e+06	3.6474e+06	3.09049e+06	2.30332e+06	2.26765e+06	2.81112e+06	--	--	--	-	-	-	-
Com_20033_pos	(2,6-dimethylmorpholino)(1-methyl-5-nitro-1H-pyrazol-4-yl)methanone	--	C11 H16 N4 O4	11.796	251.118	641430	682589	589425	649251	695975	645814	6.16107e+06	6.64311e+06	5.65161e+06	6.14135e+06	6.54531e+06	6.20727e+06	637368	665457	647569	615008	730731	579961	1.52549e+06	1.50892e+06	1.43807e+06	1.4696e+06	1.43127e+06	1.39619e+06	2.35078e+06	2.01592e+06	2.13209e+06	--	--	--	-	-	-	-
Com_14742_pos	Indol-3-acetic acid	--	C10 H9 N O2	12.089	193.097	2.77128e+06	2.28593e+06	3.21622e+06	2.95518e+06	3.00277e+06	4.37983e+06	9.8222e+06	7.72249e+06	8.86462e+06	8.62907e+06	8.91536e+06	9.22167e+06	1.558e+06	2.02496e+06	2.10779e+06	1.89191e+06	1.70946e+06	1.62501e+06	2.22116e+06	1.92375e+06	1.31629e+06	1.89584e+06	1.82991e+06	2.29437e+06	4.56065e+06	3.74132e+06	3.17208e+06	--	--	--	-	-	-	-
Com_24081_pos	2-Methylbutyl beta-D-glucopyranoside	--	C11 H22 O6	7.121	251.144	456110	460991	438386	449728	487082	449641	326958	369498	367331	342924	341050	324994	3.57246e+06	3.80501e+06	3.54823e+06	3.09575e+06	4.3664e+06	3.44142e+06	4.47114e+06	3.85331e+06	3.69984e+06	3.63972e+06	3.99628e+06	4.0257e+06	2.14735e+06	2.50201e+06	1.99067e+06	--	--	--	-	-	-	-
Com_4147_pos	N1-cyclooctyl-4-hydroxy-1-piperidinecarbothioamide	--	C14 H26 N2 O S	6.551	271.176	1.127e+06	1.00423e+06	1.2549e+06	1.15984e+06	1.05134e+06	714821	795975	727963	1.11535e+06	856199	561202	887567	2.04847e+07	7.41499e+06	1.7154e+07	1.58245e+07	1.72278e+07	1.3902e+07	1.76571e+07	2.38149e+07	3.05003e+07	2.69393e+07	2.35307e+07	2.61394e+07	1.03341e+07	8.93944e+06	8.54823e+06	--	--	--	-	-	-	-
Com_3191_pos	2-(1,3-benzodioxol-5-yl)-7-ethylimidazo[1,2-a]pyridine	--	C16 H14 N2 O2	1.171	267.11	3.63985e+07	2.12243e+07	2.06882e+07	1.10395e+07	2.89549e+07	1.32549e+07	4.83246e+07	4.40809e+07	3.57834e+07	1.84292e+07	3.42352e+07	4.20493e+07	1.4705e+07	5.50161e+06	1.48139e+07	1.92692e+07	1.87835e+07	1.72775e+07	1.08914e+07	9.70751e+06	1.33308e+07	6.42954e+06	8.44779e+06	1.72577e+07	1.68692e+07	1.60367e+07	9.77055e+06	--	--	--	-	-	-	-
Com_36374_pos	DNH	--	C14 H20 N6 O7	8.278	385.153	472609	407212	555207	534085	422440	414246	330504	318583	308085	336904	301379	292512	1.30386e+06	2.25783e+06	1.9623e+06	2.54025e+06	1.94246e+06	1.6645e+06	652876	1.05325e+06	1.36816e+06	1.71015e+06	1.85648e+06	757823	1.13077e+06	819274	1.38388e+06	--	--	--	-	-	-	-
Com_21973_pos	Morphine D3	--	C17 H16 [2]H3 N O3	1.359	289.162	1.71594e+06	1.30172e+06	1.2525e+06	1.71468e+06	1.54674e+06	1.29378e+06	1.60324e+06	1.48197e+06	1.53142e+06	1.26314e+06	1.21239e+06	1.15988e+06	5.93836e+06	4.44209e+06	5.16845e+06	4.98258e+06	5.38609e+06	5.05383e+06	3.19076e+06	3.80404e+06	3.77632e+06	3.3109e+06	4.27001e+06	2.96298e+06	2.42331e+06	3.93228e+06	2.80231e+06	--	--	--	-	-	-	-
Com_21604_pos	TLK	--	C16 H32 N4 O5	8.726	361.244	581674	1.06222e+06	1.03022e+06	1.07055e+06	1.27543e+06	871879	1.05032e+06	891589	1.14149e+06	1.19806e+06	1.40458e+06	1.45821e+06	5.36726e+06	6.17753e+06	4.62735e+06	5.27565e+06	5.34811e+06	5.70503e+06	2.39304e+06	4.41334e+06	3.66993e+06	3.49442e+06	3.48514e+06	3.34296e+06	2.86836e+06	2.69866e+06	2.99901e+06	--	--	--	-	-	-	-
Com_21121_pos	Phytic acid	--	C6 H18 O24 P6	9.688	660.86	2.64694e+06	3.39385e+06	3.16941e+06	2.38918e+06	2.72769e+06	2.26021e+06	1.67016e+06	2.09922e+06	1.58586e+06	1.66745e+06	1.76488e+06	1.20129e+06	2.91216e+06	3.33227e+06	3.73314e+06	4.14181e+06	3.20201e+06	3.02819e+06	2.17136e+06	2.33451e+06	2.35349e+06	2.91259e+06	2.30783e+06	5.26481e+06	3.8991e+06	2.47572e+06	2.91382e+06	Organooxygen compounds	-	HMDB0060271	C01204	ko01100//Metabolic pathways;ko00562//Inositol phosphate metabolism;ko04070//Phosphatidylinositol signaling system	Carbohydrate metabolism;Global and overview maps;Signal transduction	Environmental Information Processing;Metabolism
Com_30923_pos	--	3-N-Methyl-L-histidine	C7 H13 N3 O3	1.386	188.103	838294	717697	791771	751672	758009	861945	498539	689262	623728	621233	481080	510727	1.80592e+06	1.75189e+06	2.37025e+06	2.18919e+06	2.1068e+06	2.47251e+06	2.46972e+06	2.68367e+06	2.68208e+06	2.00799e+06	3.01509e+06	1.61668e+06	1.2266e+06	1.72256e+06	1.39173e+06	Carboxylic acids and derivatives	368-16-1	HMDB0000479	C01152	ko00340//Histidine metabolism	Amino acid metabolism	Metabolism
Com_1249_pos	Histamine-trifluoromethyltoluide	--	C19 H25 F3 N4 O	7.708	383.2	2.04125e+07	2.41378e+07	2.09593e+07	2.49166e+07	2.07717e+07	2.10673e+07	1.42112e+07	1.29304e+07	1.32095e+07	1.35703e+07	1.34579e+07	1.43488e+07	1.0676e+08	9.92694e+07	1.00987e+08	1.15395e+08	1.098e+08	1.03733e+08	1.03419e+08	1.00991e+08	9.7144e+07	1.03924e+08	1.01845e+08	9.52978e+07	6.92888e+07	6.34493e+07	6.52061e+07	--	--	--	-	-	-	-
Com_28982_pos	HRH	--	C18 H28 N10 O4	8.409	449.239	3.3133e+06	4.04841e+06	2.78567e+06	5.14126e+06	3.80911e+06	3.19004e+06	1.06118e+06	1.33507e+06	1.0635e+06	1.05059e+06	1.0303e+06	921795	2.90026e+06	901894	1.47719e+06	1.92016e+06	2.33868e+06	2.39429e+06	2.85138e+06	1.57804e+06	2.25642e+06	1.09686e+06	1.80791e+06	1.88975e+06	1.74445e+06	1.8753e+06	2.56502e+06	--	--	--	-	-	-	-
Com_6033_pos	11β-Prostaglandin F2α	--	C20 H34 O5	12.413	377.229	6.34205e+06	6.73759e+06	7.43623e+06	5.98588e+06	4.15976e+06	5.6331e+06	3.9742e+06	4.66455e+06	4.55339e+06	4.3964e+06	4.35282e+06	3.79629e+06	1.51802e+07	2.60397e+07	2.48114e+07	2.22486e+07	2.40687e+07	1.62326e+07	4.93234e+06	6.67208e+06	4.90666e+06	5.36279e+06	3.9172e+06	4.87212e+06	8.42318e+06	8.91845e+06	5.51658e+06	--	--	--	-	-	-	-
Com_23505_pos	Epirubicin	--	C27 H29 N O11	8.181	544.19	6.4708e+06	6.02807e+06	6.20766e+06	6.50327e+06	6.80281e+06	5.83171e+06	3.62831e+06	3.81036e+06	2.96512e+06	3.57593e+06	4.19859e+06	2.89985e+06	1.83497e+06	1.7779e+06	2.52578e+06	1.7214e+06	2.63386e+06	2.3399e+06	2.09338e+06	2.7266e+06	1.80915e+06	1.51298e+06	2.40032e+06	1.34642e+06	3.79563e+06	3.02088e+06	2.37025e+06	Anthracyclines	56420-45-2	HMDB0014588	-	-	-	-
Com_8248_pos	5,6-dimethyl-4-oxo-4H-pyran-2-carboxylic acid	--	C8 H8 O4	1.176	186.074	1.69174e+07	1.73847e+07	1.7312e+07	2.3305e+07	2.0305e+07	1.37124e+07	1.06563e+07	1.2077e+07	1.02712e+07	1.38553e+07	1.59194e+07	1.30938e+07	1.23934e+07	1.4314e+07	1.40415e+07	1.11501e+07	1.36961e+07	1.73074e+07	1.31162e+07	1.17802e+07	1.54289e+07	1.24175e+07	1.05547e+07	1.25849e+07	1.16288e+07	1.50617e+07	1.36205e+07	--	--	--	-	-	-	-
Com_12475_pos	7-(2-aminophenyl)heptanoic acid	--	C13 H19 N O2	1.923	204.134	1.25336e+07	1.19224e+07	1.42151e+07	1.3717e+07	1.44673e+06	1.32468e+07	9.92429e+06	9.24381e+06	8.86235e+06	1.0393e+07	1.00937e+07	8.62358e+06	6.21206e+06	5.00115e+06	4.99596e+06	5.4184e+06	5.58086e+06	5.45919e+06	6.78968e+06	8.32399e+06	9.96736e+06	9.92199e+06	7.57601e+06	7.2757e+06	8.35349e+06	7.5111e+06	7.72827e+06	--	--	--	-	-	-	-
Com_13965_pos	Prostaglandin I2	--	C20 H32 O5	12.202	353.23	6.92879e+06	7.04792e+06	6.9256e+06	8.57945e+06	5.96696e+06	7.27941e+06	7.70418e+06	8.09637e+06	8.17637e+06	7.93399e+06	8.00261e+06	7.44702e+06	1.05202e+07	1.00495e+07	8.13154e+06	9.89689e+06	9.93016e+06	7.06717e+06	4.87971e+06	4.69723e+06	4.43484e+06	6.3873e+06	4.19499e+06	5.00039e+06	9.6961e+06	6.42473e+06	5.33743e+06	Fatty Acyls	35121-78-9	HMDB0001335	C01312	ko01100//Metabolic pathways;ko04080//Neuroactive ligand-receptor interaction;ko00590//Arachidonic acid metabolism;ko04024//cAMP signaling pathway;ko04270//Vascular smooth muscle contraction;ko04611//Platelet activation;ko04370//VEGF signaling pathway	Circulatory system;Global and overview maps;Immune system;Lipid metabolism;Signal transduction;Signaling molecules and interaction	Environmental Information Processing;Metabolism;Organismal Systems
Com_42990_pos	Enrofloxacin	--	C19 H22 F N3 O3	7.12	342.162	93596	89403.7	92799	91509.7	97038	91737.2	63099.5	68788.9	69615.5	70369.6	66790.3	64177.6	79597.8	86450.9	161759	81125.9	115551	175520	381028	193276	1.18255e+06	352640	308939	167469	71776.9	80441.5	82343.2	Quinolines and derivatives	93106-60-6	HMDB0029861	-	-	-	-
Com_25027_pos	Palmitoylcarnitine cation	--	C23 H45 N O4	15.509	400.342	789545	1.45795e+06	792864	787712	1.29358e+06	1.38522e+06	1.67085e+06	2.03861e+06	2.29809e+06	1.19938e+06	2.48433e+06	4.58601e+06	703855	1.61649e+06	506242	497364	363530	386065	421805	392624	806169	337909	602865	815251	1.57975e+06	2.09602e+06	2.11994e+06	--	--	--	-	-	-	-
Com_11715_pos	Cinanserin	--	C20 H24 N2 O S	6.049	341.164	242831	234474	237247	234650	277280	242162	186962	173971	177055	177413	167045	180111	9.38862e+06	8.15186e+06	9.27764e+06	8.52151e+06	9.86489e+06	8.62864e+06	1.04158e+07	1.03137e+07	1.0654e+07	1.05732e+07	1.00757e+07	1.02624e+07	4.8779e+06	5.83348e+06	6.44928e+06	--	--	--	-	-	-	-
Com_228_pos	2-Arachidonoyl glycerol	--	C23 H38 O4	14.927	379.284	2.79066e+08	3.9275e+08	2.96792e+08	2.50272e+08	3.88643e+08	4.86394e+08	2.90979e+08	2.87271e+08	3.68501e+08	2.24923e+08	3.46506e+08	5.86538e+08	2.00619e+08	2.88618e+08	1.1011e+08	8.25549e+07	9.53435e+07	9.36243e+07	7.60219e+07	8.75719e+07	1.01063e+08	1.0483e+08	1.17216e+08	1.27604e+08	3.04134e+08	3.58381e+08	3.86924e+08	--	--	--	-	-	-	-
Com_22396_pos	tert-butyl 4-(4-methoxyanilino)tetrahydro-1(2H)-pyridinecarboxylate	--	C17 H26 N2 O3	6.148	307.197	280036	276412	279646	260321	309137	271345	192886	197252	265611	184287	188644	226702	2.29451e+06	2.64537e+06	1.75218e+06	2.06798e+06	2.39401e+06	1.66938e+06	4.23355e+06	4.04852e+06	4.7942e+06	3.86913e+06	4.36262e+06	4.23214e+06	1.89985e+06	1.86689e+06	1.67205e+06	--	--	--	-	-	-	-
Com_7255_pos	Mevastatin	--	C23 H34 O5	6.914	391.25	1.72367e+06	1.81787e+06	1.88989e+06	1.21878e+06	1.68502e+06	1.20357e+06	582648	1.06183e+06	1.34165e+06	589856	1.14799e+06	595710	1.15527e+07	1.15257e+07	1.13081e+07	8.94502e+06	1.22674e+07	1.07551e+07	1.56473e+07	1.42695e+07	1.76567e+07	1.55487e+07	1.36578e+07	1.37644e+07	6.5983e+06	8.61609e+06	7.15541e+06	--	--	--	-	-	-	-
Com_3749_pos	(±)9-HpODE	--	C18 H32 O4	15.086	354.269	2.56027e+07	4.12227e+07	3.56548e+07	3.56238e+07	3.95282e+07	4.56665e+07	2.54059e+07	3.04571e+07	2.42871e+07	8.06861e+06	8.69074e+06	3.40626e+07	1.65324e+07	3.53181e+07	1.99835e+07	5.56565e+06	1.17989e+07	1.01671e+07	7.13174e+06	1.43029e+07	9.20369e+06	9.61538e+06	1.18775e+07	9.86436e+06	2.46653e+07	3.22131e+07	4.18441e+07	--	--	--	-	-	-	-
Com_1936_pos	3-{[(3S)-3-(1,3-Benzothiazol-2-yl)-1-pyrrolidinyl]methyl}benzonitrile	--	C19 H17 N3 S	7.576	320.124	5.22425e+07	6.13235e+07	5.37856e+07	5.20798e+07	5.65964e+07	5.34415e+07	6.88775e+07	7.46125e+07	6.39934e+07	6.45258e+07	7.53061e+07	7.08459e+07	1.86283e+07	1.74115e+07	2.03364e+07	1.95253e+07	2.39933e+07	1.98032e+07	2.39479e+07	2.38157e+07	2.38889e+07	2.19794e+07	2.3372e+07	1.91747e+07	3.76572e+07	3.86272e+07	3.68068e+07	--	--	--	-	-	-	-
Com_19108_pos	YLK	--	C21 H34 N4 O5	6.255	423.258	569664	310158	960672	346492	515952	529258	431378	290350	299759	399392	221448	230928	3.9032e+06	3.82715e+06	2.68005e+06	3.81752e+06	3.71978e+06	3.97614e+06	3.30613e+06	4.95078e+06	5.43794e+06	5.52458e+06	6.23552e+06	5.5723e+06	2.77913e+06	2.57071e+06	2.79544e+06	--	--	--	-	-	-	-
Com_10405_pos	Aflatoxin B1	--	C17 H12 O6	2.219	335.05	4.43601e+06	3.32733e+06	4.58357e+06	3.40998e+06	2.55873e+06	2.91703e+06	8.8023e+06	5.68381e+06	7.10111e+06	9.3305e+06	1.11562e+07	1.36933e+07	2.30027e+06	3.94348e+06	5.67508e+06	3.25335e+06	3.84393e+06	3.09371e+06	2.95405e+06	3.82452e+06	3.86731e+06	2.59766e+06	3.16863e+06	2.59921e+06	6.55303e+06	3.9494e+06	5.27194e+06	Coumarins and derivatives	1162-65-8	HMDB0006552	C06800	ko01130//Biosynthesis of antibiotics;ko00980//Metabolism of xenobiotics by cytochrome P450;ko05204//Chemical carcinogenesis	Cancers;Global and overview maps;Xenobiotics biodegradation and metabolism	Human Diseases;Metabolism
Com_37462_pos	LSD-d3	--	C20 H22 [2]H3 N3 O	11.743	327.231	700750	1.19366e+06	1.04995e+06	1.4924e+06	964407	1.27883e+06	2.30032e+06	2.05862e+06	1.71124e+06	1.5818e+06	1.97661e+06	2.12439e+06	747068	565701	870421	549377	593767	597949	809692	734817	745123	767321	734444	764208	1.70759e+06	1.53189e+06	1.15621e+06	--	--	--	-	-	-	-
Com_14161_pos	IPH	--	C17 H27 N5 O4	7.999	388.201	884709	341938	525054	670582	732344	826568	750737	742688	774109	901578	1.11476e+06	988263	3.96016e+06	5.21106e+06	5.75154e+06	5.41143e+06	6.33271e+06	6.35386e+06	8.9062e+06	4.80247e+06	6.27844e+06	6.61006e+06	7.38715e+06	7.04798e+06	4.15981e+06	3.17873e+06	3.56661e+06	Phenols	108-95-2	HMDB0000228	C00146	ko01120//Microbial metabolism in diverse environments;ko00350//Tyrosine metabolism;ko04974//Protein digestion and absorption;ko01220//Degradation of aromatic compounds	Amino acid metabolism;Digestive system;Global and overview maps	Metabolism;Organismal Systems
Com_7013_pos	--	1-Oleoyl-Sn-Glycero-3-Phosphocholine	C26 H52 N O7 P	15.083	544.34	7.85428e+06	9.09031e+06	8.60295e+06	1.09993e+07	5.77499e+06	1.57924e+07	9.08469e+06	1.20806e+07	1.81975e+07	1.18395e+07	1.2361e+07	2.058e+07	4.28018e+06	1.35552e+07	6.54904e+06	3.50894e+06	6.57328e+06	2.86877e+06	3.74217e+06	6.16599e+06	7.29484e+06	6.26706e+06	3.65837e+06	9.77755e+06	1.46666e+07	1.04699e+07	1.09286e+07	Glycerophospholipids	3542-29-8	HMDB0002815	-	-	-	-
Com_37822_pos	--	S-Adenosyl-L-methionine	C15 H22 N6 O5 S	1.354	399.144	747667	623079	438066	533485	705482	673224	745469	536815	693319	487666	600139	583691	1.26374e+06	1.17703e+06	1.88325e+06	1.66342e+06	1.71097e+06	2.23289e+06	881432	949736	1.18894e+06	756724	1.34692e+06	785210	909705	1.20542e+06	1.13755e+06	5'-deoxyribonucleosides	485-80-3	HMDB0001185	C00019	ko01100//Metabolic pathways;ko01110//Biosynthesis of secondary metabolites;ko01130//Biosynthesis of antibiotics;ko01230//Biosynthesis of amino acids;ko00330//Arginine and proline metabolism;ko00270//Cysteine and methionine metabolism;ko00261//Monobactam biosynthesis;ko04122//Sulfur relay system	Amino acid metabolism;Biosynthesis of other secondary metabolites;Folding, sorting and degradation;Global and overview maps	Genetic Information Processing;Metabolism
Com_13833_pos	gamma-Glutamyltyrosine	--	C14 H18 N2 O6	2.311	311.124	6.1863e+06	5.43176e+06	5.31811e+06	7.59697e+06	7.26299e+06	5.56958e+06	9.22944e+06	5.85914e+06	6.48465e+06	8.28311e+06	1.00271e+07	9.92768e+06	8.06396e+06	5.36323e+06	6.29942e+06	6.54125e+06	5.90305e+06	6.47607e+06	4.85918e+06	6.53941e+06	7.33853e+06	7.43593e+06	6.84765e+06	6.4818e+06	9.90949e+06	5.51147e+06	7.06807e+06	Carboxylic acids and derivatives	7432-23-7	HMDB0011741	-	-	-	-
Com_4260_pos	--	Thr-Leu	C10 H20 N2 O4	2.588	233.15	2.73689e+07	2.72206e+07	2.27618e+07	2.65308e+07	3.02026e+07	2.4277e+07	3.01924e+07	2.8675e+07	2.86549e+07	3.06464e+07	3.1624e+07	3.35418e+07	3.10069e+07	1.97818e+07	2.24953e+07	2.33839e+07	2.38614e+07	2.50401e+07	2.43205e+07	2.60051e+07	2.85245e+07	2.79676e+07	2.49153e+07	2.47504e+07	3.3066e+07	2.62003e+07	2.63137e+07	Carboxylic acids and derivatives	-	HMDB0029065	-	-	-	-
Com_25855_pos	KKK	--	C18 H38 N6 O4	14.628	385.292	3.94867e+06	4.80636e+06	4.07116e+06	4.30687e+06	3.46512e+06	3.57194e+06	3.68398e+06	2.99211e+06	3.19596e+06	3.55285e+06	4.55645e+06	3.58814e+06	3.60957e+06	2.47247e+06	4.63653e+06	3.90041e+06	4.61722e+06	2.80049e+06	2.7922e+06	2.68939e+06	3.11381e+06	3.05109e+06	2.48696e+06	2.3951e+06	3.44652e+06	2.95438e+06	3.56272e+06	--	--	--	-	-	-	-
Com_1279_pos	Uridine 5'-monophosphate	--	C9 H13 N2 O9 P	2.576	325.043	2.92825e+07	2.29683e+07	2.35074e+07	3.41626e+07	3.79803e+07	2.75094e+07	8.37898e+07	6.13358e+07	6.47029e+07	9.06516e+07	1.10397e+08	9.85053e+07	6.5187e+07	7.23331e+07	8.89251e+07	5.37434e+07	7.84837e+07	3.85623e+07	8.4954e+07	1.03167e+08	9.15903e+07	7.81972e+07	7.45459e+07	8.73515e+07	8.61534e+07	6.84835e+07	5.85484e+07	Pyrimidine nucleotides	58-97-9	HMDB0000288	C00105	ko01100//Metabolic pathways;ko00240//Pyrimidine metabolism	Global and overview maps;Nucleotide metabolism	Metabolism
Com_30922_pos	MMK	--	C16 H32 N4 O4 S2	5.848	391.179	2.33802e+06	565938	590552	1.7832e+06	1.12966e+06	725154	1.29948e+06	1.31197e+06	690806	1.47503e+06	292178	2.1874e+06	2.6537e+06	3.4993e+06	2.248e+06	2.3972e+06	1.49399e+06	2.27367e+06	2.48174e+06	2.03588e+06	2.57546e+06	2.01669e+06	1.53342e+06	2.90062e+06	1.82169e+06	2.51808e+06	2.39877e+06	--	--	--	-	-	-	-
Com_6812_pos	O-7460	--	C25 H48 F O5 P	5.325	251.161	5.07001e+06	4.29849e+06	5.23377e+06	3.7198e+06	4.15031e+06	5.35675e+06	1.91493e+06	2.39249e+06	2.10324e+06	2.36343e+06	2.67708e+06	2.30045e+06	9.89256e+06	9.26081e+06	9.40244e+06	9.25004e+06	9.68974e+06	9.82523e+06	1.60989e+07	1.94174e+07	1.80223e+07	1.77076e+07	1.79406e+07	1.80322e+07	8.75627e+06	8.54957e+06	9.4133e+06	--	--	--	-	-	-	-
Com_526_pos	1-morpholino-3-(4-nitrophenoxy)propan-2-ol	--	C13 H18 N2 O5	3.632	283.129	6.23966e+07	6.88101e+07	6.70306e+07	6.30948e+07	7.15576e+07	6.35522e+07	6.42218e+07	6.47929e+07	6.24181e+07	6.40433e+07	6.44949e+07	6.55083e+07	1.94636e+08	2.01465e+08	2.13609e+08	2.10031e+08	2.15318e+08	2.20908e+08	2.33707e+08	2.45283e+08	2.23357e+08	2.34078e+08	2.46719e+08	2.03533e+08	1.67189e+08	1.54335e+08	1.78471e+08	--	--	--	-	-	-	-
Com_23893_pos	KPH	--	C17 H28 N6 O4	6.881	363.217	379255	422960	612910	1.01868e+06	499731	535366	648377	848408	516976	492809	652467	638550	2.87801e+06	569163	3.99111e+06	3.33507e+06	3.29619e+06	3.01466e+06	3.89612e+06	4.50278e+06	3.51849e+06	3.20161e+06	3.35028e+06	2.94025e+06	2.29184e+06	2.38182e+06	2.31208e+06	--	--	--	-	-	-	-
Com_23681_pos	N,N-Diethylethanolamine	--	C6 H15 N O	2.031	118.123	5.67144e+06	5.67188e+06	5.93129e+06	7.05263e+06	5.35296e+06	5.31821e+06	1.39296e+06	1.1997e+06	2.09323e+06	1.65008e+06	1.2409e+06	2.23683e+06	2.02309e+06	4.08934e+06	1.95422e+06	2.66497e+06	2.37386e+06	2.07616e+06	1.28874e+06	1.35938e+06	1.21951e+06	1.00501e+06	1.125e+06	1.6442e+06	2.19515e+06	2.54923e+06	2.29316e+06	Organonitrogen compounds	100-37-8	HMDB0033971	-	-	-	-
Com_29453_pos	WNK	--	C21 H30 N6 O5	7.436	447.23	311803	294200	311218	389169	301954	298271	255536	529234	314049	258802	243250	262051	667391	857407	1.18315e+06	1.07419e+06	1.45055e+06	1.39223e+06	2.69598e+06	3.22753e+06	2.01257e+06	2.11881e+06	1.95961e+06	2.00937e+06	925396	940758	519989	--	--	--	-	-	-	-
Com_15883_pos	Physostigmine	--	C15 H21 N3 O2	2.004	276.166	930709	1.25792e+06	798437	1.13498e+06	1.90131e+06	849475	620102	799087	880283	857357	791576	1.37119e+06	4.83495e+06	3.44811e+06	89813.8	3.59308e+06	4.04385e+06	4.99368e+06	5.35666e+06	6.09765e+06	7.49634e+06	6.74633e+06	5.52911e+06	6.48152e+06	4.21935e+06	3.40905e+06	3.51923e+06	Indoles and derivatives	57-47-6	HMDB0015116	C06535	ko01110//Biosynthesis of secondary metabolites	Global and overview maps	Metabolism
Com_12058_pos	2-hexyl-5-(4-nonylphenyl)pyrimidine	--	C25 H38 N2	16.275	367.318	3.37829e+06	6.70855e+06	3.72135e+06	2.84139e+06	5.91041e+06	6.44989e+06	4.76438e+06	6.12772e+06	9.25156e+06	3.99975e+06	6.80931e+06	1.16395e+07	2.73991e+06	6.08369e+06	3.67874e+06	1.36997e+06	2.7829e+06	1.16241e+06	1.89067e+06	2.26614e+06	2.30952e+06	2.66234e+06	2.89389e+06	2.0348e+06	4.80372e+06	9.90105e+06	9.60282e+06	--	--	--	-	-	-	-
Com_439_pos	2-Benzyl-5-[(3S)-1-isopropyl-3-pyrrolidinyl]-1,3,4-oxadiazole	--	C16 H21 N3 O	6.014	136.589	4.21231e+08	4.37218e+08	4.09346e+08	4.15927e+08	4.24511e+08	4.07492e+08	2.29092e+08	2.29704e+08	2.25228e+08	2.14017e+08	2.40963e+08	2.361e+08	1.25739e+08	1.24503e+08	1.33982e+08	1.24571e+08	1.2745e+08	1.35676e+08	1.49772e+08	1.54004e+08	1.56247e+08	1.48225e+08	1.56266e+08	1.45022e+08	1.99861e+08	2.10845e+08	2.20729e+08	--	--	--	-	-	-	-
Com_24751_pos	ANH	--	C13 H20 N6 O5	4.1	341.164	4.92639e+06	3.77357e+06	4.95784e+06	4.72237e+06	156083	5.29015e+06	2.14539e+06	2.71221e+06	3.04329e+06	2.53247e+06	2.72704e+06	1.94303e+06	2.92661e+06	2.05237e+06	2.54084e+06	2.37646e+06	2.4383e+06	2.21128e+06	3.5215e+06	3.85043e+06	3.30605e+06	3.60551e+06	3.56355e+06	4.19215e+06	2.84983e+06	2.3795e+06	2.57374e+06	--	--	--	-	-	-	-
Com_40285_pos	3-(dimethylamino)-1-(5-methyl-3-phenyl-4-isoxazolyl)-2-propen-1-one	--	C15 H16 N2 O2	5.804	257.124	669999	903660	536110	665498	951917	802697	547035	440612	275720	325074	357777	630161	1.07506e+06	819072	701934	875023	948355	1.21853e+06	1.51242e+06	1.49257e+06	1.51828e+06	1.39358e+06	1.19885e+06	1.3069e+06	1.2161e+06	871618	967478	--	--	--	-	-	-	-
Com_2116_pos	1-{4-[2-nitro-4-(trifluoromethyl)phenyl]piperazino}ethan-1-one	--	C13 H14 F3 N3 O3	3.914	296.124	8.27336e+07	8.67039e+07	8.04287e+07	8.19721e+07	8.92531e+07	8.04257e+07	5.68458e+07	5.06602e+07	5.45073e+07	5.07014e+07	5.44692e+07	5.07867e+07	4.68695e+06	4.3647e+06	5.4719e+06	5.58793e+06	6.91201e+06	5.81207e+06	7.4553e+06	7.82818e+06	7.98008e+06	7.66723e+06	7.83819e+06	7.79661e+06	3.42436e+07	2.97772e+07	3.07036e+07	--	--	--	-	-	-	-
Com_5968_pos	2-[(2-amino-6-methylpyrimidin-4-yl)thio]-4,6-dimethylnicotinonitrile	--	C13 H13 N5 S	8.507	272.1	1.04785e+07	8.38577e+06	1.11189e+07	3.43047e+07	1.40569e+07	3.11257e+07	1.65517e+07	9.19692e+06	6.37829e+06	5.70082e+06	1.68494e+07	7.77903e+06	482973	896227	467178	525808	987477	669688	996776	1.29012e+06	475376	471938	551017	1.80081e+06	4.92846e+06	5.20478e+06	3.59178e+06	--	--	--	-	-	-	-
Com_20425_pos	Methyl jasmonate	--	C13 H20 O3	5.755	243.158	1.52094e+06	1.79855e+06	1.66688e+06	1.68047e+06	1.45953e+06	1.14025e+06	1.71331e+06	2.04139e+06	1.43699e+06	1.29229e+06	1.22763e+06	1.10282e+06	5.20941e+06	4.78948e+06	4.93055e+06	5.43125e+06	5.3361e+06	5.4578e+06	4.17145e+06	5.24512e+06	5.42304e+06	5.35675e+06	4.34342e+06	4.56078e+06	2.18388e+06	3.23513e+06	3.57514e+06	Fatty Acyls	1211-29-6	HMDB0036583	C11512	ko01110//Biosynthesis of secondary metabolites;ko00592//alpha-Linolenic acid metabolism	Global and overview maps;Lipid metabolism	Metabolism
Com_19053_pos	--	Estriol	C18 H24 O3	7.64	289.18	564973	507339	1.0054e+06	666420	587295	477152	356753	592393	338410	438151	569539	594948	3.33533e+06	4.06439e+06	3.26552e+06	3.11524e+06	3.1192e+06	3.70822e+06	6.16361e+06	5.55197e+06	5.27899e+06	5.51342e+06	5.24532e+06	5.89662e+06	2.31852e+06	3.02855e+06	3.74148e+06	Steroids and steroid derivatives	547-81-9	HMDB0000347	C05141	ko01100//Metabolic pathways;ko00140//Steroid hormone biosynthesis	Global and overview maps;Lipid metabolism	Metabolism
Com_33595_pos	2,6-Diaminopimelic acid	--	C7 H14 N2 O4	1.336	191.104	1.97926e+06	2.22701e+06	2.02156e+06	2.58522e+06	2.39728e+06	2.08384e+06	2.10609e+06	1.87816e+06	1.74991e+06	2.26782e+06	1.90318e+06	2.02177e+06	1.87508e+06	1.31358e+06	1.52254e+06	1.62682e+06	1.65138e+06	1.79637e+06	1.44529e+06	1.57186e+06	1.29471e+06	1.49318e+06	1.0901e+06	1.52168e+06	2.94676e+06	1.59031e+06	1.79037e+06	Carboxylic acids and derivatives	583-93-7	HMDB0001370	C00666	ko01100//Metabolic pathways;ko01110//Biosynthesis of secondary metabolites;ko01120//Microbial metabolism in diverse environments;ko01130//Biosynthesis of antibiotics;ko01230//Biosynthesis of amino acids;ko00300//Lysine biosynthesis	Amino acid metabolism;Global and overview maps	Metabolism
Com_16615_pos	Levosulpiride	--	C15 H23 N3 O4 S	6.594	320.164	543458	536050	565554	525784	553821	536218	468718	433134	428775	438165	420982	433714	3.34716e+06	2.21132e+06	2.9257e+06	2.38633e+06	3.26106e+06	3.41558e+06	6.35332e+06	5.45603e+06	5.71623e+06	3.24789e+06	7.45616e+06	5.40862e+06	2.11042e+06	2.43374e+06	3.12861e+06	Benzene and substituted derivatives	15676-16-1	HMDB0014535	-	-	-	-
Com_39833_pos	GMK	--	C13 H26 N4 O4 S	6.962	335.173	530599	558590	581552	551939	604796	515186	574306	487865	503835	425214	467765	549302	1.90361e+06	1.27548e+06	1.50965e+06	1.1045e+06	1.48004e+06	1.49788e+06	1.00351e+06	1.14088e+06	1.1657e+06	886916	818754	829305	751025	852311	741686	--	--	--	-	-	-	-
Com_961_pos	PC (20:3/20:4)	--	C48 H82 N O8 P	16.256	832.582	1.26042e+08	7.87051e+07	1.04805e+08	1.17046e+08	7.57257e+07	1.35007e+08	9.18661e+07	7.5797e+07	3.12168e+07	8.96582e+07	1.11973e+08	1.12812e+08	8.97604e+07	1.6351e+08	9.18467e+07	9.37046e+07	1.36329e+08	7.84045e+07	5.28849e+07	8.0569e+07	9.76311e+07	4.21442e+07	9.27355e+07	1.01378e+08	1.08647e+08	8.51565e+07	1.06315e+08	--	--	--	-	-	-	-
Com_254_pos	Pectolinarin	--	C29 H34 O15	11.994	623.198	7.4102e+06	6.86372e+06	6.18831e+06	7.18436e+06	6.24984e+06	1.12344e+07	3.62945e+08	5.17561e+08	4.93953e+08	4.20605e+08	3.91279e+08	5.01047e+08	4.72521e+06	4.78457e+06	3.99312e+06	3.144e+06	4.73402e+06	5.04076e+06	2.56227e+07	2.69501e+07	3.10714e+07	3.25641e+07	2.33589e+07	2.78492e+07	1.32827e+08	1.13144e+08	1.06862e+08	--	--	--	-	-	-	-
Com_46589_pos	FPK	--	C20 H30 N4 O4	8.102	391.234	100755	109889	107228	101833	99153	104062	75089.1	77792	71628.7	74600.5	74371.6	77791.9	129799	115575	131726	136158	130852	136397	121051	130983	577818	706510	185877	114210	117013	113278	115516	--	--	--	-	-	-	-
Com_12_pos	2-{2-[4-(tert-butyl)phenyl]-4-hydroxy-1,3-thiazol-5-yl}acetic acid	--	C15 H17 N O3 S	10.675	309.126	1.11845e+10	5.33277e+09	1.05134e+10	1.0609e+10	9.52351e+09	1.11489e+10	9.52738e+09	1.02732e+10	1.05907e+10	1.21598e+10	9.53041e+09	9.85821e+09	8.29004e+09	1.04469e+10	1.09145e+10	1.01664e+10	8.03641e+09	9.40054e+09	7.31986e+09	7.09478e+09	7.41052e+09	7.31189e+09	5.80179e+09	7.85282e+09	1.01398e+10	1.03304e+10	8.37683e+09	--	--	--	-	-	-	-
Com_2972_pos	2,4-Dimethylbenzaldehyde	--	C9 H10 O	12.229	135.08	4.18717e+07	4.60954e+07	3.57738e+07	4.71155e+07	4.94876e+07	4.65778e+07	3.52443e+07	3.8306e+07	3.7626e+07	3.40999e+07	3.68704e+07	3.57174e+07	4.06847e+07	3.79276e+07	4.20872e+07	4.24669e+07	4.11722e+07	3.81494e+07	3.83197e+07	3.6292e+07	4.23558e+07	4.27322e+07	2.98589e+07	3.60107e+07	4.65262e+07	4.18476e+07	3.66801e+07	Benzene and substituted derivatives	15764-16-6	HMDB0032142	-	-	-	-
Com_43857_pos	Toremifene	--	C26 H28 Cl N O	7.463	406.196	338576	396083	455139	446916	406024	388345	1.0056e+06	876228	535771	1.02262e+06	1.01473e+06	974750	654691	524625	570955	698736	605910	1.29596e+06	399076	588003	410415	505719	570977	488210	385072	406665	592400	Stilbenes	89778-26-7	HMDB0014679	-	-	-	-
Com_1651_pos	PC (18:0/18:0)	--	C44 H88 N O8 P	14.576	790.622	6.26878e+07	6.81839e+07	4.40567e+07	8.02869e+07	6.74319e+07	6.00414e+07	6.75275e+07	6.61607e+07	7.09784e+07	6.24024e+07	6.05911e+07	6.45189e+07	4.98909e+07	5.21404e+07	4.521e+07	4.68154e+07	5.42542e+07	3.55764e+07	3.84203e+07	3.17815e+07	6.05072e+07	7.78165e+07	3.26035e+07	2.60739e+07	8.15484e+07	7.44639e+07	3.83569e+07	--	--	--	-	-	-	-
Com_8537_pos	8,8-dimethyl-2-phenyl-4H,8H-pyrano[2,3-h]chromen-4-one	--	C20 H16 O3	10.105	305.116	1.03288e+07	9.38978e+06	1.10086e+07	9.71874e+06	1.03398e+07	1.13496e+07	1.34244e+07	1.32064e+07	1.59355e+07	1.50495e+07	1.50662e+07	1.67441e+07	6.42487e+06	7.80893e+06	5.03096e+06	7.33744e+06	6.71109e+06	8.64425e+06	1.04366e+07	9.28159e+06	1.05688e+07	9.94599e+06	9.28438e+06	1.152e+07	1.10301e+07	1.08329e+07	9.86338e+06	--	--	--	-	-	-	-
Com_21401_pos	IRH	--	C18 H32 N8 O4	8.762	425.263	1.22254e+06	656742	629209	1.04006e+06	789188	1.01886e+06	1.0373e+06	810465	970823	533604	1.01354e+06	591660	3.36192e+06	3.75566e+06	3.69362e+06	2.81014e+06	4.0839e+06	2.41917e+06	3.53856e+06	2.8829e+06	4.14304e+06	5.19621e+06	3.96563e+06	3.59139e+06	1.75628e+06	1.37926e+06	2.24173e+06	--	--	--	-	-	-	-
Com_11582_pos	NNK	--	C14 H26 N6 O6	8.815	375.203	819289	819128	909973	764204	765280	1.1275e+06	855852	587249	872430	705627	823965	464888	1.30295e+07	5.60564e+06	5.40335e+06	5.32334e+06	6.10949e+06	5.71668e+06	7.22404e+06	6.79207e+06	6.76439e+06	7.45651e+06	6.65676e+06	5.5931e+06	3.61949e+06	3.41081e+06	3.9814e+06	Organooxygen compounds	64091-91-4	HMDB0011603	C16453	ko00980//Metabolism of xenobiotics by cytochrome P450;ko05204//Chemical carcinogenesis	Cancers;Xenobiotics biodegradation and metabolism	Human Diseases;Metabolism
Com_4292_pos	N,N-Dimethylarginine	--	C8 H18 N4 O2	1.403	203.15	4.32759e+07	4.22605e+07	4.14532e+07	3.82315e+07	3.92616e+07	4.41014e+07	3.13761e+07	2.92208e+07	3.28576e+07	2.93698e+07	2.89397e+07	3.33007e+07	6.62476e+06	6.04442e+06	6.00406e+06	7.10267e+06	6.71419e+06	7.66277e+06	4.92256e+06	5.25558e+06	6.28855e+06	5.85694e+06	6.45094e+06	6.12477e+06	1.71871e+07	1.76771e+07	1.82535e+07	Carboxylic acids and derivatives	30315-93-6	HMDB0001539	-	-	-	-
Com_45797_pos	Nialamide	--	C16 H18 N4 O2	8.132	299.155	580989	986941	614515	970789	1.15071e+06	608592	488972	509963	496895	253483	297204	267996	545673	793971	809619	993486	973534	704011	842836	674898	282464	530817	507712	625693	477687	544018	313988	--	--	--	-	-	-	-
Com_2085_pos	--	Porphobilinogen	C10 H14 N2 O4	6.098	227.103	8.25044e+07	8.42135e+07	8.068e+07	9.29428e+07	9.02326e+07	8.26923e+07	3.50382e+07	3.41369e+07	3.16886e+07	3.36539e+07	3.43861e+07	3.56504e+07	3.92098e+06	5.08349e+06	5.84335e+06	3.05994e+06	5.27651e+06	5.63711e+06	8.81007e+06	1.00095e+07	8.74144e+06	9.46538e+06	8.49914e+06	9.629e+06	3.07274e+07	2.60645e+07	2.37473e+07	Organonitrogen compounds	487-90-1	HMDB0000245	C00931	ko01100//Metabolic pathways;ko01110//Biosynthesis of secondary metabolites;ko01120//Microbial metabolism in diverse environments;ko00860//Porphyrin and chlorophyll metabolism	Global and overview maps;Metabolism of cofactors and vitamins	Metabolism
Com_34008_pos	PC (14:0/15:1)	--	C37 H72 N O8 P	15.305	690.506	2.20876e+06	2.36715e+06	3.50909e+06	1.92704e+06	723407	2.37343e+06	2.2388e+06	1.84291e+06	1.5914e+06	1.98937e+06	1.33822e+06	2.44935e+06	2.15525e+06	924429	1.44522e+06	1.16113e+06	2.75199e+06	1.25226e+06	830040	2.2447e+06	1.32086e+06	1.49957e+06	512165	1.05445e+06	2.14978e+06	1.37367e+06	2.95698e+06	--	--	--	-	-	-	-
Com_134_pos	2-(2-amino-3-methylbutanamido)-3-phenylpropanoic acid	--	C14 H20 N2 O3	7.603	265.154	4.98646e+08	5.19542e+08	5.22568e+08	4.99875e+08	5.19559e+08	4.87463e+08	3.40121e+08	3.47916e+08	3.50042e+08	3.4544e+08	3.60875e+08	3.49923e+08	8.24411e+08	7.56832e+08	7.70977e+08	7.97136e+08	8.23945e+08	8.05934e+08	9.24311e+08	9.15281e+08	9.13401e+08	9.25582e+08	9.39735e+08	8.38657e+08	6.84135e+08	6.59835e+08	6.63249e+08	--	--	--	-	-	-	-
Com_3781_pos	4-(1H-imidazol-1-yl)benzoic acid	--	C10 H8 N2 O2	9.673	189.069	5.01909e+07	4.4387e+07	3.43046e+07	2.69795e+07	3.99855e+07	3.08132e+07	2.19704e+07	3.65098e+07	2.33228e+07	3.58645e+07	2.48927e+07	2.04954e+07	3.08398e+07	2.66474e+07	3.10826e+07	3.42616e+07	4.14181e+07	3.27672e+07	2.87854e+07	2.4708e+07	2.71367e+07	2.39704e+07	2.90671e+07	1.68879e+07	2.94681e+07	3.19055e+07	2.74856e+07	--	--	--	-	-	-	-
Com_17653_pos	Oleoyl ethanolamide	--	C20 H39 N O2	15.148	326.305	1.81522e+06	2.16409e+06	1.56539e+06	2.2173e+06	2.90172e+06	3.60027e+06	2.5361e+06	4.04765e+06	5.04521e+06	2.60905e+06	4.09254e+06	7.39613e+06	2.21147e+06	3.83001e+06	2.0651e+06	1.25707e+06	2.01486e+06	1.41694e+06	1.34121e+06	1.98518e+06	2.11331e+06	2.60729e+06	2.23958e+06	2.97208e+06	3.97486e+06	3.98544e+06	5.33574e+06	--	--	--	-	-	-	-
Com_16905_pos	HMK	--	C17 H30 N6 O4 S	8.067	415.209	2.3692e+06	2.03883e+06	1.55125e+06	1.82445e+06	2.02033e+06	2.21677e+06	2.08089e+06	1.1293e+06	3.05277e+06	2.27152e+06	2.81214e+06	4.26286e+06	1.04809e+06	1.03371e+06	1.04294e+06	1.14062e+06	1.14297e+06	1.08785e+06	1.06106e+06	1.10723e+06	1.05341e+06	7.03818e+06	1.06848e+06	1.90629e+06	1.75019e+06	1.14507e+06	1.0554e+06	--	--	--	-	-	-	-
Com_11036_pos	PC (19:2/20:5)	--	C47 H80 N O8 P	15.282	818.567	830567	345931	524113	9.72404e+06	698410	709207	496941	256678	4.64592e+06	1.01347e+07	1.16647e+07	650461	490734	436506	487972	9.74438e+06	1.44553e+07	587343	1.18431e+07	9.37435e+06	3.75487e+06	3.52881e+06	276552	3.98082e+06	712922	539709	721749	--	--	--	-	-	-	-
Com_16172_pos	EPH	--	C16 H23 N5 O6	7.525	364.167	7.51832e+06	1.16435e+07	1.02371e+07	9.93073e+06	9.02444e+06	9.44808e+06	7.16632e+06	5.24611e+06	6.31491e+06	6.88342e+06	6.73424e+06	7.63736e+06	1.67269e+06	616784	657388	1.37951e+06	693048	805349	1.47043e+06	682110	692089	625882	1.09507e+06	1.1558e+06	4.51971e+06	3.62194e+06	6.60449e+06	--	--	--	-	-	-	-
Com_20437_pos	MJN110	--	C22 H21 Cl2 N3 O4	5.551	462.102	3.10686e+06	3.49899e+06	2.98272e+06	3.20812e+06	4.77869e+06	3.15749e+06	5.64784e+06	5.55422e+06	5.11854e+06	5.33627e+06	5.41946e+06	6.09493e+06	2.6604e+06	2.32196e+06	2.63391e+06	1.63928e+06	2.00676e+06	2.50518e+06	4.24372e+06	4.30278e+06	4.08068e+06	4.63983e+06	4.30207e+06	3.0012e+06	5.0714e+06	4.19393e+06	3.31172e+06	--	--	--	-	-	-	-
Com_4080_pos	--	N-Tetradecanamide	C14 H29 N O	15.169	228.232	1.47403e+07	2.37547e+07	1.92618e+07	1.69862e+07	2.83422e+07	4.00061e+07	2.0769e+07	2.20644e+07	2.31891e+07	1.49908e+07	2.8976e+07	3.24941e+07	1.26668e+07	2.96494e+07	1.89134e+07	6.09449e+06	1.13728e+07	1.00072e+07	6.05436e+06	1.23834e+07	1.14732e+07	1.55371e+07	9.4484e+06	2.0238e+07	3.17418e+07	3.47984e+07	3.84849e+07	--	--	--	-	-	-	-
Com_2531_pos	Octadecanamine	--	C18 H39 N	13.161	270.315	3.11648e+07	2.93114e+07	3.73832e+07	3.60928e+07	6.73229e+07	5.09628e+07	2.08517e+07	3.36232e+07	2.77837e+07	2.66096e+07	3.70849e+07	5.56984e+07	1.34002e+07	4.30225e+07	1.85142e+07	1.10733e+07	1.73469e+07	1.23533e+07	7.71547e+06	1.98679e+07	2.11707e+07	1.72786e+07	1.13919e+07	1.64488e+07	4.95936e+07	4.71209e+07	4.3103e+07	--	--	--	-	-	-	-
Com_5563_pos	Aflatoxin G1	--	C17 H12 O7	6.729	329.065	7.77973e+06	8.4848e+06	7.22163e+06	7.79313e+06	6.70519e+06	6.52022e+06	2.78104e+07	2.45633e+07	2.04087e+07	2.41669e+07	2.69555e+07	2.09022e+07	9.57668e+06	1.09714e+07	9.30319e+06	8.87138e+06	1.10816e+07	9.30037e+06	7.32597e+06	1.00416e+07	1.1191e+07	1.00643e+07	8.39539e+06	5.65622e+06	1.19185e+07	1.18733e+07	1.20886e+07	Coumarins and derivatives	1165-39-5	HMDB0030474	C16755	ko01130//Biosynthesis of antibiotics	Global and overview maps	Metabolism
Com_38813_pos	2-methyl-N-[4-(4-methylpiperazino)benzyl]benzenesulfonamide	--	C19 H25 N3 O2 S	7.895	360.18	250992	259266	247511	230150	252283	243514	238205	251416	272000	226815	256175	224925	525843	530008	835536	1.00871e+06	1.07418e+06	690617	1.24728e+06	1.09671e+06	976115	1.63818e+06	1.10105e+06	1.7334e+06	434923	486588	554982	--	--	--	-	-	-	-
Com_18606_pos	UR-144 N-Heptyl analog	--	C23 H33 N O	10.47	679.51	3.50351e+06	5.92348e+06	3.07759e+06	3.03183e+06	2.67581e+06	3.1951e+06	7.49438e+06	2.49648e+06	2.82918e+06	1.94985e+06	2.90864e+06	2.73585e+06	814449	919551	849203	873356	900870	940843	788209	828147	809342	791488	810424	801015	2.04984e+06	1.89391e+06	1.11117e+06	--	--	--	-	-	-	-
Com_2311_pos	PC (22:4e/18:3)	--	C48 H84 N O7 P	15.333	818.605	2.53318e+07	1.70296e+07	1.66125e+07	3.55142e+07	8.90683e+06	3.95356e+07	3.28101e+07	3.88307e+07	2.06468e+07	4.4333e+07	6.32238e+07	3.3357e+07	2.05436e+07	1.92928e+07	1.62661e+07	1.05841e+07	1.42797e+07	1.16126e+07	1.34751e+07	1.08974e+07	1.63852e+07	9.0687e+06	9.22538e+06	2.56706e+07	2.43971e+07	1.90102e+07	1.99244e+07	--	--	--	-	-	-	-
Com_28021_pos	ANK	--	C13 H25 N5 O5	7.209	332.193	603654	453566	932994	445999	465396	433546	323302	456107	339904	319675	873000	340424	3.19714e+06	1.80732e+06	2.80697e+06	2.64051e+06	2.92675e+06	3.58316e+06	3.33065e+06	3.50583e+06	2.10591e+06	2.91979e+06	3.17979e+06	2.26e+06	1.03579e+06	1.30456e+06	1.52383e+06	--	--	--	-	-	-	-
Com_7761_pos	ethyl 4-amino-2-[(3-nitro-2-pyridyl)thio]pyrimidine-5-carboxylate	--	C12 H11 N5 O4 S	3.347	322.054	1.22856e+07	1.10031e+07	1.3375e+07	1.64877e+07	1.11047e+07	1.43788e+07	1.00621e+07	9.31676e+06	9.64103e+06	1.12528e+07	1.28256e+07	1.16512e+07	1.58469e+07	1.51156e+07	1.96325e+07	1.35105e+07	1.72561e+07	1.83214e+07	1.41319e+07	1.47736e+07	1.2302e+07	1.2534e+07	1.73526e+07	1.26357e+07	1.18343e+07	1.54525e+07	1.63948e+07	--	--	--	-	-	-	-
Com_9991_pos	--	Palmitoylethanolamide	C18 H37 N O2	15.02	300.289	7.60864e+06	9.33126e+06	7.01837e+06	6.71365e+06	8.50558e+06	1.18341e+07	7.97932e+06	9.52991e+06	1.21521e+07	7.42366e+06	1.012e+07	1.42398e+07	6.66089e+06	1.16659e+07	8.84518e+06	5.01861e+06	7.80805e+06	5.94296e+06	5.98596e+06	7.66693e+06	7.64194e+06	1.01952e+07	8.23916e+06	1.05372e+07	1.32397e+07	1.44715e+07	1.4062e+07	Carboximidic acids and derivatives	544-31-0	HMDB0002100	-	-	-	-
Com_2361_pos	SM (d15:0/19:0)	--	C39 H81 N2 O6 P	16.274	705.589	4.41868e+07	4.63775e+07	7.63429e+07	5.05938e+07	1.33976e+07	2.96681e+07	4.7512e+07	3.35915e+07	3.6995e+07	6.06089e+07	3.49726e+07	3.80121e+07	2.45958e+07	2.4104e+07	3.91606e+07	1.8285e+07	4.39471e+07	1.64628e+07	2.30584e+07	2.05389e+07	1.76566e+07	1.26819e+07	7.78783e+06	1.90687e+07	4.01145e+07	2.24093e+07	3.88572e+07	--	--	--	-	-	-	-
Com_1431_pos	Sedanolide	--	C12 H18 O2	10.637	177.127	4.80183e+07	6.14636e+07	6.11453e+07	5.74048e+07	5.85486e+07	5.05726e+07	3.07394e+07	3.00766e+07	2.81942e+07	2.8294e+07	3.2103e+07	3.05237e+07	9.75067e+07	7.85206e+07	1.11598e+08	8.21944e+07	1.02824e+08	9.11636e+07	4.66351e+07	5.36619e+07	4.71951e+07	4.09826e+07	4.68276e+07	3.85584e+07	4.64708e+07	4.63494e+07	7.52374e+07	Lactones	4567-33-3	HMDB0034450	-	-	-	-
Com_36398_pos	FMH	--	C20 H27 N5 O4 S	7.327	434.189	281257	486173	257521	356312	297300	267412	226352	220991	213016	221915	227237	235059	2.13549e+06	1.20981e+06	875181	1.79835e+06	751837	2.0082e+06	1.66547e+06	1.81478e+06	2.03115e+06	1.02859e+06	535563	1.31302e+06	611887	1.09277e+06	872138	--	--	--	-	-	-	-
Com_3275_pos	N-Methylanthranilic acid	--	C8 H9 N O2	1.182	152.068	4.33122e+07	3.49555e+07	3.25228e+07	4.61442e+07	3.89992e+07	3.44822e+07	4.03205e+07	3.17241e+07	3.72766e+07	2.44396e+07	4.51833e+07	2.84512e+07	2.65264e+07	3.19958e+07	3.26748e+07	2.26805e+07	2.37316e+07	3.60531e+07	2.46685e+07	2.60716e+07	1.96441e+07	2.78499e+07	2.27855e+07	3.57322e+07	4.16664e+07	3.38864e+07	2.16881e+07	--	--	--	C03005	ko01110//Biosynthesis of secondary metabolites	Global and overview maps	Metabolism
Com_1546_pos	Diisobutylphthalate	--	C16 H22 O4	7.202	279.163	4.11097e+06	5.29216e+06	5.67769e+06	5.15432e+06	4.98696e+06	4.53516e+06	2.39844e+06	2.62857e+06	3.85741e+06	3.08648e+06	2.68726e+06	2.79358e+06	4.2279e+07	3.69844e+07	3.25563e+07	3.36983e+07	3.98071e+07	3.38817e+07	7.15395e+07	7.91508e+07	8.12051e+07	7.59911e+07	7.85796e+07	7.07472e+07	3.53756e+07	3.84806e+07	3.85965e+07	--	--	--	-	-	-	-
Com_33999_pos	16,16-Dimethyl prostaglandin A1	--	C22 H36 O4	13.854	387.249	1.99035e+06	2.21651e+06	3.67544e+06	1.58454e+06	1.62631e+06	2.4026e+06	1.79174e+06	2.19716e+06	1.83987e+06	2.35343e+06	2.21404e+06	2.07038e+06	1.44432e+06	827491	876054	1.25125e+06	1.42645e+06	1.24832e+06	1.20758e+06	1.12383e+06	1.02761e+06	1.0776e+06	864276	1.41223e+06	1.47566e+06	1.53235e+06	1.30189e+06	--	--	--	-	-	-	-
Com_13281_pos	DKK	--	C16 H31 N5 O6	8.36	412.22	593280	671835	848318	686148	594439	473184	392403	451640	787966	375382	378483	393920	9.20399e+06	6.28686e+06	6.42954e+06	7.09042e+06	8.4414e+06	6.30398e+06	8.39144e+06	9.49292e+06	9.22174e+06	7.54818e+06	8.00089e+06	9.21751e+06	4.69015e+06	4.66754e+06	5.49496e+06	--	--	--	-	-	-	-
Com_4672_pos	CYM-5442	--	C23 H27 N3 O4	6.099	410.208	391322	398719	399833	418554	545519	459189	415400	280904	311934	275820	268716	282480	3.10526e+07	1.04502e+07	2.92891e+07	2.59176e+07	2.069e+07	2.09262e+07	2.34343e+07	2.60012e+07	2.7232e+07	1.9231e+07	2.53144e+07	2.27591e+07	9.94586e+06	1.04037e+07	1.47504e+07	--	--	--	-	-	-	-
Com_5403_pos	Paeoniflorin	--	C23 H28 O11	6.526	498.207	373165	348516	357885	336352	360603	341908	281356	277083	277192	269496	269309	261124	2.60006e+07	2.39095e+07	2.90856e+07	2.53074e+07	3.06435e+07	2.50158e+07	1.76583e+07	1.85744e+07	1.85211e+07	2.18793e+07	1.59299e+07	1.84109e+07	1.3684e+07	1.22411e+07	1.21066e+07	--	--	--	-	-	-	-
Com_7753_pos	Mupirocin	--	C26 H44 O9	7.938	523.285	3.85276e+06	4.62096e+06	3.83185e+06	4.33736e+06	4.86798e+06	3.06252e+06	1.62931e+06	3.15616e+06	5.26053e+06	4.47809e+06	1.62457e+06	2.04158e+06	8.20105e+06	2.02048e+07	1.69537e+07	2.05395e+07	1.3921e+07	1.69267e+07	1.05972e+07	1.00553e+07	1.06275e+07	1.60304e+07	9.13791e+06	1.64163e+07	1.07779e+07	8.98153e+06	8.16297e+06	Fatty Acyls	12650-69-0	HMDB0014554	-	-	-	-
Com_9782_pos	Neosaxitoxin	--	C10 H17 N7 O5	9.135	338.117	1.01901e+06	732202	852575	802302	774049	1.2285e+06	1.58059e+07	1.12996e+07	1.01134e+07	1.35623e+07	1.26332e+07	1.19497e+07	1.94637e+06	2.15909e+06	1.30404e+06	2.02285e+06	2.10905e+06	1.72927e+06	5.24193e+06	3.20846e+06	2.77739e+06	4.23454e+06	4.52729e+06	7.31661e+06	6.03164e+06	5.29999e+06	4.75294e+06	Saxitoxins, gonyautoxins, and derivatives	64296-20-4	HMDB0029369	-	-	-	-
Com_7402_pos	EKK	--	C17 H33 N5 O6	7.967	386.241	1.13094e+06	1.25731e+06	1.15577e+06	1.0384e+06	1.15775e+06	1.26443e+06	931012	1.03815e+06	1.02253e+06	965061	838287	1.01134e+06	4.80024e+06	1.21735e+07	3.64761e+06	1.39878e+07	1.54734e+07	4.47548e+06	1.78693e+07	7.03023e+06	1.72699e+07	1.58416e+07	9.07439e+06	5.62621e+06	4.04829e+06	3.23955e+06	3.24805e+06	--	--	--	-	-	-	-
Com_3429_pos	PC (15:0/15:1)	--	C38 H74 N O8 P	16.445	704.521	2.03672e+07	5.37387e+07	1.68203e+07	1.32456e+07	1.06716e+07	3.30279e+07	4.47873e+07	2.89152e+07	2.64211e+07	1.74326e+07	2.01981e+07	2.75821e+07	1.56683e+07	2.33788e+07	4.5373e+07	2.20846e+07	1.32616e+07	1.38915e+07	2.79169e+07	1.85315e+07	1.33405e+07	7.63776e+06	2.20895e+07	7.36802e+06	2.78712e+07	1.95477e+07	2.18406e+07	--	--	--	-	-	-	-
Com_2060_pos	Arachidonoyl amide	--	C20 H33 N O	15.222	304.261	2.2753e+07	3.43519e+07	2.99819e+07	3.14937e+07	4.39592e+07	3.59318e+07	1.92877e+07	2.35129e+07	3.91552e+07	2.18712e+07	4.24128e+07	5.28879e+07	1.86623e+07	5.73755e+07	2.68751e+07	1.57349e+07	3.00883e+07	1.65874e+07	1.55369e+07	2.66441e+07	2.4927e+07	2.86891e+07	2.10177e+07	2.95736e+07	4.43088e+07	4.88931e+07	7.48058e+07	--	--	--	-	-	-	-
Com_34567_pos	PC (22:5/22:6)	--	C52 H82 N O8 P	16.297	880.582	1.24351e+06	1.36234e+06	2.29205e+06	874565	357751	1.10669e+06	1.73042e+06	1.11027e+06	867360	1.25923e+06	970620	945616	1.44926e+06	1.63347e+06	1.90199e+06	852796	1.61889e+06	1.68619e+06	679257	2.36154e+06	1.79677e+06	1.87047e+06	1.24604e+06	349770	2.0521e+06	1.46504e+06	1.35237e+06	--	--	--	-	-	-	-
Com_3563_pos	--	MAG (18:2)	C21 H38 O4	15.417	355.283	2.24335e+07	3.48965e+07	2.26061e+07	1.32888e+07	3.8071e+07	4.34325e+07	1.95999e+07	2.84299e+07	2.97352e+07	1.795e+07	2.27172e+07	3.35984e+07	3.16001e+07	2.30602e+07	1.77576e+07	1.31612e+07	1.73913e+07	1.81232e+07	1.0887e+07	1.48371e+07	1.50851e+07	1.72222e+07	1.46183e+07	1.43189e+07	2.83662e+07	3.59001e+07	4.39028e+07	--	--	--	-	-	-	-
Com_2319_pos	--	Levodopa	C9 H11 N O4	8.238	198.076	7.42181e+07	7.72063e+07	7.69954e+07	8.55763e+07	8.15221e+07	6.98708e+07	5.03432e+07	4.92727e+07	5.07805e+07	5.2496e+07	4.88561e+07	5.2708e+07	6.23437e+06	5.02023e+06	6.04289e+06	5.4033e+06	7.7116e+06	6.14061e+06	7.18178e+06	6.97016e+06	6.88126e+06	8.64421e+06	7.32948e+06	6.81454e+06	3.05182e+07	3.14471e+07	2.82787e+07	Carboxylic acids and derivatives	59-92-7	HMDB0000181	C00355	ko01100//Metabolic pathways;ko01110//Biosynthesis of secondary metabolites;ko00350//Tyrosine metabolism;ko04917//Prolactin signaling pathway;ko05012//Parkinson disease;ko05034//Alcoholism;ko04728//Dopaminergic synapse;ko05030//Cocaine addiction;ko05031//Amphetamine addiction	Amino acid metabolism;Endocrine system;Global and overview maps;Nervous system;Neurodegenerative diseases;Substance dependence	Human Diseases;Metabolism;Organismal Systems
Com_26741_pos	Cetraxate	--	C17 H23 N O4	1.893	306.166	2.46522e+06	2.59453e+06	2.48616e+06	2.51948e+06	3.14595e+06	2.44697e+06	2.07545e+06	2.16756e+06	1.83795e+06	2.36916e+06	2.20218e+06	2.87356e+06	2.82803e+06	1.81051e+06	2.03812e+06	1.99411e+06	1.96506e+06	2.35626e+06	2.50895e+06	3.17158e+06	3.48581e+06	3.72787e+06	2.65793e+06	2.77484e+06	4.01425e+06	2.27883e+06	2.70906e+06	--	--	--	-	-	-	-
Com_21362_pos	Gabexate	--	C16 H23 N3 O4	6.636	322.175	525300	1.089e+06	1.23144e+06	940836	867107	1.17563e+06	3.74048e+06	3.72999e+06	6.04147e+06	4.38086e+06	4.39521e+06	1.77462e+06	1.56927e+06	1.64771e+06	1.30752e+06	1.56313e+06	2.032e+06	1.95904e+06	1.73263e+06	4.00567e+06	1.483e+06	2.24105e+06	1.84576e+06	1.18945e+06	1.43817e+06	1.40046e+06	2.18178e+06	--	--	--	-	-	-	-
Com_10830_pos	GPK	--	C13 H24 N4 O4	6.297	301.187	790873	524654	1.34094e+06	372891	1.11788e+06	422082	746233	604420	545517	877001	518046	417504	1.0214e+07	6.87968e+06	5.89734e+06	6.24952e+06	9.23988e+06	7.54808e+06	1.1763e+07	1.12262e+07	1.16228e+07	1.06908e+07	1.06067e+07	8.51507e+06	3.79499e+06	5.3273e+06	6.10517e+06	--	--	--	-	-	-	-
Com_12585_pos	Abscisic acid	--	C15 H20 O4	5.294	265.145	1.09388e+06	1.83721e+06	1.33833e+06	1.31821e+06	1.20814e+06	1.42944e+06	871859	824564	1.00502e+06	789514	936587	709760	9.82382e+06	6.84492e+06	9.02743e+06	8.50704e+06	7.99426e+06	8.38059e+06	7.97936e+06	7.42375e+06	9.55462e+06	8.40009e+06	1.03987e+07	8.41994e+06	4.22993e+06	5.15028e+06	3.5561e+06	Prenol lipids	7773-56-0	HMDB0036093	C06082	ko01100//Metabolic pathways;ko01110//Biosynthesis of secondary metabolites	Global and overview maps	Metabolism
Com_19788_pos	GQH	--	C13 H20 N6 O5	5.037	341.163	1.78152e+06	2.20132e+06	658666	1.50112e+06	8.61202e+06	1.13712e+06	1.57611e+06	564686	522794	1.27614e+06	724708	1.47767e+06	1.47211e+06	1.2316e+06	1.15211e+06	1.5025e+06	1.5368e+06	1.43597e+06	1.21245e+06	1.15249e+06	1.11011e+06	1.09852e+06	1.14755e+06	1.16188e+06	1.20781e+06	1.08281e+06	969791	--	--	--	-	-	-	-
Com_2608_pos	N-(2-Furoyl)glycine	--	C7 H7 N O4	1.369	170.042	4.81618e+07	4.10719e+07	4.02628e+07	4.31572e+07	4.20241e+07	4.93016e+07	2.80342e+07	3.05759e+07	2.82734e+07	2.54533e+07	2.66405e+07	2.66533e+07	5.2612e+07	4.13417e+07	6.07714e+07	5.5866e+07	5.66291e+07	5.73541e+07	2.87719e+07	2.80561e+07	3.0017e+07	2.74931e+07	3.06235e+07	2.53086e+07	3.67765e+07	3.57719e+07	3.6801e+07	Carboxylic acids and derivatives	5657-19-2	HMDB0000439	-	-	-	-
Com_20856_pos	PC (18:4e/4:0)	--	C30 H54 N O7 P	14.981	572.371	4.32247e+06	4.28786e+06	3.42596e+06	3.7731e+06	4.07513e+06	8.16027e+06	3.48549e+06	5.18724e+06	4.59657e+06	3.72415e+06	4.57076e+06	4.63573e+06	1.78794e+06	4.85695e+06	2.71416e+06	1.1278e+06	2.13946e+06	1.57369e+06	1.36304e+06	2.82301e+06	2.15117e+06	2.48787e+06	1.36875e+06	3.24222e+06	5.3126e+06	4.02843e+06	4.98723e+06	--	--	--	-	-	-	-
Com_5946_pos	QKK	--	C17 H34 N6 O5	6.362	386.24	3.16668e+06	3.60246e+06	3.23966e+06	3.47087e+06	3.45096e+06	3.30951e+06	1.92474e+06	2.60937e+06	2.59117e+06	2.50944e+06	3.47453e+06	2.03739e+06	2.47503e+07	8.65361e+06	2.7261e+07	2.08059e+07	2.37155e+07	1.13763e+07	1.17642e+07	1.56154e+07	1.30194e+07	1.44501e+07	1.27838e+07	1.19995e+07	9.21657e+06	6.01824e+06	7.18834e+06	--	--	--	-	-	-	-
Com_2273_pos	Prostaglandin F2α-1-glyceryl ester	--	C23 H40 O7	5.62	451.266	9.53767e+06	9.77855e+06	1.02698e+07	9.39006e+06	1.119e+07	9.07646e+06	7.67503e+06	6.55206e+06	7.9266e+06	7.4772e+06	7.70342e+06	8.1509e+06	3.91559e+07	3.61122e+07	3.45616e+07	3.47614e+07	3.52725e+07	3.50256e+07	4.74944e+07	4.87782e+07	5.45069e+07	4.77507e+07	4.61579e+07	4.88701e+07	2.78099e+07	2.78581e+07	2.68339e+07	--	--	--	-	-	-	-
Com_20432_pos	--	Estradiol Benzoate	C25 H28 O3	6.3	377.212	1.04804e+06	1.35945e+06	1.11147e+06	805082	1.28731e+06	885652	817223	850736	294417	642714	947274	639229	5.49029e+06	5.14186e+06	5.42208e+06	5.07412e+06	5.62538e+06	5.2224e+06	4.80066e+06	5.42351e+06	4.45203e+06	5.51033e+06	4.60924e+06	5.15588e+06	3.69798e+06	2.89954e+06	3.73715e+06	--	--	--	-	-	-	-
Com_490_pos	N,N-Diethyldodecanamide	--	C16 H33 N O	15.753	256.263	1.16473e+08	1.83439e+08	1.45116e+08	1.32916e+08	2.10751e+08	2.97706e+08	1.26953e+08	1.47425e+08	1.6232e+08	1.0002e+08	6.05168e+07	2.15279e+08	1.03119e+08	2.42496e+08	1.69456e+08	5.08388e+07	1.09607e+08	8.04189e+07	5.55053e+07	1.1222e+08	1.00668e+08	1.29581e+08	8.01659e+07	1.49185e+08	1.96821e+08	2.92119e+08	3.18997e+08	--	--	--	-	-	-	-
Com_35039_pos	Fenoxaprop-P-ethyl	--	C18 H16 Cl N O5	2.403	362.083	2.76376e+06	2.06391e+06	3.43812e+06	2.80662e+06	1.49116e+06	2.77077e+06	442850	905864	1.09917e+06	529330	1.11365e+06	697439	298630	880634	815234	741806	885536	479042	1.47064e+06	1.33678e+06	801918	364973	1.12622e+06	669207	539824	1.02674e+06	1.12353e+06	--	--	--	-	-	-	-
Com_16555_pos	2-(1-benzothiophen-3-ylmethylene)-3,4-dihydronaphthalen-1(2H)-one	--	C19 H14 O S	9.988	291.084	5.66643e+06	6.76154e+06	7.75923e+06	4.63164e+06	4.97681e+06	4.50042e+06	5.99832e+06	7.0095e+06	7.05973e+06	3.82641e+06	6.98214e+06	8.00781e+06	2.34671e+06	1.63898e+06	2.35411e+06	1.54394e+06	2.60087e+06	1.53079e+06	2.14694e+06	1.59041e+06	1.88862e+06	759942	2.07701e+06	744510	2.45449e+06	3.62356e+06	3.91746e+06	--	--	--	-	-	-	-
Com_36581_pos	Oxymorphone	--	C17 H19 N O4	5.473	302.144	1.25131e+06	829794	1.24402e+06	959279	1.27637e+06	1.22348e+06	1.94195e+06	2.0778e+06	1.63659e+06	1.63474e+06	2.05995e+06	2.25631e+06	356247	360481	394969	505101	470950	402593	405302	342554	363993	313637	414312	371327	644523	387828	390229	Phenanthrenes and derivatives	76-41-5	HMDB0015323	-	-	-	-
Com_12323_pos	AKB48 N-(4-hydroxypentyl) metabolite	--	C23 H31 N3 O2	6.502	404.222	8.61593e+06	4.48066e+06	3.53252e+06	3.10821e+06	4.10921e+06	6.34483e+06	7.10086e+06	7.34627e+06	6.81948e+06	1.16108e+07	1.0874e+07	6.76857e+06	2.20169e+06	2.36594e+06	1.88783e+06	1.79091e+06	2.28818e+06	1.78309e+06	2.99942e+06	3.31322e+06	4.0374e+06	4.0424e+06	3.8207e+06	3.11852e+06	4.45112e+06	4.68192e+06	3.50423e+06	--	--	--	-	-	-	-
Com_38817_pos	Troxipide	--	C15 H22 N2 O4	4.912	295.163	159106	207680	158089	146366	145682	156711	120369	121042	202499	109142	109656	118149	935641	2.09541e+06	701436	567972	1.2656e+06	895997	1.15665e+06	700240	243359	859335	826306	1.0489e+06	682750	881820	541327	--	--	--	-	-	-	-
Com_34040_pos	--	dihydrotachysterol	C28 H46 O	14.509	399.362	2.27094e+06	1.97307e+06	1.53395e+06	1.3687e+06	1.18957e+06	662359	603523	680286	527185	499475	479583	1.00531e+06	1.36517e+06	1.71698e+06	2.99824e+06	1.40924e+06	984325	498323	345483	334015	480369	247493	286717	732880	1.28606e+06	1.62872e+06	1.27861e+06	Steroids and steroid derivatives	67-96-9	HMDB0015203	-	-	-	-
Com_45111_pos	PE (18:4e/22:2)	--	C45 H80 N O7 P	15.421	778.566	367727	90057.8	125039	377791	748952	1.3972e+06	37184.4	593386	103947	33948.3	147012	280074	113330	32071.4	185461	210954	195927	306722	202158	408764	29774.6	154400	176844	120085	326244	347769	463007	--	--	--	-	-	-	-
Com_22537_pos	PC (16:0e/15:0)	--	C39 H80 N O7 P	15.664	706.579	7.14938e+06	2.33463e+06	5.31276e+06	5.6421e+06	4.7108e+06	5.76807e+06	5.00038e+06	3.98531e+06	5.47353e+06	5.30503e+06	4.44023e+06	3.07446e+06	690557	2.76632e+06	4.03386e+06	3.04096e+06	3.594e+06	3.23921e+06	3.15662e+06	3.12635e+06	2.61703e+06	3.69021e+06	2.04294e+06	3.9121e+06	5.39321e+06	2.65104e+06	4.59999e+06	--	--	--	-	-	-	-
Com_43469_pos	ERH	--	C17 H28 N8 O6	7.455	423.206	132217	127845	128610	137557	141694	132681	115279	107503	106304	111182	108195	129794	562122	376063	455320	335945	1.46003e+06	245211	298768	654494	364522	275405	238701	303355	132653	250350	154733	--	--	--	-	-	-	-
Com_29199_pos	Sarpogrelate	--	C24 H31 N O6	5.305	430.217	1.14584e+06	1.21859e+06	666034	506735	1.05285e+06	717291	2.8473e+06	2.4623e+06	2.52432e+06	2.83411e+06	2.94265e+06	2.73466e+06	3.03562e+06	3.24043e+06	3.20221e+06	3.49858e+06	3.69013e+06	3.85023e+06	1.42086e+06	1.40455e+06	1.39916e+06	1.23437e+06	1.3576e+06	1.32245e+06	1.89411e+06	1.43605e+06	1.85093e+06	--	--	--	-	-	-	-
Com_44235_pos	L-threo-3-Hydroxyasparate	--	C4 H7 N O5	1.351	150.038	1.53341e+06	1.494e+06	1.31759e+06	1.17588e+06	1.26666e+06	948838	821576	686829	563215	591438	864270	587391	426593	605882	480950	638617	666583	595124	493376	477217	409966	698943	586993	558932	985047	712985	486369	--	--	--	-	-	-	-
Com_30037_pos	Pergolide	--	C19 H26 N2 S	8.251	315.194	667420	685107	843127	744064	831644	698787	507404	557632	753337	552387	536296	515124	3.63261e+06	2.74901e+06	2.80242e+06	3.12795e+06	2.15025e+06	3.45673e+06	2.30584e+06	2.01373e+06	1.93199e+06	2.79205e+06	1.80566e+06	618716	2.11402e+06	1.36817e+06	1.32235e+06	Quinolines and derivatives	66104-22-1	HMDB0015317	-	-	-	-
Com_10031_pos	2'-O-Methyladenosine	--	C11 H15 N5 O4	1.407	282.118	3.61344e+06	4.61506e+06	4.48441e+06	4.68076e+06	3.78707e+06	6.52505e+06	3.4533e+06	1.9039e+06	2.85481e+06	3.27984e+06	3.01904e+06	5.1891e+06	3.20175e+06	3.78145e+06	2.31065e+06	3.41818e+06	2.44557e+06	2.22079e+06	4.86769e+06	2.87129e+06	4.70447e+06	5.83637e+06	3.97208e+06	1.27668e+07	4.1293e+06	3.97184e+06	4.32308e+06	Purine nucleosides	2140-79-6	HMDB0004326	-	-	-	-
Com_9915_pos	DRH	--	C16 H26 N8 O6	7.947	449.192	1.39496e+06	1.5699e+06	1.52866e+06	1.61597e+06	1.72198e+06	1.34615e+06	1.06219e+07	1.19608e+07	1.15692e+07	1.06076e+07	1.29347e+07	1.2629e+07	6.40202e+06	8.94932e+06	7.08925e+06	7.27971e+06	8.16039e+06	6.77052e+06	1.18831e+07	1.25572e+07	1.1984e+07	1.29848e+07	1.14348e+07	9.47808e+06	3.77465e+06	8.08171e+06	6.4769e+06	--	--	--	-	-	-	-
Com_7519_pos	Lomifylline	--	C13 H18 N4 O3	5.067	279.145	2.55829e+06	3.41062e+06	3.21783e+06	2.80383e+06	3.56847e+06	2.62249e+06	1.36256e+06	1.83351e+06	2.16711e+06	2.12079e+06	2.23034e+06	1.84895e+06	1.00266e+07	1.70392e+07	8.36925e+06	1.00696e+06	1.79504e+07	1.65208e+07	9.93057e+06	9.42634e+06	1.28762e+07	9.42663e+06	8.56178e+06	1.72342e+07	7.12906e+06	8.23717e+06	6.95197e+06	--	--	--	-	-	-	-
Com_24456_pos	CHEMBL1616521	--	C26 H26 N2 O3	7.61	415.198	672834	730329	749993	846336	705665	502437	609689	333405	543540	546029	556961	398331	4.31304e+06	4.35824e+06	1.76061e+06	2.04261e+06	3.44337e+06	3.17345e+06	1.5816e+06	3.54582e+06	4.20417e+06	3.43148e+06	1.65988e+06	3.73615e+06	2.55621e+06	2.06717e+06	1.73897e+06	--	--	--	-	-	-	-
Com_18861_pos	YPH	--	C20 H25 N5 O5	5.959	398.185	618764	832825	788342	699990	798818	962281	1.058e+06	1.38352e+06	1.12562e+06	1.27268e+06	1.33503e+06	1.4307e+06	4.79826e+06	6.07387e+06	3.63301e+06	4.47949e+06	4.53566e+06	4.28053e+06	4.196e+06	4.79025e+06	4.44681e+06	6.11914e+06	3.28271e+06	4.8439e+06	2.28284e+06	3.40153e+06	4.66885e+06	--	--	--	-	-	-	-
Com_45955_pos	LPE 18:2	--	C23 H44 N O7 P	14.545	478.293	459081	720381	646630	735421	558741	882763	740913	762122	693086	474471	693856	880993	318300	967776	848467	236441	472591	247483	188102	528004	347207	611068	215525	486432	672334	732761	557672	--	--	--	-	-	-	-
Com_4144_pos	WLH	--	C23 H30 N6 O4	6.626	228.124	2.51306e+06	3.03842e+06	2.48176e+06	2.67301e+06	1.9198e+06	3.01236e+06	6.64615e+06	4.75473e+06	6.11775e+06	5.53438e+06	4.10777e+06	5.82249e+06	1.42913e+07	1.41807e+07	1.51965e+07	1.32774e+07	1.40013e+07	1.24995e+07	2.93297e+07	3.03755e+07	2.82714e+07	1.26563e+07	3.21252e+07	3.09354e+07	1.21039e+07	1.44827e+07	1.60855e+07	--	--	--	-	-	-	-
Com_1863_pos	--	20-Carboxy-Leukotriene B4	C20 H30 O6	15.76	367.213	4.43455e+07	5.27484e+07	2.57991e+07	2.46185e+07	8.49826e+07	5.44375e+07	3.41419e+07	3.51402e+07	4.29316e+07	2.35212e+07	2.64168e+07	6.58877e+07	4.02917e+07	1.66508e+07	1.92857e+07	1.69732e+07	1.41821e+07	3.33774e+07	1.71182e+07	1.52452e+07	1.64293e+07	5.33902e+07	4.05163e+07	2.65965e+07	4.51951e+07	8.01972e+07	7.05461e+07	Fatty Acyls	80434-82-8	HMDB0006059	C05950	ko00590//Arachidonic acid metabolism	Lipid metabolism	Metabolism
Com_46444_pos	WPH	--	C22 H26 N6 O4	9.136	421.206	149034	67951.3	65291.7	53832.8	90540.2	53388.9	43926.5	42530	42107.5	67905.5	43014.6	44783.2	79532.2	66993.4	79331.8	100557	135637	128520	84039.6	74982	715003	118460	225495	214375	103831	71436.1	68828.1	--	--	--	-	-	-	-
Com_30740_pos	HexCer-NS (d27:3/21:0)	--	C54 H101 N O8	10.892	892.753	946227	219450	219000	220055	888589	943258	180368	351621	1.78457e+06	2.67359e+06	198800	3.25569e+06	194059	193152	210335	198935	203384	210060	159564	152355	154620	176772	161686	312273	224602	199326	180550	--	--	--	-	-	-	-
Com_35437_pos	--	LysoPC 20:2	C28 H54 N O7 P	15.244	548.373	631871	412265	539983	877787	1.29126e+06	2.50936e+06	826582	1.25694e+06	1.86691e+06	1.41774e+06	490526	2.44066e+06	570823	736199	291168	174501	234896	200213	258640	504059	256964	510356	410726	1.01425e+06	1.57125e+06	1.34412e+06	1.49079e+06	--	--	--	-	-	-	-
Com_7928_pos	1-(6-Chloropyridin-2-yl)piperidin-4-amine	--	C10 H14 Cl N3	5.23	212.092	2.23243e+07	2.20782e+07	2.14625e+07	2.13213e+07	2.45448e+07	2.1802e+07	1.43048e+07	1.29312e+07	1.33089e+07	1.40716e+07	1.50763e+07	1.5395e+07	1.31597e+06	1.47317e+06	1.5483e+06	1.98059e+06	1.64925e+06	1.76325e+06	1.73694e+06	1.63665e+06	1.39025e+06	1.43888e+06	1.78359e+06	1.57437e+06	7.88988e+06	8.36237e+06	8.49333e+06	--	--	--	-	-	-	-
Com_29013_pos	6β-Naltrexol	--	C20 H25 N O4	6.525	344.181	3.29554e+06	3.22213e+06	3.40714e+06	2.49513e+06	4.02804e+06	3.35584e+06	3.50361e+06	3.2875e+06	3.79323e+06	2.90453e+06	2.91403e+06	3.43677e+06	1.11585e+06	1.24064e+06	846408	1.30761e+06	1.07549e+06	1.34782e+06	1.1666e+06	1.42642e+06	1.00216e+06	818352	1.25002e+06	874518	1.48279e+06	1.86317e+06	1.7391e+06	--	--	--	-	-	-	-
Com_12270_pos	3-Hydroxylidocaine	--	C14 H22 N2 O2	5.582	251.173	1.12294e+06	1.16787e+06	1.16083e+06	1.13022e+06	1.44109e+06	968994	1.02185e+06	1.1805e+06	1.39468e+06	1.11481e+06	1.03292e+06	943421	8.41799e+06	8.28226e+06	7.86158e+06	7.62947e+06	7.64736e+06	9.29822e+06	1.04915e+07	1.01975e+07	1.01581e+07	9.78953e+06	1.01272e+07	9.63521e+06	4.89856e+06	5.32168e+06	5.62592e+06	Carboxylic acids and derivatives	-	HMDB0060655	C16560	ko00982//Drug metabolism - cytochrome P450	Xenobiotics biodegradation and metabolism	Metabolism
Com_12417_pos	VQH	--	C16 H26 N6 O5	6.083	383.2	1.2274e+06	522285	507470	729564	803584	763738	912113	685234	1.10913e+06	709244	837478	542058	7.37523e+06	3.58189e+06	7.21398e+06	5.61113e+06	4.06778e+06	6.84395e+06	1.03813e+07	9.80332e+06	5.11676e+06	9.89555e+06	4.60766e+06	3.62286e+06	2.9449e+06	4.69652e+06	4.98035e+06	--	--	--	-	-	-	-
Com_19159_pos	2-imino-8-methoxy-2H-chromene-3-carbonitrile	--	C11 H8 N2 O2	11.026	201.069	3.84097e+06	1.76459e+06	2.54135e+06	3.66703e+06	2.86903e+06	2.6691e+06	5.10613e+06	4.99925e+06	6.20084e+06	6.78212e+06	4.91017e+06	6.36788e+06	1.50559e+06	854575	971748	2.03383e+06	1.12311e+06	1.3608e+06	2.18079e+06	1.59801e+06	1.63809e+06	2.70271e+06	1.62105e+06	2.04977e+06	3.67693e+06	2.99758e+06	2.85767e+06	--	--	--	-	-	-	-
Com_3783_pos	1,3-Dihydro-1,3,3-trimethyl-2H-indol-2-ylidene acetaldehyde	--	C13 H15 N O	12.247	202.123	2.79556e+07	3.85343e+07	4.61533e+07	4.95039e+07	2.50792e+07	3.81793e+07	3.44716e+07	1.84358e+07	2.90298e+06	1.68067e+07	3.9204e+07	4.98473e+06	1.73752e+06	2.02146e+06	1.06434e+07	3.52734e+06	2.93527e+06	7.99745e+06	2.9402e+06	7.65095e+06	1.12756e+06	2.28825e+06	2.38914e+06	7.28203e+06	1.52379e+07	1.29166e+07	9.05129e+06	--	--	--	-	-	-	-
Com_1315_pos	WLK	--	C23 H35 N5 O4	6.568	428.262	2.64892e+07	3.68038e+07	2.99509e+07	2.47261e+07	2.73541e+07	2.69465e+07	1.12998e+08	1.15987e+08	1.06465e+08	1.05124e+08	1.14906e+08	1.05231e+08	1.13064e+08	9.99902e+07	1.02434e+08	1.03595e+08	1.14282e+08	1.14593e+08	4.98366e+07	4.74236e+07	4.77528e+07	5.03609e+07	5.36379e+07	4.31223e+07	6.75835e+07	7.50882e+07	7.81439e+07	--	--	--	-	-	-	-
Com_2662_pos	methyl 3,4,5-trihydroxycyclohex-1-ene-1-carboxylate	--	C8 H12 O5	3.616	171.063	7.09114e+07	6.80147e+07	7.2755e+07	6.31789e+07	4.72454e+07	6.2804e+07	2.68309e+07	3.32314e+07	3.45639e+07	2.95909e+07	3.05651e+07	2.47403e+07	653609	548730	670601	644879	511350	646385	395505	543117	331006	325559	453408	339489	1.36339e+07	2.08962e+07	1.99664e+07	--	--	--	-	-	-	-
Com_45756_pos	WQH	--	C22 H27 N7 O5	7.631	470.219	84468.4	85301.9	80535.5	80618	82101.3	79599.8	62366.4	66024.1	60120.6	63892.1	62145	62358	232449	95452.7	1.0341e+06	178209	195448	101044	98712.9	99971.5	157014	96879.8	102240	316307	103368	138296	102114	--	--	--	-	-	-	-
Com_22617_pos	Galanthamine	--	C17 H21 N O3	2.434	306.166	3.82075e+06	4.02102e+06	2.74561e+06	4.18709e+06	4.32918e+06	3.63514e+06	3.81746e+06	3.76998e+06	3.66013e+06	3.56566e+06	4.295e+06	4.10531e+06	4.64413e+06	3.96794e+06	3.05973e+06	4.30003e+06	5.54777e+06	5.25518e+06	3.29276e+06	4.07133e+06	4.72347e+06	3.98536e+06	4.01675e+06	3.83633e+06	3.33398e+06	4.03614e+06	3.42966e+06	Amaryllidaceae alkaloids	357-70-0	HMDB0014812	C08526	ko01110//Biosynthesis of secondary metabolites	Global and overview maps	Metabolism
Com_44216_pos	3-(benzylthio)-5-[4-(tert-butyl)phenyl]-4-methyl-4H-1,2,4-triazole	--	C20 H23 N3 S	13.151	338.175	130080	154264	120720	127974	145709	129340	1.00642e+06	1.03707e+06	766657	1.09537e+06	1.00127e+06	1.14828e+06	106065	88332.3	112766	98727.2	100004	121836	117162	112415	88210.9	94631.5	107597	120725	451811	340513	297385	--	--	--	-	-	-	-
Com_41609_pos	PE (7:0/16:4)	--	C28 H48 N O8 P	15.028	558.318	593360	1.03818e+06	605981	675046	916454	1.51697e+06	986394	1.65075e+06	1.3431e+06	1.04328e+06	1.34832e+06	1.0943e+06	218440	1.50242e+06	953734	152948	585539	208254	274558	782878	348653	676641	293406	672507	1.33162e+06	1.19017e+06	1.34409e+06	--	--	--	-	-	-	-
Com_38285_pos	TQH	--	C15 H24 N6 O6	1.971	385.176	168378	195313	168255	173186	198976	183829	278407	162670	151785	161384	152550	165638	1.7776e+06	922827	1.13437e+06	905064	1.24494e+06	1.36422e+06	1.49389e+06	1.66386e+06	1.78025e+06	1.44925e+06	1.40224e+06	1.00493e+06	819709	629447	439362	--	--	--	-	-	-	-
Com_34228_pos	2-(cyclopropylcarbonyl)-3-(4-fluoroanilino)acrylonitrile	--	C13 H11 F N2 O	8.592	253.076	68654.7	62104.5	63504.2	70843.1	67661.2	63725.5	247909	2.85543e+06	85290.3	283659	179780	310780	73775.5	72395.7	70890.5	75480.9	80779.7	78395.4	80106.4	77117.5	72953.9	78019.1	89555.7	74791.7	88323.5	75675.3	72762.9	--	--	--	-	-	-	-
Com_15797_pos	QPH	--	C16 H24 N6 O5	6.03	381.192	222129	221635	220006	209444	306029	226995	166878	155283	158036	240989	158025	165182	9.10797e+06	7.05888e+06	6.93918e+06	6.7368e+06	6.39088e+06	7.83063e+06	4.41639e+06	4.73269e+06	5.17844e+06	4.80348e+06	4.79923e+06	3.73806e+06	2.47726e+06	2.83781e+06	2.86035e+06	--	--	--	-	-	-	-
Com_1663_pos	AKK	--	C15 H31 N5 O4	5.908	328.229	1.50758e+07	1.50782e+07	1.97799e+07	1.48848e+07	1.98123e+07	1.27988e+07	6.00709e+06	1.67343e+07	2.34042e+07	1.46486e+07	9.72414e+06	8.11943e+06	3.58342e+07	3.28405e+07	3.7235e+07	3.40953e+07	2.95984e+07	3.3601e+07	7.89036e+07	4.45245e+07	4.42705e+07	3.87938e+07	3.6368e+07	3.86212e+07	3.8405e+07	2.96425e+07	2.85267e+07	--	--	--	-	-	-	-
Com_33923_pos	N1-(2-pyridyl)-2-(3,5-difluorophenyl)acetamide	--	C13 H10 F2 N2 O	2.205	249.082	3.0595e+06	2.99692e+06	3.3279e+06	3.63801e+06	3.63605e+06	3.34241e+06	1.38098e+06	1.47816e+06	1.7371e+06	1.74583e+06	2.1482e+06	1.89434e+06	611641	668947	1.0048e+06	980492	803629	595682	769262	737755	779949	457905	820202	768089	953035	1.29755e+06	1.7046e+06	--	--	--	-	-	-	-
Com_7175_pos	4-butyl-4-(hydroxymethyl)-1,2-diphenylpyrazolidine-3,5-dione	--	C20 H22 N2 O3	10.173	377.127	4.91416e+06	4.10989e+06	2.49963e+06	3.47741e+06	4.19606e+06	4.30216e+06	6.28277e+06	1.01488e+07	1.06269e+07	1.47808e+07	6.70028e+06	1.35496e+07	3.25065e+06	4.42394e+06	1.47573e+06	2.16652e+06	1.55743e+06	1.93486e+06	3.90415e+06	4.7221e+06	4.28685e+06	3.89326e+06	5.35525e+06	1.80963e+07	4.43949e+06	5.16004e+06	6.46049e+06	--	--	--	-	-	-	-
Com_44544_pos	Pizotifen	--	C19 H21 N S	6.266	296.149	203403	216925	185308	365889	334626	276351	119394	373767	555557	115185	154202	120088	335791	446321	467121	643359	611238	782739	1.01557e+06	786731	395908	873467	636366	603467	263931	549409	538713	--	--	--	-	-	-	-
Com_3616_pos	3-[4-(3,5-dichloro-4-pyridinyl)piperazino]-1,1,1-trifluoro-2-propanol	--	C12 H14 Cl2 F3 N3 O	2.563	344.059	7.11085e+06	6.85692e+06	8.18578e+06	1.16139e+07	7.85268e+06	9.47146e+06	1.44979e+07	9.8479e+06	1.24345e+07	1.66903e+07	1.93732e+07	1.56297e+07	1.5429e+07	1.61053e+07	2.57295e+07	1.85517e+07	2.17069e+07	1.61151e+07	2.90189e+07	3.36362e+07	3.48413e+07	2.42507e+07	2.6866e+07	2.91211e+07	2.16706e+07	1.7922e+07	1.73911e+07	--	--	--	-	-	-	-
Com_28834_pos	HKK	--	C18 H33 N7 O4	8.502	394.249	300309	481160	255333	251505	350496	261717	250474	256650	246518	241992	305652	232617	2.1885e+06	2.05969e+06	1.78159e+06	2.09392e+06	1.98924e+06	2.46924e+06	1.9863e+06	2.73463e+06	3.15681e+06	2.96586e+06	2.90456e+06	3.28827e+06	1.16536e+06	1.33375e+06	1.84924e+06	--	--	--	-	-	-	-
Com_100_pos	trans-3-Hydroxycotinine	--	C10 H12 N2 O2	9.989	193.097	3.07346e+08	2.78271e+08	3.34539e+08	3.28425e+08	3.1652e+08	3.34442e+08	1.33031e+09	1.22238e+09	1.16268e+09	1.20952e+09	1.26856e+09	1.31022e+09	2.73322e+08	2.8301e+08	3.5807e+08	3.07301e+08	3.21983e+08	2.46805e+08	4.8138e+08	5.09673e+08	5.10324e+08	5.32549e+08	4.94081e+08	4.62594e+08	6.85104e+08	5.6892e+08	5.03666e+08	Pyridines and derivatives	34834-67-8	HMDB0001390	-	-	-	-
Com_17256_pos	YKK	--	C21 H35 N5 O5	9.217	420.26	5.0794e+06	5.30207e+06	5.08745e+06	3.32678e+06	3.78866e+06	5.25638e+06	4.00171e+06	3.69574e+06	7.96702e+06	3.65403e+06	3.32061e+06	3.67228e+06	2.08845e+06	457652	1.32682e+06	1.25791e+06	705401	1.73606e+06	1.22378e+06	994347	2.84738e+06	2.12185e+06	2.17067e+06	2.75379e+06	2.39962e+06	3.9749e+06	4.50686e+06	--	--	--	-	-	-	-
Com_2181_pos	N-2-Hydroxycyclopentyladenosine	--	C15 H21 N5 O5	9.073	352.165	1.16843e+07	1.29082e+07	1.21179e+07	1.15947e+07	1.2557e+07	1.20273e+07	1.32912e+07	1.3603e+07	1.31035e+07	1.34532e+07	1.44659e+07	1.43971e+07	4.72619e+07	4.49274e+07	4.3038e+07	4.38189e+07	4.67097e+07	4.4554e+07	5.48173e+07	5.86208e+07	4.84199e+07	5.21103e+07	4.70802e+07	4.43045e+07	3.66806e+07	3.18272e+07	3.66698e+07	--	--	--	-	-	-	-
Com_13324_pos	FRH	--	C21 H30 N8 O4	7.895	481.229	1.08378e+06	932334	466842	581236	885471	616411	1.10916e+06	1.00754e+06	1.333e+06	918670	989921	1.07247e+06	6.87211e+06	5.27826e+06	6.08681e+06	5.60082e+06	5.70357e+06	6.16752e+06	7.79132e+06	8.39635e+06	9.17739e+06	8.07688e+06	9.00265e+06	8.90143e+06	5.28006e+06	3.97432e+06	4.59336e+06	--	--	--	-	-	-	-
Com_17370_pos	Homosildenafil	--	C23 H32 N6 O4 S	8.242	467.257	4.15393e+06	4.78636e+06	4.67802e+06	4.18667e+06	4.753e+06	5.20459e+06	5.58004e+06	7.36718e+06	7.27498e+06	7.45233e+06	7.89334e+06	6.92425e+06	2.72429e+06	6.48041e+06	5.07134e+06	5.29375e+06	726202	4.77133e+06	1.4749e+06	688534	1.24861e+06	3.78843e+06	2.15415e+06	3.23273e+06	4.07862e+06	3.59429e+06	3.71982e+06	Benzene and substituted derivatives	-	HMDB0060932	-	-	-	-
Com_15377_pos	5,5-dimethyl-3-morpholinocyclohex-2-en-1-one	--	C12 H19 N O2	1.179	193.12	6.98189e+06	9.76396e+06	8.62963e+06	8.64898e+06	8.79753e+06	1.0292e+07	9.52999e+06	7.45165e+06	8.7062e+06	7.15593e+06	8.12174e+06	7.43982e+06	5.28153e+06	5.51012e+06	5.71267e+06	4.86578e+06	5.64101e+06	6.04298e+06	4.9442e+06	3.87094e+06	5.21102e+06	4.09547e+06	4.85962e+06	5.39817e+06	8.69313e+06	6.25459e+06	5.91975e+06	--	--	--	-	-	-	-
Com_3658_pos	2-(14,15-Epoxyeicosatrienoyl) glycerol	--	C23 H38 O5	15.412	395.276	1.83676e+07	2.8947e+07	8.91787e+06	3.89329e+06	3.59015e+07	3.34047e+07	1.23515e+07	2.08803e+07	2.08777e+07	9.66158e+06	2.29368e+07	2.54951e+07	2.39494e+07	2.46574e+07	2.05764e+07	9.16829e+06	1.17341e+07	1.21314e+07	9.19428e+06	9.54183e+06	8.38738e+06	8.51219e+06	1.46533e+07	8.73678e+06	2.03915e+07	4.05018e+07	4.28666e+07	Glycerolipids	848667-56-1	HMDB0013651	-	-	-	-
Com_32057_pos	Argatroban	--	C23 H36 N6 O5 S	7.622	509.253	306375	379777	303512	206433	213708	205034	163665	163135	154085	157867	157738	206896	1.02498e+06	834452	971621	1.0023e+06	955808	1.09895e+06	1.06013e+06	2.76479e+06	1.3675e+06	1.5972e+06	1.60145e+06	1.39071e+06	288901	575960	534113	Carboxylic acids and derivatives	74863-84-6	HMDB0014423	-	-	-	-
Com_31514_pos	--	Quinine	C20 H24 N2 O2	5.584	325.192	2.01773e+06	3.34524e+06	2.46031e+06	2.44032e+06	1.42116e+06	1.72758e+06	1.30145e+06	2.09454e+06	2.02767e+06	1.56927e+06	1.74368e+06	1.91266e+06	3.32904e+06	2.22585e+06	2.79475e+06	3.33595e+06	2.90712e+06	3.06136e+06	2.49336e+06	2.49105e+06	2.27197e+06	1.89357e+06	1.89392e+06	2.24039e+06	2.16664e+06	2.7301e+06	2.35609e+06	Cinchona alkaloids	130-95-0	HMDB0014611	C06526	ko04976//Bile secretion;ko04742//Taste transduction	Digestive system;Sensory system	Organismal Systems
Com_2808_pos	ELK	--	C17 H32 N4 O6	1.876	195.123	4.89144e+06	8.5399e+06	4.40703e+06	4.88377e+06	4.18824e+06	7.32261e+06	6.89594e+06	6.56579e+06	3.24023e+06	1.82103e+06	6.28773e+06	7.0134e+06	4.32661e+07	2.56641e+07	3.22769e+07	3.25017e+07	3.62485e+07	3.67404e+07	3.79745e+07	3.83264e+07	4.47836e+07	3.89124e+07	4.23862e+07	3.74607e+07	3.46817e+07	2.24685e+07	2.29066e+07	--	--	--	-	-	-	-
Com_24002_pos	19(R)-hydroxy Prostaglandin E2	--	C20 H32 O6	2.783	351.202	316799	362619	272887	308636	265846	351080	415258	329886	423679	295264	356311	356837	2.63874e+06	2.41904e+06	5.48078e+06	2.5605e+06	2.58995e+06	4.60696e+06	2.74925e+06	798951	3.4276e+06	3.03027e+06	3.3168e+06	2.32492e+06	1.13864e+06	1.27997e+06	1.67932e+06	--	--	--	-	-	-	-
Com_9152_pos	15-Deoxy-Δ12,14-prostaglandin J2-2-glycerol ester	--	C23 H34 O5	6.685	373.244	3.79725e+06	4.65031e+06	4.31264e+06	4.42912e+06	3.53367e+06	3.29063e+06	2.51343e+06	2.54353e+06	3.15099e+06	2.72296e+06	3.10166e+06	3.08014e+06	9.99194e+06	7.86609e+06	6.92067e+06	1.41324e+07	1.16864e+07	7.55455e+06	1.0863e+07	1.43146e+07	1.25339e+07	7.91703e+06	1.13915e+07	1.38984e+07	6.99651e+06	8.37058e+06	7.49897e+06	--	--	--	-	-	-	-
Com_21602_pos	Levocetirizine	--	C21 H25 Cl N2 O3	1.767	389.172	434483	480692	449236	458336	722219	428231	349590	353488	354569	326333	337893	344866	6.05071e+06	2.66822e+06	2.57847e+06	3.33255e+06	3.73167e+06	4.24333e+06	3.64024e+06	4.01503e+06	5.04108e+06	4.24766e+06	4.10269e+06	3.39382e+06	2.63451e+06	2.0968e+06	2.06923e+06	Benzene and substituted derivatives	130018-77-8	HMDB0240226	-	-	-	-
Com_17955_pos	GNK	--	C12 H23 N5 O5	7.847	318.179	1.0663e+06	1.08868e+06	1.08586e+06	1.06959e+06	1.11709e+06	1.15855e+06	1.53379e+06	1.30063e+06	1.51803e+06	1.30079e+06	1.27807e+06	1.4383e+06	3.02906e+06	4.78515e+06	5.21555e+06	4.60388e+06	6.98078e+06	4.49877e+06	6.0138e+06	5.511e+06	6.43472e+06	5.91839e+06	5.46241e+06	4.74621e+06	3.5466e+06	3.00986e+06	3.92343e+06	--	--	--	-	-	-	-
Com_14523_pos	Cmp_172	--	C26 H45 N O7 S	7.222	498.266	903796	1.44568e+06	1.46821e+06	1.29998e+06	1.53464e+06	931558	1.08076e+06	2.25589e+06	766672	1.27087e+06	1.28429e+06	1.69888e+06	5.71102e+06	6.71007e+06	7.61286e+06	6.68176e+06	9.5642e+06	7.11901e+06	8.45975e+06	8.59749e+06	8.00677e+06	7.75595e+06	7.38693e+06	4.32616e+06	5.46591e+06	6.46256e+06	4.08384e+06	--	--	--	-	-	-	-
Com_10931_pos	PC (17:2/17:2)	--	C42 H76 N O8 P	16.524	754.535	8.16344e+06	1.26736e+07	9.8539e+06	1.59048e+06	3.79736e+06	9.77825e+06	1.09627e+07	6.90842e+06	1.35982e+07	7.30118e+06	6.27202e+06	8.75012e+06	5.81735e+06	5.54055e+06	9.71419e+06	6.24384e+06	6.77427e+06	6.49717e+06	5.0362e+06	6.3158e+06	5.701e+06	4.10134e+06	5.63284e+06	4.29684e+06	9.33831e+06	5.31959e+06	6.83756e+06	--	--	--	-	-	-	-
Com_1834_pos	DLK	--	C16 H30 N4 O6	2.333	375.223	1.12643e+07	1.28799e+07	9.89316e+06	1.33021e+07	1.32199e+07	1.21757e+07	1.25065e+07	1.27903e+07	1.20164e+07	1.51436e+07	1.27084e+07	1.44143e+07	6.65731e+07	4.51401e+07	4.94315e+07	5.39105e+07	5.33858e+07	5.72391e+07	5.08911e+07	5.82272e+07	6.76681e+07	6.45023e+07	5.29508e+07	5.67099e+07	3.71863e+07	3.43782e+07	3.81061e+07	--	--	--	-	-	-	-
Com_10885_pos	PC (14:1e/20:3)	--	C42 H78 N O7 P	15.403	740.557	1.13037e+07	1.08697e+07	1.65816e+07	1.61025e+07	9.58741e+06	1.38409e+07	1.15007e+07	1.07924e+07	1.20234e+07	1.26868e+07	1.19294e+07	1.30111e+07	6.50784e+06	7.75578e+06	6.25484e+06	7.09375e+06	9.79873e+06	5.60958e+06	7.09876e+06	7.51545e+06	7.45091e+06	5.09035e+06	3.98369e+06	9.68661e+06	1.22295e+07	7.70418e+06	8.21256e+06	--	--	--	-	-	-	-
Com_2390_pos	N-(1H-benzo[d]imidazol-2-yl)guanidine	--	C8 H9 N5	1.02	176.092	6.73862e+06	5.98382e+06	5.77427e+06	2.81719e+07	1.43483e+07	2.24214e+07	2.73444e+07	1.52156e+07	5.7727e+07	1.88041e+07	2.51986e+07	5.86855e+07	5.73983e+06	6.39061e+06	4.86214e+06	4.94285e+06	5.0786e+06	6.00786e+06	9.76931e+06	8.23963e+06	7.5773e+06	9.64125e+06	9.03525e+06	3.10781e+07	1.43297e+07	1.65017e+07	2.09354e+07	--	--	--	-	-	-	-
Com_43399_pos	QNH	--	C15 H23 N7 O6	6.088	420.166	352154	379454	345534	200808	270946	372474	216569	96722.8	126808	115729	172231	181035	815514	911682	879619	338609	812667	812285	1.09741e+06	1.16612e+06	751975	521110	723502	825894	649675	792658	381899	--	--	--	-	-	-	-
Com_39012_pos	Monocrotaline	--	C16 H23 N O6	6.755	155.07	609574	742599	739129	832647	665049	694351	277786	267625	837987	765944	938186	882789	590431	2.06343e+06	628965	489378	574531	646435	458131	624822	662407	451668	447055	363698	405030	410328	543001	Pyrrolizines	315-22-0	HMDB0034363	-	-	-	-
Com_27835_pos	--	farensyl diphosphate	C15 H37 N3 O7 P2	6.919	434.219	585844	616748	642102	609405	783812	568826	717133	660547	744007	639820	616954	646170	1.90282e+06	2.27041e+06	1.63949e+06	1.58621e+06	1.99182e+06	1.37914e+06	2.51858e+06	3.54499e+06	2.89588e+06	3.42755e+06	3.12356e+06	3.35191e+06	1.11393e+06	1.04734e+06	1.02278e+06	--	--	--	-	-	-	-
Com_33344_pos	Aflatoxin G2	--	C17 H14 O7	16.821	353.065	211567	644121	1.13467e+06	212797	1.19999e+06	213843	881976	184508	160750	241760	844483	167678	187777	149340	342576	3.09597e+06	1.03309e+06	1.01203e+06	154435	399272	140368	179151	169115	145626	182637	167597	162713	Coumarins and derivatives	7241-98-7	HMDB0030475	C16754	ko01130//Biosynthesis of antibiotics	Global and overview maps	Metabolism
Com_1134_pos	6-methyl-5-nitroquinoline	--	C10 H8 N2 O2	11.268	189.069	8.40805e+07	5.51217e+07	7.9856e+07	1.34148e+08	9.63261e+07	1.47551e+08	1.31933e+08	9.19748e+07	1.08524e+08	8.27838e+07	1.11815e+08	1.27925e+08	2.1814e+07	3.53899e+07	2.0512e+07	3.02284e+07	2.25453e+07	2.39844e+07	2.8208e+07	2.16341e+07	1.66487e+07	3.14268e+07	1.83824e+07	6.13203e+07	7.93282e+07	6.24992e+07	5.2387e+07	--	--	--	-	-	-	-
Com_608_pos	Norbutorphanol	--	C16 H21 N O2	5.343	260.16	2.11862e+08	2.12724e+08	2.11454e+08	2.43703e+08	2.6006e+08	2.27745e+08	2.2397e+08	1.87132e+08	1.82045e+08	2.13404e+08	2.25939e+08	2.3204e+08	3.72108e+07	4.66282e+07	4.71678e+07	4.02066e+07	4.83005e+07	4.19234e+07	5.14143e+07	4.83356e+07	5.23679e+07	5.00691e+07	4.2655e+07	4.50035e+07	1.26691e+08	9.6953e+07	8.78983e+07	Phenanthrenes and derivatives	3792-68-5	HMDB0041954	-	-	-	-
Com_22487_pos	HMH	--	C17 H25 N7 O4 S	7.259	424.18	2.26347e+06	1.54623e+06	2.36142e+06	1.9447e+06	2.60493e+06	2.01892e+06	2.56041e+06	1.8403e+06	1.52275e+06	1.7608e+06	2.49234e+06	1.64561e+06	2.95484e+06	2.66524e+06	2.55827e+06	2.23558e+06	3.0578e+06	3.28882e+06	3.20261e+06	3.90685e+06	3.37285e+06	4.84467e+06	3.71886e+06	2.92931e+06	2.04668e+06	2.30191e+06	2.80837e+06	--	--	--	-	-	-	-
Com_31012_pos	3-hydroxy-3,4-bis[(4-hydroxy-3-methoxyphenyl)methyl]oxolan-2-one	--	C20 H22 O7	2.792	397.121	3.60407e+06	3.71522e+06	2.9103e+06	3.50886e+06	4.33401e+06	3.59444e+06	1.67937e+06	1.75284e+06	819511	1.42499e+06	2.03298e+06	1.13695e+06	259010	250239	224173	247008	235453	254060	209054	275874	232437	269251	232494	245151	1.18804e+06	960173	946608	--	--	--	-	-	-	-
Com_5994_pos	--	2-Phenylpropionic acid	C9 H10 O2	10.551	339.1	1.73866e+07	1.71159e+07	1.62901e+07	1.56946e+07	1.84623e+07	1.63629e+07	1.28953e+07	1.16227e+07	1.22443e+07	6.50377e+06	1.27003e+07	1.17231e+07	2.07433e+07	2.31455e+07	1.73318e+07	2.33783e+07	2.09793e+07	2.04305e+07	2.02415e+07	2.09498e+07	2.0302e+07	1.77947e+07	1.90621e+07	2.16672e+07	1.37465e+07	1.85733e+07	1.8108e+07	Phenylpropanoic acids	492-37-5	HMDB0011743	-	-	-	-
Com_935_pos	MAG 5:0	--	C8 H16 O4	3.814	194.139	1.88974e+07	1.98083e+07	2.05408e+07	1.70009e+07	2.2956e+07	2.09495e+07	1.24789e+07	1.27343e+07	1.36982e+07	1.40196e+07	1.2589e+07	1.27693e+07	9.7704e+07	9.48471e+07	7.31742e+07	6.69711e+07	9.78727e+07	8.85908e+07	1.41236e+08	9.2128e+07	8.06073e+07	1.01216e+08	1.04204e+08	1.38264e+08	6.93443e+07	8.39979e+07	5.75581e+07	--	--	--	-	-	-	-
Com_11279_pos	Ingenol-3-angelate	--	C25 H34 O6	5.412	431.243	1.8113e+06	2.43238e+06	2.23423e+06	2.63895e+06	3.51988e+06	2.37489e+06	1.58298e+06	1.43656e+06	1.68158e+06	1.37338e+06	2.21322e+06	1.67863e+06	3.52968e+06	4.32829e+06	4.83636e+06	4.72347e+06	4.36324e+06	4.19785e+06	8.22257e+06	1.14692e+07	6.45641e+06	6.83014e+06	5.07068e+06	6.83149e+06	3.22646e+06	4.4517e+06	5.88358e+06	--	--	--	-	-	-	-
Com_13599_pos	Pyridoxamine	--	C8 H12 N2 O2	1.347	169.095	4.6008e+06	9.81873e+06	1.05181e+07	1.43599e+07	9.40038e+06	1.34803e+07	4.846e+06	8.11927e+06	2.63144e+06	8.99754e+06	8.29835e+06	4.98304e+06	3.87872e+06	3.54782e+06	3.85588e+06	3.40462e+06	3.69279e+06	3.93609e+06	3.2799e+06	4.01648e+06	3.80071e+06	3.12032e+06	3.44864e+06	3.54633e+06	8.7881e+06	4.25526e+06	6.89899e+06	Pyridines and derivatives	-	HMDB0062696	C00534	ko01100//Metabolic pathways;ko01120//Microbial metabolism in diverse environments;ko04977//Vitamin digestion and absorption;ko00750//Vitamin B6 metabolism	Digestive system;Global and overview maps;Metabolism of cofactors and vitamins	Metabolism;Organismal Systems
Com_24028_pos	Gelsemine	--	C20 H22 N2 O2	8.292	323.18	2.1697e+06	2.79492e+06	2.17112e+06	2.3555e+06	2.17741e+06	1.99198e+06	1.75847e+06	2.37748e+06	2.30276e+06	2.31865e+06	1.96707e+06	2.22258e+06	3.126e+06	3.30728e+06	3.1387e+06	3.45213e+06	3.59271e+06	3.89996e+06	3.75956e+06	3.84772e+06	3.67307e+06	3.82532e+06	4.21299e+06	4.38365e+06	3.51256e+06	2.83239e+06	2.87657e+06	--	--	--	-	-	-	-
Com_10854_pos	N-[(4-hydroxy-3-methoxyphenyl)methyl]-8-methylnonanamide	--	C18 H29 N O3	6.762	330.202	1.47795e+07	1.33497e+07	1.36988e+07	1.46714e+07	1.29343e+07	1.49486e+07	1.04143e+07	1.15982e+07	1.36844e+07	1.19877e+07	1.15985e+07	1.19356e+07	2.36051e+06	1.78852e+06	1.20622e+06	2.95311e+06	1.68037e+06	2.50245e+06	2.91991e+06	2.74854e+06	2.77406e+06	2.10274e+06	2.88867e+06	3.05361e+06	6.45314e+06	6.94203e+06	5.83731e+06	--	--	--	-	-	-	-
Com_7817_pos	MPH	--	C16 H25 N5 O4 S	5.894	384.177	1.58054e+07	1.82493e+07	2.78847e+06	2.54514e+06	2.26085e+06	2.78214e+06	1.29206e+07	2.1171e+06	1.44879e+07	1.57485e+07	1.25232e+07	1.87843e+06	1.29841e+07	1.31044e+07	1.4822e+07	1.23703e+07	1.55961e+07	1.28199e+07	1.41803e+07	7.80267e+06	1.54855e+07	1.66238e+07	7.83436e+06	1.28264e+07	9.22118e+06	8.56064e+06	8.13035e+06	--	--	--	-	-	-	-
Com_28615_pos	QLK	--	C17 H33 N5 O5	5.566	388.255	780944	762073	738327	782785	984648	906647	351514	318180	362674	522021	449625	373337	1.62006e+06	2.22587e+06	2.40005e+06	2.39563e+06	2.48953e+06	2.43382e+06	2.78412e+06	3.19825e+06	3.13383e+06	3.34053e+06	2.59063e+06	2.68837e+06	2.07441e+06	1.79757e+06	1.16932e+06	--	--	--	-	-	-	-
Com_6814_pos	ACar 18:0	--	C25 H50 N O4	13.519	428.373	7.79876e+06	9.54534e+06	6.86612e+06	8.38406e+06	1.22849e+07	1.59082e+07	1.09296e+07	1.21147e+07	1.29845e+07	1.03697e+07	1.38785e+07	2.1166e+07	5.58341e+06	8.72476e+06	5.2623e+06	2.97932e+06	4.39297e+06	3.75486e+06	4.3643e+06	6.02184e+06	6.46976e+06	7.87382e+06	6.42609e+06	8.88027e+06	1.70398e+07	1.48581e+07	1.41056e+07	--	--	--	-	-	-	-
Com_32023_pos	PC (17:2/22:6)	--	C47 H78 N O8 P	15.571	816.547	2.81674e+06	2.07198e+06	4.06005e+06	2.42655e+06	577357	3.41471e+06	2.58349e+06	1.47784e+06	443000	2.46634e+06	2.30857e+06	1.78842e+06	2.122e+06	2.83807e+06	2.91744e+06	3.05969e+06	3.45788e+06	2.40142e+06	1.91016e+06	2.43145e+06	2.68347e+06	1.70248e+06	1.13234e+06	1.76943e+06	2.41687e+06	1.13677e+06	2.11214e+06	--	--	--	-	-	-	-
Com_24247_pos	Tetranor-12(S)-HETE	--	C16 H26 O3	12.244	289.177	3.76594e+06	4.23508e+06	3.80553e+06	3.11749e+06	2.90929e+06	2.88927e+06	1.91989e+06	1.87593e+06	1.98407e+06	2.05374e+06	1.79525e+06	1.57056e+06	3.58823e+06	4.47091e+06	5.39629e+06	4.54558e+06	5.0372e+06	4.19559e+06	2.58407e+06	2.83783e+06	2.41007e+06	2.72568e+06	2.72986e+06	2.56788e+06	2.71746e+06	3.22968e+06	2.62738e+06	--	--	--	-	-	-	-
Com_7938_pos	5,7-dimethyl-4-oxo-4H-chromene-3-carbonitrile	--	C12 H9 N O2	1.183	200.068	1.84351e+07	2.12766e+07	2.02084e+07	1.43092e+07	1.1432e+07	2.13313e+07	1.54504e+07	1.38863e+07	1.82439e+07	1.56627e+07	1.3732e+07	1.8113e+07	1.70926e+07	1.35594e+07	1.75361e+07	1.0087e+07	1.66257e+07	1.41686e+07	1.41348e+07	1.01274e+07	1.40407e+07	1.29029e+07	1.06199e+07	8.40561e+06	1.2826e+07	1.20798e+07	1.78466e+07	--	--	--	-	-	-	-
Com_5742_pos	Zacopride	--	C15 H20 Cl N3 O2	6.527	310.139	4.28165e+06	3.77466e+06	4.41842e+06	3.80338e+06	4.19159e+06	3.45937e+06	2.08423e+06	2.50827e+06	2.15419e+06	2.132e+06	2.22927e+06	2.17016e+06	1.52706e+07	1.40402e+07	1.48367e+07	1.37953e+07	1.56828e+07	1.29907e+07	2.13894e+07	2.29282e+07	2.13953e+07	2.17344e+07	2.19708e+07	1.90874e+07	1.1361e+07	1.14248e+07	1.18279e+07	--	--	--	-	-	-	-
Com_21378_pos	Scopolamine	--	C17 H21 N O4	5.921	304.15	965450	1.66227e+06	824424	1.19698e+06	774742	2.98888e+06	1.05495e+06	1.45057e+06	1.84219e+06	1.36525e+06	1.0141e+06	1.20806e+06	2.81797e+06	2.50419e+06	6.15146e+06	5.59401e+06	3.70261e+06	3.60837e+06	3.8455e+06	5.27866e+06	4.7343e+06	5.04343e+06	4.17501e+06	4.34117e+06	2.41242e+06	2.70755e+06	2.32253e+06	Hydroxy acids and derivatives	51-34-3	HMDB0003573	C01851	ko01100//Metabolic pathways;ko01110//Biosynthesis of secondary metabolites	Global and overview maps	Metabolism
Com_8928_pos	PLH	--	C17 H27 N5 O4	5.31	366.205	1.20004e+06	1.1909e+06	1.40017e+06	1.14604e+06	798028	1.12345e+06	795766	840598	947411	966788	969500	825540	1.38045e+07	1.34691e+07	1.79944e+07	1.3667e+07	1.45985e+07	229408	4.47965e+06	4.39317e+06	4.35841e+06	4.38062e+06	4.65284e+06	4.03834e+06	2.91295e+06	3.40693e+06	5.6377e+06	--	--	--	-	-	-	-
Com_16162_pos	Sebacic acid	--	C10 H18 O4	5.583	220.146	2.32961e+06	2.68763e+06	2.2929e+06	1.27428e+06	2.09916e+06	1.50607e+06	2.25064e+06	1.58056e+06	2.75041e+06	1.94165e+06	2.00195e+06	2.41076e+06	3.86172e+06	4.79256e+06	6.18759e+06	4.47525e+06	4.28187e+06	4.3184e+06	5.70267e+06	7.57141e+06	6.91351e+06	4.92399e+06	5.62171e+06	5.86372e+06	2.81371e+06	4.73227e+06	4.76697e+06	Fatty Acyls	111-20-6	HMDB0000792	-	-	-	-
Com_18516_pos	Terazosin	--	C19 H25 N5 O4	3.189	388.2	2.85111e+06	1.96811e+06	2.74746e+06	3.15101e+06	2.39176e+06	3.31642e+06	1.78048e+06	2.60418e+06	1.97553e+06	1.91095e+06	1.84601e+06	1.64995e+06	5.79786e+06	4.61619e+06	5.22283e+06	3.03081e+06	5.35295e+06	4.7647e+06	5.46504e+06	5.79139e+06	6.10196e+06	6.28277e+06	5.39513e+06	5.02578e+06	2.0027e+06	3.54677e+06	4.33929e+06	Diazinanes	63590-64-7	HMDB0015293	-	-	-	-
Com_10824_pos	RLH	--	C18 H32 N8 O4	9.324	408.232	1.20775e+06	1.21609e+06	1.27308e+06	1.72907e+06	1.24393e+06	1.2345e+06	3.24423e+06	3.46564e+06	3.3739e+06	3.13505e+06	3.36866e+06	2.83934e+06	1.40178e+07	7.85188e+06	1.10572e+07	8.4811e+06	1.45637e+07	1.17638e+07	1.05989e+07	9.45114e+06	7.38118e+06	7.45397e+06	1.1562e+07	8.65017e+06	7.28087e+06	4.30597e+06	3.95172e+06	--	--	--	-	-	-	-
Com_4596_pos	Rifapentine	--	C47 H64 N4 O12	6.433	877.46	2.0201e+06	1.65166e+06	2.34026e+06	2.14899e+06	1.4536e+06	1.07051e+06	731444	502585	881267	1.18214e+06	619680	683939	2.57618e+07	1.97122e+07	3.49384e+07	1.99889e+07	2.59923e+07	2.23975e+07	2.62555e+07	2.58944e+07	2.76213e+07	2.57424e+07	2.60439e+07	2.06115e+07	1.42948e+07	1.29173e+07	1.35306e+07	Naphthofurans	61379-65-5	HMDB0015332	-	-	-	-
Com_17267_pos	--	MAG (18:3)	C21 H36 O4	13.749	353.267	5.44183e+06	5.64001e+06	4.98865e+06	4.96579e+06	4.92384e+06	6.81313e+06	3.81955e+06	5.01252e+06	4.5345e+06	3.73084e+06	4.59482e+06	5.63817e+06	7.99955e+06	7.56012e+06	6.2903e+06	8.43112e+06	6.08302e+06	6.25225e+06	2.19341e+06	1.89826e+06	3.28765e+06	2.69524e+06	2.41289e+06	2.55314e+06	6.28043e+06	5.20811e+06	4.62281e+06	--	--	--	-	-	-	-
Com_56_pos	--	5-oxoproline	C5 H7 N O3	2.295	130.05	1.83539e+09	1.75029e+09	1.69907e+09	1.89302e+09	1.9442e+09	1.73904e+09	1.74306e+09	1.51729e+09	1.36439e+09	1.63123e+09	1.67293e+09	2.09998e+09	1.39401e+09	1.04947e+09	1.2009e+09	1.24531e+09	1.20445e+09	1.25438e+09	1.21804e+09	1.34903e+09	1.51373e+09	1.67717e+09	1.2552e+09	1.41208e+09	1.86738e+09	1.34291e+09	1.48358e+09	Carboxylic acids and derivatives	-	HMDB0060262	C01879	ko01100//Metabolic pathways;ko00480//Glutathione metabolism	Global and overview maps;Metabolism of other amino acids	Metabolism
Com_7312_pos	Leukotriene D4	--	C25 H40 N2 O6 S	8.594	497.266	448403	1.1436e+06	369000	372995	386484	361594	556641	511484	873960	433925	446603	455077	6.93087e+06	2.14359e+07	1.35072e+07	1.21627e+07	1.39841e+07	1.19993e+07	1.39013e+07	1.40581e+07	1.35196e+07	1.25362e+07	1.54479e+07	1.18062e+07	9.47727e+06	7.20078e+06	5.28845e+06	Fatty Acyls	73836-78-9	HMDB0003080	C05951	ko01100//Metabolic pathways;ko04080//Neuroactive ligand-receptor interaction;ko00590//Arachidonic acid metabolism;ko04664//Fc epsilon RI signaling pathway;ko05310//Asthma	Global and overview maps;Immune diseases;Immune system;Lipid metabolism;Signaling molecules and interaction	Environmental Information Processing;Human Diseases;Metabolism;Organismal Systems
Com_10167_pos	N1-methyl-5-methoxy-2-({2-[(methylamino)carbonyl]phenyl}thio)benzamide	--	C17 H18 N2 O3 S	11.287	313.098	1.39511e+07	1.16193e+07	1.81611e+07	1.87912e+07	1.50739e+07	1.92382e+07	1.025e+07	1.15693e+07	1.36926e+07	9.63053e+06	1.17859e+07	1.14804e+07	2.98571e+06	8.43947e+06	3.98827e+06	5.02262e+06	4.923e+06	2.86002e+06	5.37705e+06	4.39987e+06	3.31482e+06	4.40509e+06	3.96777e+06	8.29574e+06	7.56086e+06	1.07216e+07	7.48026e+06	--	--	--	-	-	-	-
Com_2410_pos	--	Feruloyl Putrescine	C14 H20 N2 O3	7.149	265.154	2.45401e+07	2.76393e+07	2.65204e+07	2.46994e+07	2.55744e+07	2.46056e+07	4.19291e+07	3.91882e+07	3.67417e+07	3.48929e+07	3.87215e+07	3.83578e+07	5.07702e+07	4.91135e+07	5.12475e+07	4.69854e+07	5.48081e+07	4.80982e+07	5.0811e+07	4.89784e+07	5.17177e+07	4.86351e+07	4.81659e+07	4.34857e+07	4.13094e+07	4.16474e+07	4.02515e+07	--	--	--	-	-	-	-
Com_1105_pos	Cortisone	--	C21 H28 O5	5.258	361.208	1.39477e+08	1.4303e+08	1.42722e+08	1.52892e+08	1.77025e+08	1.46767e+08	8.76264e+07	7.67185e+07	7.28459e+07	8.54799e+07	8.55303e+07	9.36934e+07	8.29936e+06	8.5987e+06	8.33939e+06	7.91003e+06	9.28867e+06	7.76619e+06	1.18368e+07	9.51863e+06	1.01189e+07	1.19724e+07	1.10364e+07	1.02708e+07	6.0126e+07	5.04215e+07	4.74633e+07	Steroids and steroid derivatives	1950-04-04	HMDB0015459	C00762	ko01100//Metabolic pathways;ko00140//Steroid hormone biosynthesis;ko05200//Pathways in cancer;ko05215//Prostate cancer;ko04960//Aldosterone-regulated sodium reabsorption	Cancers;Excretory system;Global and overview maps;Lipid metabolism	Human Diseases;Metabolism;Organismal Systems
Com_46959_pos	--	Tauro-alpha-Muricholic acid sodium salt	C26 H44 N Na O7 S	8.956	538.28	110134	777435	277477	457862	269762	335485	771077	203615	267798	107432	122817	102224	146597	155339	154669	159381	158597	145309	146519	149627	144775	156974	143155	139040	143014	136848	147910	--	--	--	-	-	-	-
Com_2593_pos	PE (18:1/18:1)	--	C41 H78 N O8 P	15.735	744.552	5.08557e+07	2.76358e+07	4.97859e+07	5.87839e+07	3.5326e+07	5.23818e+07	4.77244e+07	3.94435e+07	4.69851e+07	5.55471e+07	5.08529e+07	4.06648e+07	3.58409e+07	4.08808e+07	3.14007e+07	3.34429e+07	2.86436e+07	2.11909e+07	2.11093e+07	2.09546e+07	3.26125e+07	1.89666e+07	2.46665e+07	2.8884e+07	4.78902e+07	2.43811e+07	3.6111e+07	--	--	--	-	-	-	-
Com_23876_pos	LPE 20:5	--	C25 H42 N O7 P	14.234	500.277	1.84758e+06	2.01894e+06	1.88493e+06	2.1945e+06	2.57856e+06	3.41567e+06	3.44015e+06	4.17096e+06	4.15182e+06	2.79514e+06	5.14061e+06	4.72029e+06	842230	2.51885e+06	1.53633e+06	795708	1.08518e+06	881184	714266	918214	859235	1.27077e+06	653448	1.31525e+06	2.71203e+06	2.76871e+06	2.71818e+06	--	--	--	-	-	-	-
Com_1734_pos	LPE 20:4	--	C25 H44 N O7 P	14.517	502.293	4.03928e+07	5.76794e+07	5.27625e+07	5.25728e+07	5.66517e+07	8.7625e+07	8.08836e+07	8.54045e+07	7.20358e+07	5.39936e+07	8.21602e+07	8.14642e+07	2.62177e+07	8.0649e+07	5.62624e+07	2.04621e+07	3.98813e+07	2.54128e+07	1.77912e+07	4.13366e+07	3.11402e+07	3.74035e+07	2.15203e+07	3.83586e+07	6.96319e+07	6.55831e+07	6.49232e+07	--	--	--	-	-	-	-
Com_3102_pos	LPE 22:5	--	C27 H46 N O7 P	14.641	528.309	2.14166e+07	2.74869e+07	2.61412e+07	2.88985e+07	2.79344e+07	4.52956e+07	3.23737e+07	4.28472e+07	3.76145e+07	2.95856e+07	3.95937e+07	4.58e+07	1.49217e+07	4.67512e+07	4.02204e+07	1.16815e+07	2.16048e+07	1.57304e+07	1.11918e+07	2.74217e+07	1.89795e+07	2.69365e+07	1.42374e+07	2.72608e+07	4.51773e+07	3.88547e+07	3.88515e+07	--	--	--	-	-	-	-
Com_3336_pos	LPE 22:6	--	C27 H44 N O7 P	14.487	526.293	1.20169e+07	1.73904e+07	1.74642e+07	1.71924e+07	1.70428e+07	3.03508e+07	2.80274e+07	3.40899e+07	2.94628e+07	2.3245e+07	3.62934e+07	3.43887e+07	1.57489e+07	4.61763e+07	3.12012e+07	1.10203e+07	2.11224e+07	1.44672e+07	1.03476e+07	2.47591e+07	1.81206e+07	2.23043e+07	1.28187e+07	2.22271e+07	3.33667e+07	3.07473e+07	2.99701e+07	--	--	--	-	-	-	-
Com_7196_pos	Leukotriene C4	--	C30 H47 N3 O9 S	9.393	626.306	1.03293e+06	3.38446e+06	2.41128e+06	1.37788e+06	1.25112e+06	1.08016e+06	1.28902e+06	2.13095e+06	1.93875e+06	1.35837e+06	1.76805e+06	1.17556e+06	1.65823e+07	1.44252e+07	1.8464e+07	1.85884e+07	1.66919e+07	2.15745e+07	1.14574e+07	1.06583e+07	1.18531e+07	1.45864e+07	1.4133e+07	1.73069e+07	9.56583e+06	9.05201e+06	8.95488e+06	Carboxylic acids and derivatives	72025-60-6	HMDB0001198	C02166	ko01100//Metabolic pathways;ko04976//Bile secretion;ko04080//Neuroactive ligand-receptor interaction;ko00590//Arachidonic acid metabolism;ko04726//Serotonergic synapse;ko04664//Fc epsilon RI signaling pathway;ko05310//Asthma	Digestive system;Global and overview maps;Immune diseases;Immune system;Lipid metabolism;Nervous system;Signaling molecules and interaction	Environmental Information Processing;Human Diseases;Metabolism;Organismal Systems
Com_891_pos	Cer-NS (d18:1/16:0)	--	C34 H67 N O3	15.31	538.519	1.83687e+08	1.82747e+08	2.19087e+08	1.86287e+08	1.06341e+08	1.62558e+08	1.0306e+08	1.13579e+08	1.47794e+08	1.58987e+08	1.01853e+08	1.18911e+08	8.5064e+07	4.15712e+07	5.95442e+07	5.12388e+07	8.48859e+07	6.6548e+07	7.17242e+07	7.29341e+07	5.34783e+07	7.66442e+07	3.3253e+07	8.13891e+07	1.20159e+08	1.03954e+08	1.19426e+08	--	--	--	-	-	-	-
Com_1013_pos	Tyr-Tyr	--	C18 H20 N2 O5	6.235	345.145	1.15026e+07	1.22453e+07	1.12563e+07	1.1472e+07	1.22628e+07	1.13997e+07	1.6578e+07	1.68697e+07	1.579e+07	1.63372e+07	1.77885e+07	1.72151e+07	1.07221e+08	1.00218e+08	1.07434e+08	1.00651e+08	1.13633e+08	1.06692e+08	1.27e+08	1.18113e+08	1.26129e+08	1.24995e+08	1.20108e+08	1.13365e+08	6.95045e+07	7.04677e+07	7.14583e+07	Carboxylic acids and derivatives	-	HMDB0029117	-	-	-	-
Com_3685_pos	Proline-hydroxyproline	--	C10 H16 N2 O4	5.692	229.118	8.69233e+06	9.43855e+06	7.05219e+06	5.04896e+06	7.00528e+06	6.84896e+06	5.43376e+06	4.45903e+06	3.17893e+06	4.69832e+06	4.29904e+06	4.63296e+06	3.99438e+07	3.9099e+07	4.30379e+07	3.85907e+07	4.17026e+07	4.14741e+07	2.56681e+07	2.51014e+07	2.50344e+07	2.68153e+07	2.50451e+07	1.12677e+07	2.12118e+07	1.96878e+07	1.71368e+07	Carboxylic acids and derivatives	18684-24-7	HMDB0006695	-	-	-	-
Com_9938_pos	Leucine enkephalin	--	C28 H37 N5 O7	8.497	556.277	730331	780042	567584	569157	584728	832302	566014	1.02873e+06	586761	537928	561179	674677	8.59213e+06	1.22552e+07	1.0483e+07	5.961e+06	4.79376e+06	5.61103e+06	9.12703e+06	1.02982e+07	1.27222e+07	6.71374e+06	8.60515e+06	7.83968e+06	3.35495e+06	4.26034e+06	6.38925e+06	Carboxylic acids and derivatives	14-18-6	HMDB0001045	-	-	-	-
Com_32313_pos	--	Methyltestosterone	C20 H30 O2	11.749	303.232	2.22666e+06	3.62391e+06	3.71923e+06	4.09191e+06	2.33494e+06	4.07772e+06	2.27019e+06	2.29227e+06	1.86508e+06	1.76016e+06	2.91915e+06	2.05289e+06	1.63878e+06	1.41337e+06	1.5395e+06	1.12197e+06	1.56288e+06	1.41766e+06	774907	875750	754529	1.10191e+06	802042	1.02899e+06	2.7575e+06	2.204e+06	1.92731e+06	Steroids and steroid derivatives	58-18-4	HMDB0015655	-	-	-	-
Com_3994_pos	gamma-Glutamylleucine	--	C11 H20 N2 O5	7.788	261.144	4.55503e+07	4.66588e+07	4.30595e+07	4.86194e+07	4.79831e+07	4.47476e+07	3.18038e+07	3.2152e+07	3.21293e+07	3.21337e+07	3.41409e+07	3.28052e+07	2.95559e+07	2.9352e+07	3.0615e+07	3.16442e+07	3.44241e+07	3.07234e+07	2.63081e+07	2.54295e+07	2.51234e+07	2.70209e+07	2.62694e+07	2.64028e+07	3.32723e+07	3.01959e+07	3.16608e+07	Carboxylic acids and derivatives	2566-39-4	HMDB0011171	-	-	-	-
Com_1426_pos	5-Hydroxy-L-tryptophan	--	C11 H12 N2 O3	5.87	221.092	5.54916e+07	5.88131e+07	4.2701e+07	5.19402e+07	5.42193e+07	5.01738e+07	1.04735e+08	2.35704e+07	8.34709e+07	9.2779e+07	1.04069e+08	8.94113e+07	1.86387e+07	3.1461e+07	4.46878e+07	4.1462e+07	4.24057e+07	4.2409e+07	3.52162e+07	3.17348e+07	3.78704e+07	3.63047e+07	2.81769e+07	3.2369e+07	5.29282e+07	5.40661e+07	5.10802e+07	Indoles and derivatives	4350-09-08	HMDB0000472	C00643	ko01100//Metabolic pathways;ko04726//Serotonergic synapse;ko00380//Tryptophan metabolism	Amino acid metabolism;Global and overview maps;Nervous system	Metabolism;Organismal Systems
Com_15158_pos	18-β-Glycyrrhetinic acid	--	C30 H46 O4	12.583	471.354	920610	1.12217e+06	550299	697096	1.06902e+06	1.3653e+06	1.03211e+06	1.34118e+06	1.28816e+06	812701	1.35084e+06	1.85477e+06	4.56202e+06	9.71412e+06	6.31298e+06	2.90809e+06	4.80865e+06	3.13398e+06	2.79505e+06	4.94449e+06	5.31905e+06	6.58904e+06	4.07869e+06	6.45804e+06	6.99992e+06	6.13295e+06	5.29322e+06	--	--	--	-	-	-	-
Com_38935_pos	--	Sodium Dehydrocholate	C24 H33 Na O5	9.091	425.23	423628	388664	358431	376014	435879	400221	336645	334247	349890	340063	326084	346887	1.34284e+06	1.22911e+06	803178	1.04362e+06	971986	1.01914e+06	799514	1.10645e+06	589566	1.72248e+06	897160	980778	1.21142e+06	726123	761078	--	--	--	-	-	-	-
Com_16022_pos	--	N-Formylkynurenine	C11 H12 N2 O4	3.455	237.087	4.28693e+06	3.95347e+06	3.51419e+06	4.64312e+06	3.1379e+06	3.77022e+06	7.77155e+06	9.05527e+06	7.62134e+06	7.35252e+06	8.50659e+06	7.08717e+06	3.89117e+06	2.88142e+06	3.70202e+06	3.73385e+06	3.5957e+06	4.14821e+06	3.00912e+06	3.45413e+06	3.13238e+06	2.93148e+06	3.2523e+06	3.36466e+06	5.37467e+06	4.79906e+06	4.19355e+06	Benzene and substituted derivatives	-	HMDB0060485	C02700	ko01100//Metabolic pathways;ko00380//Tryptophan metabolism	Amino acid metabolism;Global and overview maps	Metabolism
Com_7181_pos	Tanespimycin	--	C31 H43 N3 O8	10.049	586.321	816025	740620	931253	940953	905386	646500	868961	689960	1.53527e+06	850243	638312	961132	1.38578e+07	1.69623e+07	2.25695e+07	1.94538e+07	2.1201e+07	1.01647e+07	1.2644e+07	1.47565e+07	1.36485e+07	1.38643e+07	1.2451e+07	1.01285e+07	1.31935e+07	7.74696e+06	7.4121e+06	--	--	--	-	-	-	-
Com_10028_pos	L-Lysine	--	C6 H14 N2 O2	1.533	147.113	7.70864e+06	7.96978e+06	1.09517e+07	1.06416e+07	7.80146e+06	8.21246e+06	5.23964e+06	4.71631e+06	7.03307e+06	4.67528e+06	5.75626e+06	4.21403e+06	1.10019e+07	1.11611e+07	1.10008e+07	1.01554e+07	9.9662e+06	9.93363e+06	1.30768e+07	1.2259e+07	1.14032e+07	1.07669e+07	1.20433e+07	8.03454e+06	7.37024e+06	9.7293e+06	1.10764e+07	Carboxylic acids and derivatives	-	HMDB0062809	C00047	ko01100//Metabolic pathways;ko01110//Biosynthesis of secondary metabolites;ko01120//Microbial metabolism in diverse environments;ko01130//Biosynthesis of antibiotics;ko01230//Biosynthesis of amino acids;ko02010//ABC transporters;ko01210//2-Oxocarboxylic acid metabolism;ko00970//Aminoacyl-tRNA biosynthesis;ko04974//Protein digestion and absorption;ko00300//Lysine biosynthesis;ko00310//Lysine degra…	Amino acid metabolism;Digestive system;Global and overview maps;Membrane transport;Metabolism of cofactors and vitamins;Translation	Environmental Information Processing;Genetic Information Processing;Metabolism;Organismal Systems
Com_3218_pos	ethyl 6-(2-anilino-2-oxoethyl)-5-oxothiomorpholine-3-carboxylate	--	C15 H18 N2 O4 S	9.579	323.105	1.49979e+07	1.72664e+07	1.93983e+07	2.33492e+07	1.25667e+07	1.48039e+07	4.19863e+07	3.34891e+07	3.68793e+07	2.88258e+07	3.32251e+07	4.4154e+07	1.02657e+07	1.4195e+07	1.01319e+07	1.00136e+07	1.04997e+07	1.04177e+07	7.81901e+06	9.50259e+06	5.79432e+06	8.23549e+06	7.00646e+06	1.10643e+07	2.21493e+07	1.62706e+07	1.07342e+07	--	--	--	-	-	-	-
Com_37279_pos	LPE 16:1	--	C21 H42 N O7 P	14.38	452.277	1.15427e+06	1.18579e+06	1.09929e+06	1.50778e+06	1.20711e+06	1.95989e+06	1.49698e+06	1.77062e+06	1.60629e+06	1.13e+06	1.45484e+06	2.14961e+06	751764	1.92043e+06	1.26629e+06	585838	990821	760475	701373	965886	751882	1.21413e+06	516190	1.0747e+06	1.60652e+06	1.74448e+06	1.46631e+06	--	--	--	-	-	-	-
Com_1406_pos	Lithocholic acid	--	C24 H40 O3	15.959	359.294	6.49105e+07	7.29595e+07	8.90917e+07	5.17911e+07	3.95021e+07	7.25597e+07	5.64613e+07	6.06924e+07	7.2715e+07	6.11775e+07	5.13949e+07	7.45465e+07	5.6775e+07	6.74667e+07	7.64356e+07	3.32249e+07	6.11132e+07	3.73638e+07	3.27215e+07	6.35615e+07	4.33985e+07	5.12856e+07	3.27477e+07	3.25425e+07	7.10977e+07	7.87466e+07	1.1211e+08	Lipids and lipid-like molecules	434-13-9	HMDB0000761	C03990	ko04976//Bile secretion	Digestive system	Organismal Systems
Com_18008_pos	N2,N2-Dimethylguanosine	--	C12 H17 N5 O5	6.382	312.13	6.65712e+06	8.36788e+06	4.94749e+06	6.86813e+06	6.27579e+06	4.42222e+06	7.82997e+06	6.32124e+06	5.71346e+06	7.26477e+06	6.31829e+06	7.12145e+06	1.92293e+06	1.87082e+06	1.95561e+06	1.51351e+06	2.40128e+06	2.00029e+06	2.86438e+06	1.84055e+06	2.33409e+06	2.87429e+06	2.25691e+06	2.01195e+06	3.89077e+06	3.21183e+06	3.51209e+06	Purine nucleosides	2140-67-2	HMDB0004824	-	-	-	-
Com_2743_pos	--	Val-Ser	C8 H16 N2 O4	2.207	205.118	3.56595e+07	3.42256e+07	3.21096e+07	3.97313e+07	3.85465e+07	3.7739e+07	4.75323e+07	3.73949e+07	3.55739e+07	4.16622e+07	4.71292e+07	5.17029e+07	9.50246e+06	7.05246e+06	8.66083e+06	8.61935e+06	9.04143e+06	8.69068e+06	7.63585e+06	8.02108e+06	1.04139e+07	9.86886e+06	8.48311e+06	9.27003e+06	3.14556e+07	1.9786e+07	2.10924e+07	Carboxylic acids and derivatives	-	HMDB0029136	-	-	-	-
Com_22577_pos	--	L-Cysteine-glutathione gisulfide	C13 H22 N4 O8 S2	1.429	427.095	1.88751e+06	2.27442e+06	2.38284e+06	1.6703e+06	1.86149e+06	1.39016e+06	4.28709e+06	3.60259e+06	3.77517e+06	4.72073e+06	5.57401e+06	3.8332e+06	2.5718e+06	2.01519e+06	2.04252e+06	2.54234e+06	2.39914e+06	2.4829e+06	3.57372e+06	4.23048e+06	4.18191e+06	3.82729e+06	4.50434e+06	3.57799e+06	3.20471e+06	2.98469e+06	2.68814e+06	--	--	--	-	-	-	-
Com_2704_pos	Glu-Val-Phe	--	C19 H27 N3 O6	9.682	394.196	1.30752e+07	1.10171e+07	1.37008e+07	1.18433e+07	1.14727e+07	1.18317e+07	1.24893e+07	1.10212e+07	9.78834e+06	9.87195e+06	9.43385e+06	9.10843e+06	3.91805e+07	2.97522e+07	2.97875e+07	2.85718e+07	3.88642e+07	2.96598e+07	3.99089e+07	4.04269e+07	4.48687e+07	4.41238e+07	4.40362e+07	4.71734e+07	2.88048e+07	2.55735e+07	2.87921e+07	--	--	--	-	-	-	-
Com_10634_pos	LPE 18:1	--	C23 H46 N O7 P	14.875	480.308	6.37881e+06	9.47678e+06	8.32447e+06	9.30577e+06	9.01588e+06	1.36095e+07	8.26837e+06	1.00437e+07	1.20952e+07	7.36317e+06	9.66998e+06	1.33485e+07	4.57622e+06	1.31984e+07	8.79765e+06	3.61936e+06	5.94051e+06	4.18758e+06	2.63519e+06	4.99046e+06	3.90339e+06	4.73911e+06	3.01887e+06	5.42176e+06	1.18995e+07	1.2709e+07	1.05824e+07	--	--	--	-	-	-	-
Com_1597_pos	N-Acetylneuraminic acid	--	C11 H19 N O9	3.487	310.139	4.96371e+07	4.73753e+07	4.50771e+07	5.18863e+07	5.36102e+07	4.65833e+07	4.10614e+07	3.39146e+07	3.30065e+07	3.96578e+07	4.41794e+07	3.99522e+07	6.0536e+07	6.20866e+07	6.18866e+07	5.82197e+07	6.98482e+07	6.25598e+07	7.42811e+07	8.15873e+07	7.23191e+07	7.3728e+07	7.27217e+07	7.08273e+07	6.50142e+07	5.72361e+07	5.83377e+07	Organooxygen compounds	131-48-6	HMDB0000230	C00270	ko01100//Metabolic pathways;ko00520//Amino sugar and nucleotide sugar metabolism	Carbohydrate metabolism;Global and overview maps	Metabolism
Com_3980_pos	Loxoprofen	--	C15 H18 O3	2.509	247.129	3.04967e+07	2.96128e+07	2.60348e+07	3.12613e+07	3.27669e+07	2.82523e+07	3.4984e+07	3.01915e+07	2.9315e+07	3.27695e+07	3.41277e+07	3.56012e+07	1.27672e+07	7.76157e+06	8.80607e+06	1.02362e+07	1.02639e+07	1.15491e+07	1.13911e+07	1.1701e+07	1.29905e+07	1.29548e+07	1.17309e+07	1.23334e+07	2.46277e+07	1.69616e+07	1.53276e+07	Phenylpropanoic acids	80382-23-6	HMDB0041920	-	-	-	-
Com_14019_pos	LPC 17:0	--	C25 H52 N O7 P	15.222	510.355	6.63055e+06	5.50346e+06	3.8678e+06	6.25534e+06	7.85012e+06	1.21787e+07	4.08904e+06	5.47938e+06	1.02497e+07	4.7699e+06	3.48719e+06	9.3485e+06	2.16688e+06	3.95858e+06	2.61716e+06	1.01873e+06	2.01396e+06	1.18732e+06	1.4892e+06	2.46188e+06	2.11518e+06	2.74401e+06	1.84821e+06	2.85469e+06	7.35683e+06	6.71395e+06	8.68399e+06	--	--	--	-	-	-	-
Com_409_pos	Ala-Leu	--	C9 H18 N2 O3	5.817	203.139	2.55965e+08	2.57717e+08	2.54092e+08	2.54223e+08	2.75109e+08	2.5351e+08	2.06617e+08	2.05736e+08	2.01672e+08	2.01706e+08	2.07643e+08	2.09058e+08	2.06672e+08	1.7045e+08	2.15371e+08	1.95151e+08	2.20874e+08	1.99239e+08	2.71434e+08	3.02433e+08	2.98501e+08	2.89489e+08	2.79659e+08	2.57687e+08	2.35106e+08	2.36693e+08	2.2406e+08	Carboxylic acids and derivatives	-	HMDB0028691	-	-	-	-
Com_19936_pos	LPC 15:0	--	C23 H48 N O7 P	14.672	482.324	3.18915e+06	5.12482e+06	2.97457e+06	5.61175e+06	4.472e+06	8.6503e+06	4.21879e+06	5.64402e+06	5.04822e+06	2.85375e+06	5.40711e+06	6.26903e+06	2.28443e+06	6.84138e+06	4.49164e+06	1.04133e+06	2.22198e+06	1.62313e+06	1.12362e+06	1.49274e+06	2.23575e+06	2.77444e+06	1.06703e+06	3.45326e+06	6.76613e+06	6.19585e+06	4.23483e+06	--	--	--	-	-	-	-
Com_19094_pos	--	Glycolithocholic acid	C26 H43 N O4	14.878	434.326	1.83534e+06	4.07828e+06	1.99519e+06	1.24096e+06	4.13799e+06	3.05334e+06	2.74939e+06	5.83327e+06	3.97608e+06	2.28116e+06	3.98375e+06	6.66577e+06	1.92082e+06	3.20976e+06	1.24272e+06	661640	729806	794255	928105	1.0447e+06	1.11033e+06	1.65842e+06	1.64606e+06	1.64251e+06	3.56411e+06	3.13193e+06	4.64849e+06	Steroids and steroid derivatives	474-74-8	HMDB0000698	-	-	-	-
Com_38058_pos	Gly-Tyr-Ala	--	C14 H19 N3 O5	6.351	310.14	566975	805409	484158	525362	512893	599716	634894	682455	571517	426900	483305	541696	911892	905980	1.02802e+06	853845	1.05666e+06	1.17883e+06	1.49275e+06	1.58776e+06	1.81072e+06	1.25177e+06	1.53265e+06	1.23462e+06	750501	733477	1.12246e+06	--	--	--	-	-	-	-
Com_13899_pos	5-Hydroxyindole-3-acetic acid	--	C10 H9 N O3	7.776	210.076	2.67875e+06	2.32397e+06	2.53849e+06	2.33235e+06	2.70602e+06	2.8741e+06	8.81907e+06	1.00541e+07	8.76358e+06	1.0083e+07	8.26846e+06	8.65755e+06	2.30249e+06	1.67683e+06	3.69312e+06	2.57564e+06	2.33159e+06	1.61017e+06	1.88431e+06	1.85006e+06	1.70766e+06	1.96336e+06	2.07174e+06	1.76387e+06	3.33999e+06	2.73879e+06	1.83065e+06	Indoles and derivatives	54-16-0	HMDB0000763	C05635	ko01100//Metabolic pathways;ko04726//Serotonergic synapse;ko00380//Tryptophan metabolism	Amino acid metabolism;Global and overview maps;Nervous system	Metabolism;Organismal Systems
Com_471_pos	Gly-Tyr	--	C11 H14 N2 O4	3.322	239.102	2.2499e+08	2.44372e+08	2.18482e+08	2.32369e+08	2.27303e+08	2.2514e+08	1.59787e+08	1.70358e+08	1.6469e+08	1.67852e+08	1.69237e+08	1.66646e+08	1.9729e+08	1.87309e+08	2.0068e+08	1.9025e+08	1.99786e+08	2.08834e+08	2.5658e+08	2.47925e+08	2.64613e+08	2.51975e+08	2.52934e+08	2.24967e+08	2.10185e+08	2.12362e+08	2.21376e+08	Carboxylic acids and derivatives	658-79-7	HMDB0028853	-	-	-	-
Com_15027_pos	--	o-Cresol	C7 H8 O	2.302	109.065	7.60379e+06	7.41167e+06	7.10982e+06	9.60673e+06	9.13901e+06	8.28166e+06	9.10148e+06	6.97536e+06	6.04105e+06	7.69456e+06	8.08453e+06	9.01657e+06	6.69915e+06	5.05608e+06	5.06081e+06	6.24751e+06	6.2157e+06	6.27692e+06	4.91319e+06	6.08787e+06	6.87694e+06	6.01678e+06	5.09867e+06	5.98532e+06	8.25367e+06	7.24852e+06	6.45409e+06	Phenols	95-48-7	HMDB0002055	C01542	ko01100//Metabolic pathways;ko01120//Microbial metabolism in diverse environments;ko01220//Degradation of aromatic compounds	Global and overview maps	Metabolism
Com_3627_pos	Glucoraphanin	--	C12 H23 N O10 S3	10.622	438.053	2.8615e+07	3.82239e+07	3.01556e+07	2.70134e+07	3.11953e+07	3.10923e+07	2.57892e+07	3.14561e+07	2.04906e+07	2.252e+07	2.6184e+07	2.28573e+07	1.75873e+07	4.25863e+07	2.57759e+07	2.04473e+07	2.28824e+07	2.52869e+07	1.66388e+07	1.50198e+07	1.63757e+07	1.29157e+07	1.59763e+07	1.49073e+07	2.52948e+07	2.18995e+07	1.91119e+07	Organic oxygen compounds	21414-41-5	HMDB0038404	-	-	-	-
Com_43765_pos	Acetaminophen glucuronide	--	C14 H17 N O8	6.5	328.107	236976	244465	290284	210055	345907	212180	160975	175959	168596	220857	152008	318031	1.14509e+06	761240	935435	801530	757429	706550	668175	1.11516e+06	938843	766270	730279	931054	403468	817921	531977	Organooxygen compounds	16110-10-4	HMDB0010316	-	-	-	-
Com_12358_pos	5α-Dihydrotestosterone glucuronide	--	C25 H38 O8	5.752	234.134	1.43952e+07	1.48258e+07	1.31647e+07	1.22601e+07	1.37794e+07	1.55757e+07	1.15391e+07	1.03366e+07	1.03123e+07	1.03881e+07	1.09516e+07	1.04593e+07	3.84269e+06	4.32364e+06	4.97715e+06	4.14207e+06	3.54039e+06	4.92787e+06	6.02352e+06	5.67892e+06	6.49049e+06	5.38775e+06	5.62896e+06	4.64828e+06	7.92663e+06	8.31516e+06	7.8019e+06	--	--	--	-	-	-	-
Com_13476_pos	Leukotriene E4	--	C23 H37 N O5 S	7.241	440.251	1.79524e+06	868294	872893	1.14084e+06	710246	880492	728353	847553	711978	2.47829e+06	707644	721905	7.1661e+06	3.37296e+06	6.27744e+06	5.87049e+06	7.3818e+06	7.80389e+06	7.11732e+06	9.36413e+06	7.641e+06	7.28473e+06	7.5199e+06	6.26948e+06	3.968e+06	3.73714e+06	4.47304e+06	Fatty Acyls	75715-89-8	HMDB0002200	C05952	ko01100//Metabolic pathways;ko04080//Neuroactive ligand-receptor interaction;ko00590//Arachidonic acid metabolism;ko04664//Fc epsilon RI signaling pathway	Global and overview maps;Immune system;Lipid metabolism;Signaling molecules and interaction	Environmental Information Processing;Metabolism;Organismal Systems
Com_6944_pos	--	Guanosine monophosphate	C10 H14 N5 O8 P	2.549	364.065	1.81772e+07	2.43239e+07	1.22057e+07	1.90712e+07	2.34214e+07	1.8464e+07	2.25512e+07	1.56877e+07	1.05959e+07	1.53773e+07	1.99654e+07	1.8813e+07	5.46264e+06	8.40435e+06	6.97462e+06	6.25659e+06	5.23964e+06	5.52009e+06	3.90175e+06	4.06129e+06	4.85535e+06	5.72532e+06	3.53891e+06	7.228e+06	1.54258e+07	8.87783e+06	9.64604e+06	Purine nucleotides	85-32-5	HMDB0001397	C00144	ko01100//Metabolic pathways;ko00230//Purine metabolism;ko04742//Taste transduction;ko04022//cGMP - PKG signaling pathway;ko04740//Olfactory transduction;ko04744//Phototransduction	Global and overview maps;Nucleotide metabolism;Sensory system;Signal transduction	Environmental Information Processing;Metabolism;Organismal Systems
Com_817_pos	Alanyltyrosine	--	C12 H16 N2 O4	3.274	253.118	2.56061e+07	2.9624e+07	2.45197e+07	2.4491e+07	3.02375e+07	2.41968e+07	2.37682e+07	3.09386e+07	2.89427e+07	2.24474e+07	3.03735e+07	2.91347e+07	1.18938e+08	1.01359e+08	1.09583e+08	1.12321e+08	1.1552e+08	1.22272e+08	1.44138e+08	1.54164e+08	1.5453e+08	1.40833e+08	1.52448e+08	1.39891e+08	8.6196e+07	8.70412e+07	9.08684e+07	Carboxylic acids and derivatives	-	HMDB0028699	-	-	-	-
Com_11865_pos	LPC 22:6	--	C30 H50 N O7 P	14.643	568.34	6.12618e+06	4.79721e+06	4.55884e+06	9.77723e+06	5.11905e+06	1.26427e+07	4.09595e+06	6.71448e+06	8.65507e+06	4.07945e+06	5.49506e+06	1.16026e+07	2.84396e+06	6.90595e+06	3.69284e+06	1.93621e+06	3.37651e+06	2.33397e+06	2.3999e+06	3.96202e+06	5.20477e+06	8.08661e+06	3.25642e+06	4.42252e+06	1.01008e+07	1.26791e+07	7.60351e+06	--	--	--	-	-	-	-
Com_17088_pos	Zeranol	--	C18 H26 O5	7.178	323.182	1.67239e+06	1.45936e+06	2.13552e+06	1.36193e+06	1.65076e+06	1.35832e+06	726568	941396	1.5896e+06	1.26901e+06	1.62069e+06	862927	4.83991e+06	4.51108e+06	5.94733e+06	4.79455e+06	5.44394e+06	5.67569e+06	5.04762e+06	7.04904e+06	3.84789e+06	5.6685e+06	5.56705e+06	3.92368e+06	2.34278e+06	3.84516e+06	3.21409e+06	Macrolides and analogues	26538-44-3	HMDB0032702	-	-	-	-

## Sheet: NEG
5.2 Qualitative and quantitative analysis of NEG metabolites
index	MS2_name	MS1_name	formula	rtmin	mz	LL-1	LL-2	LL-3	LL-4	LL-5	LL-6	LN-1	LN-2	LN-3	LN-4	LN-5	LN-6	TL-1	TL-2	TL-3	TL-4	TL-5	TL-6	TN-1	TN-2	TN-3	TN-4	TN-5	TN-6	QC1	QC2	QC3	Class	CAS	HMDB	C_ID	Pathway	KEGG_B_class	KEGG_A_class
Com_565_neg	DL-Malic acid	--	C4 H6 O5	1.196	133.014	9.85512e+07	9.87762e+07	8.81828e+07	7.85413e+07	7.62021e+07	8.89949e+07	9.2878e+07	9.41405e+07	7.62511e+07	7.31874e+07	9.15234e+07	4.86376e+07	5.50801e+07	5.02096e+07	4.65686e+07	5.75252e+07	5.47302e+07	5.47502e+07	4.03904e+07	4.36906e+07	4.81851e+07	5.0052e+07	4.2459e+07	4.30127e+07	5.77591e+07	5.91552e+07	5.63715e+07	Hydroxy acids and derivatives	6915-15-7	HMDB0000744	-	-	-	-
Com_906_neg	Cytarabine	--	C9 H13 N3 O5	1.966	242.078	1.67045e+07	1.88154e+07	1.4347e+07	1.85777e+07	1.90319e+07	1.31849e+07	4.26448e+07	4.23279e+07	5.14049e+07	4.18999e+07	4.01669e+07	3.63083e+07	3.84019e+07	2.22967e+07	3.66328e+07	3.35337e+07	3.39214e+07	4.02525e+07	4.46634e+07	4.15905e+07	5.46519e+07	5.02227e+07	4.68611e+07	3.77343e+07	3.46346e+07	3.6078e+07	3.1826e+07	Pyrimidine nucleosides	147-94-4	HMDB0015122	-	-	-	-
Com_5511_neg	Cyclic ADP-ribose	--	C15 H21 N5 O13 P2	2.071	540.053	5.47974e+06	2.98455e+06	2.54746e+06	5.43476e+06	5.67022e+06	4.44936e+06	2.77425e+06	2.88162e+06	2.66202e+06	3.00264e+06	2.79617e+06	4.02436e+06	8.40497e+06	6.9501e+06	6.99583e+06	7.80724e+06	6.61796e+06	6.76513e+06	2.06222e+06	2.97002e+06	2.29171e+06	2.87465e+06	2.31793e+06	3.52187e+06	4.48506e+06	4.07516e+06	3.129e+06	--	--	--	C13050	ko04921//Oxytocin signaling pathway;ko04970//Salivary secretion;ko04972//Pancreatic secretion;ko04020//Calcium signaling pathway	Digestive system;Endocrine system;Signal transduction	Environmental Information Processing;Organismal Systems
Com_3986_neg	D-Glucosyl-beta-1,1-N-palmitoyl-D-erythro-sphingosine	--	C40 H77 N O8	14.466	698.56	4.30195e+06	1.01777e+07	7.96485e+06	1.43774e+07	6.05611e+06	4.34721e+06	4.46788e+06	2.16278e+06	2.16117e+06	2.38581e+06	2.18839e+06	6.59646e+06	2.0143e+06	2.55619e+06	4.33728e+06	3.63042e+06	6.15048e+06	1.38626e+06	4.7357e+06	2.35917e+06	1.82786e+06	2.38167e+06	991955	6.82924e+06	6.31005e+06	3.85148e+06	5.35266e+06	--	--	--	-	-	-	-
Com_9619_neg	N2-Methylguanosine	--	C11 H15 N5 O5	5.763	296.1	1.56761e+06	1.21787e+06	1.3355e+06	1.27364e+06	1.57616e+06	1.04621e+06	1.34259e+06	1.56395e+06	1.65238e+06	1.58902e+06	1.36664e+06	1.24577e+06	2.7466e+06	1.45284e+06	2.04859e+06	2.41455e+06	2.33915e+06	2.35799e+06	3.38592e+06	3.75455e+06	3.48905e+06	3.4751e+06	3.15782e+06	3.11842e+06	1.83803e+06	2.06347e+06	1.54093e+06	--	--	--	-	-	-	-
Com_4403_neg	Glycerophospho-N-palmitoyl ethanolamine	--	C21 H44 N O7 P	14.923	452.278	3.3343e+06	4.22656e+06	2.80602e+06	3.49533e+06	5.49057e+06	7.09456e+06	2.66309e+06	5.86039e+06	7.74113e+06	3.78258e+06	4.62416e+06	7.25097e+06	4.44617e+06	4.96095e+06	2.58926e+06	1.80172e+06	2.33648e+06	2.14917e+06	2.11511e+06	3.71244e+06	4.41899e+06	5.35593e+06	4.22084e+06	5.9825e+06	8.7952e+06	7.05074e+06	5.70753e+06	--	--	--	-	-	-	-
Com_4817_neg	Uridine 5'-diphosphoglucuronic acid	--	C15 H22 N2 O18 P2	1.12	579.028	3.93139e+06	5.13597e+06	4.25042e+06	4.41467e+06	4.47129e+06	5.17296e+06	9.21072e+06	8.05226e+06	5.96616e+06	5.22046e+06	7.21568e+06	5.01009e+06	4.02544e+06	4.70275e+06	4.88605e+06	4.63652e+06	5.20182e+06	3.19906e+06	5.74903e+06	4.97357e+06	4.41488e+06	4.88551e+06	5.31691e+06	4.95903e+06	5.30477e+06	4.67559e+06	4.86775e+06	Pyrimidine nucleotides	2616-64-0	HMDB0000935	C00167	ko01100//Metabolic pathways;ko00040//Pentose and glucuronate interconversions;ko00053//Ascorbate and aldarate metabolism;ko00520//Amino sugar and nucleotide sugar metabolism	Carbohydrate metabolism;Global and overview maps	Metabolism
Com_18389_neg	methyl {[(2-oxo-2H-pyran-6-yl)carbonyl]amino}methanethioate	--	C8 H7 N O4 S	6.607	212.002	1.75181e+06	1.23345e+06	1.27569e+06	1.67054e+06	1.59095e+06	1.19466e+06	1.28757e+06	1.39837e+06	1.10505e+06	1.29387e+06	1.06391e+06	1.27611e+06	105080	104887	103213	102548	116048	122741	191521	157374	207232	100553	185263	120834	611990	655972	527876	--	--	--	-	-	-	-
Com_1036_neg	Phosphocreatine	--	C4 H10 N3 O5 P	1.183	210.028	1.95307e+07	1.90134e+07	2.00037e+07	1.66508e+07	1.90195e+07	1.96588e+07	1.546e+07	1.44501e+07	1.67232e+07	1.45211e+07	1.48282e+07	1.43901e+07	5.40753e+07	4.36471e+07	4.34329e+07	5.4563e+07	4.93608e+07	5.27322e+07	1.41374e+07	1.47272e+07	1.31142e+07	1.81033e+07	9.98757e+06	1.65352e+07	2.0236e+07	2.1269e+07	1.64437e+07	Carboxylic acids and derivatives	1967-07-02	HMDB0001511	C02305	ko01100//Metabolic pathways;ko00330//Arginine and proline metabolism	Amino acid metabolism;Global and overview maps	Metabolism
Com_10338_neg	2'-Deoxyinosine	--	C10 H12 N4 O4	4.272	251.079	2.1537e+06	2.28031e+06	2.2012e+06	1.94942e+06	2.05273e+06	1.85277e+06	1.86372e+06	1.79358e+06	1.70864e+06	1.75211e+06	1.80723e+06	1.8899e+06	3.85224e+06	3.55543e+06	3.7337e+06	3.74508e+06	3.95081e+06	3.7909e+06	2.08151e+06	2.42282e+06	2.01178e+06	2.23819e+06	2.12163e+06	2.22641e+06	2.24524e+06	2.39058e+06	2.18381e+06	Purine nucleosides	890-38-0	HMDB0000071	C05512	ko01100//Metabolic pathways;ko00230//Purine metabolism	Global and overview maps;Nucleotide metabolism	Metabolism
Com_489_neg	Citric acid	--	C6 H8 O7	1.194	191.02	9.45693e+07	5.07134e+07	1.13777e+08	1.34689e+08	1.23524e+08	1.06362e+08	9.28411e+07	1.04271e+08	4.99858e+07	7.94853e+07	7.44689e+07	3.44885e+07	3.32939e+07	1.12442e+07	2.15527e+07	2.12288e+07	1.97097e+07	3.41007e+07	2.37649e+07	3.67489e+07	3.4495e+07	4.84882e+07	6.00982e+07	5.13416e+07	7.43679e+07	4.69472e+07	8.66221e+07	Carboxylic acids and derivatives	77-92-9	HMDB0000094	C00158	ko01100//Metabolic pathways;ko01110//Biosynthesis of secondary metabolites;ko01120//Microbial metabolism in diverse environments;ko01130//Biosynthesis of antibiotics;ko01230//Biosynthesis of amino acids;ko01210//2-Oxocarboxylic acid metabolism;ko01200//Carbon metabolism;ko05230//Central carbon metabolism in cancer;ko04742//Taste transduction;ko00020//Citrate cycle (TCA cycle);ko00250//Alanine, as…	Amino acid metabolism;Cancers;Carbohydrate metabolism;Endocrine system;Global and overview maps;Sensory system	Human Diseases;Metabolism;Organismal Systems
Com_4672_neg	N-Isovalerylglycine	--	C7 H13 N O3	5.259	158.082	1.09871e+07	1.16337e+07	1.06016e+07	9.75817e+06	1.06975e+07	9.46674e+06	8.12503e+06	7.62807e+06	7.27794e+06	7.606e+06	7.75968e+06	6.98887e+06	2.53504e+06	2.305e+06	2.9259e+06	2.71468e+06	2.43407e+06	2.49218e+06	2.80784e+06	2.9015e+06	2.58508e+06	2.90337e+06	2.56586e+06	3.33678e+06	4.48573e+06	5.93565e+06	6.47041e+06	--	--	--	-	-	-	-
Com_657_neg	Paracetamol	--	C8 H9 N O2	3.688	150.056	6.54294e+07	6.61124e+07	6.92211e+07	6.58065e+07	5.78787e+07	6.09418e+07	5.3018e+07	7.38534e+07	4.95504e+07	6.46018e+07	5.41635e+07	5.40963e+07	4.85283e+07	4.46175e+07	4.68741e+07	4.39239e+07	4.31575e+07	4.48843e+07	5.46341e+07	7.02217e+07	7.52331e+07	6.12499e+07	5.37939e+07	5.97777e+07	4.9742e+07	4.8909e+07	4.72661e+07	Phenols	103-90-2	HMDB0001859	C06804	ko04976//Bile secretion	Digestive system	Organismal Systems
Com_10650_neg	N-Acetyl-α-D-glucosamine 1-phosphate	--	C8 H16 N O9 P	1.198	300.049	1.21554e+06	1.48104e+06	1.21039e+06	1.19387e+06	1.17949e+06	1.38124e+06	1.14961e+06	872601	1.02985e+06	941089	1.10471e+06	949574	2.85859e+06	2.57708e+06	2.04876e+06	2.55895e+06	2.36195e+06	3.00077e+06	2.39794e+06	3.00954e+06	3.06039e+06	3.2153e+06	2.83776e+06	2.65698e+06	1.76648e+06	1.56237e+06	1.69658e+06	--	--	--	-	-	-	-
Com_711_neg	D-Ribulose 5-phosphate	--	C5 H11 O8 P	1.196	229.012	2.96583e+07	3.22546e+07	3.28611e+07	3.36416e+07	2.71526e+07	3.35563e+07	7.66188e+07	6.26475e+07	6.28455e+07	5.02894e+07	6.71996e+07	4.5293e+07	2.93196e+07	4.41764e+07	3.75624e+07	3.37409e+07	3.8471e+07	3.56763e+07	2.28313e+07	3.04674e+07	1.86514e+07	2.33321e+07	2.56949e+07	2.30507e+07	3.2399e+07	3.11912e+07	3.51367e+07	Carbohydrates and carbohydrate conjugates	4151-19-3	HMDB0000618	C00199	ko01100//Metabolic pathways;ko01110//Biosynthesis of secondary metabolites;ko01120//Microbial metabolism in diverse environments;ko01130//Biosynthesis of antibiotics;ko01230//Biosynthesis of amino acids;ko01200//Carbon metabolism;ko00040//Pentose and glucuronate interconversions;ko00750//Vitamin B6 metabolism;ko00740//Riboflavin metabolism;ko00030//Pentose phosphate pathway	Carbohydrate metabolism;Global and overview maps;Metabolism of cofactors and vitamins	Metabolism
Com_3197_neg	Uric acid	--	C5 H4 N4 O3	1.48	167.021	1.552e+07	1.73678e+07	1.84734e+07	1.19058e+07	1.35834e+07	1.32491e+07	1.27991e+07	1.21124e+07	1.13834e+07	1.26464e+07	1.25201e+07	6.12825e+06	350801	353936	584432	389193	429140	380553	416185	330674	318605	298309	315109	329702	4.01485e+06	5.1183e+06	4.05019e+06	Imidazopyrimidines	69-93-2	HMDB0000289	C00366	ko01100//Metabolic pathways;ko01120//Microbial metabolism in diverse environments;ko04976//Bile secretion;ko00230//Purine metabolism	Digestive system;Global and overview maps;Nucleotide metabolism	Metabolism;Organismal Systems
Com_353_neg	Nervonic acid	--	C24 H46 O2	16.771	365.343	7.66367e+07	9.35989e+07	6.77489e+07	7.47276e+07	1.21676e+08	1.39081e+08	5.88229e+07	7.37332e+07	8.35757e+07	6.2735e+07	6.08301e+07	8.59047e+07	8.89236e+07	1.05687e+08	6.94622e+07	3.92303e+07	5.17659e+07	4.98019e+07	4.39054e+07	6.28071e+07	5.73329e+07	6.45644e+07	7.30088e+07	6.9264e+07	1.30355e+08	1.22382e+08	1.23879e+08	Fatty Acyls	506-37-6	HMDB0002368	C08323	ko01040//Biosynthesis of unsaturated fatty acids	Lipid metabolism	Metabolism
Com_2688_neg	D-Sedoheptulose 7-phosphate	--	C7 H15 O10 P	1.194	289.033	1.32378e+07	1.62124e+07	1.57273e+07	1.50715e+07	1.21176e+07	1.54399e+07	1.63079e+07	1.40647e+07	1.30836e+07	1.10596e+07	1.54202e+07	9.43151e+06	9.99152e+06	1.98908e+07	1.42277e+07	1.19251e+07	1.42093e+07	1.30844e+07	4.36119e+06	6.03476e+06	3.94629e+06	4.93999e+06	4.57664e+06	7.58114e+06	1.05246e+07	1.06638e+07	9.82009e+06	Organooxygen compounds	2646-35-7	HMDB0001068	C05382	ko01100//Metabolic pathways;ko01110//Biosynthesis of secondary metabolites;ko01120//Microbial metabolism in diverse environments;ko01130//Biosynthesis of antibiotics;ko01230//Biosynthesis of amino acids;ko01200//Carbon metabolism;ko00030//Pentose phosphate pathway	Carbohydrate metabolism;Global and overview maps	Metabolism
Com_4218_neg	(±)10(11)-EpDPA	--	C22 H32 O3	14.003	343.228	2.69426e+06	3.43385e+06	2.64902e+06	2.82276e+06	3.79627e+06	6.33892e+06	4.66503e+06	5.17404e+06	4.58501e+06	3.93584e+06	6.01761e+06	8.0176e+06	4.52074e+06	3.14098e+06	2.41723e+06	1.54661e+06	1.85074e+06	2.57188e+06	2.88062e+06	4.64551e+06	4.67272e+06	4.96472e+06	4.9752e+06	4.38463e+06	9.22896e+06	6.07173e+06	6.11187e+06	--	--	--	-	-	-	-
Com_1017_neg	D-α-Hydroxyglutaric acid	--	C5 H8 O5	1.195	147.03	3.01043e+07	2.50536e+07	2.36835e+07	3.31409e+07	2.1592e+07	2.75587e+07	3.08925e+07	2.53324e+07	2.05302e+07	2.49776e+07	3.01492e+07	1.95316e+07	4.01366e+07	5.35381e+07	6.03927e+07	4.40529e+07	5.49894e+07	4.36797e+07	7.31964e+06	8.41667e+06	4.81541e+06	5.25237e+06	7.74863e+06	7.551e+06	2.48282e+07	2.32259e+07	2.07006e+07	--	--	--	-	-	-	-
Com_288_neg	trans-Cinnamic acid	--	C9 H8 O2	5.232	147.045	1.94617e+08	2.06109e+08	1.74828e+08	1.90626e+08	2.06919e+08	1.72071e+08	1.14054e+08	1.53853e+08	9.82032e+07	1.16699e+08	1.48893e+08	1.22841e+08	1.7091e+08	1.42817e+08	1.5912e+08	1.73038e+08	1.25778e+08	1.1099e+08	1.72288e+08	1.26007e+08	1.47666e+08	1.77968e+08	1.12296e+08	1.19765e+08	1.44602e+08	1.54713e+08	1.47581e+08	Cinnamic acids and derivatives	140-10-3	HMDB0000930	C00423	ko01100//Metabolic pathways;ko01110//Biosynthesis of secondary metabolites;ko01120//Microbial metabolism in diverse environments;ko00360//Phenylalanine metabolism;ko01220//Degradation of aromatic compounds;ko00130//Ubiquinone and other terpenoid-quinone biosynthesis	Amino acid metabolism;Global and overview maps;Metabolism of cofactors and vitamins	Metabolism
Com_986_neg	11β-Prostaglandin E2	--	C20 H32 O5	11.472	351.218	2.17672e+07	2.05039e+07	2.13257e+07	2.07419e+07	2.04112e+07	1.96027e+07	2.26087e+07	2.11958e+07	1.9338e+07	2.06799e+07	2.20572e+07	1.94531e+07	4.84261e+07	5.46797e+07	5.26798e+07	5.18989e+07	5.66404e+07	5.95556e+07	1.97443e+07	2.16198e+07	1.76966e+07	2.07288e+07	1.89136e+07	1.66009e+07	2.35239e+07	2.48285e+07	2.54339e+07	--	--	--	-	-	-	-
Com_1650_neg	4-Nitrophenol	--	C6 H5 N O3	9.424	138.02	2.67582e+07	2.56064e+07	3.2515e+07	3.11079e+07	2.24779e+07	2.4594e+07	2.68276e+07	2.34995e+07	2.45428e+07	2.80551e+07	2.75185e+07	2.53344e+07	1.6568e+07	1.97152e+07	1.74373e+07	1.65121e+07	1.66814e+07	1.85445e+07	1.41862e+07	1.32655e+07	1.31326e+07	1.50003e+07	1.52549e+07	2.09561e+07	1.81967e+07	1.82868e+07	2.07205e+07	Benzene and substituted derivatives	98-95-3	HMDB0041950	C00870	ko01120//Microbial metabolism in diverse environments	Global and overview maps	Metabolism
Com_754_neg	L-Histidine	--	C6 H9 N3 O2	1.415	154.062	5.93881e+07	5.37053e+07	5.69655e+07	6.98953e+07	5.37491e+07	5.71959e+07	5.53886e+07	4.36241e+07	5.50059e+07	5.02644e+07	4.80025e+07	4.85625e+07	7.51635e+07	5.52852e+07	4.38021e+07	5.73646e+07	5.50165e+07	4.88422e+07	4.72124e+07	4.8041e+07	4.89584e+07	4.68648e+07	4.89628e+07	4.74611e+07	4.42994e+07	4.73302e+07	4.80087e+07	Carboxylic acids and derivatives	71-00-1	HMDB0000177	C00135	ko01100//Metabolic pathways;ko01110//Biosynthesis of secondary metabolites;ko01230//Biosynthesis of amino acids;ko02010//ABC transporters;ko05230//Central carbon metabolism in cancer;ko00970//Aminoacyl-tRNA biosynthesis;ko04974//Protein digestion and absorption;ko00340//Histidine metabolism;ko00410//beta-Alanine metabolism	Amino acid metabolism;Cancers;Digestive system;Global and overview maps;Membrane transport;Metabolism of other amino acids;Translation	Environmental Information Processing;Genetic Information Processing;Human Diseases;Metabolism;Organismal Systems
Com_551_neg	Uridine monophosphate (UMP)	--	C9 H13 N2 O9 P	1.55	323.029	3.99383e+07	4.02911e+07	3.40292e+07	3.40186e+07	4.04863e+07	3.20196e+07	5.25901e+07	3.96548e+07	6.16137e+07	5.31812e+07	6.9431e+07	5.11132e+07	5.4269e+07	4.04407e+07	5.705e+07	6.07854e+07	6.6225e+07	5.74289e+07	8.00773e+07	7.96659e+07	7.95742e+07	7.76873e+07	9.1102e+07	7.35405e+07	4.39287e+07	6.4512e+07	5.10849e+07	--	--	--	-	-	-	-
Com_18032_neg	(±)12(13)-DiHOME	--	C18 H34 O4	13.291	313.238	1.53752e+06	1.43108e+06	1.39874e+06	1.3051e+06	1.39473e+06	1.3747e+06	1.04212e+06	1.52934e+06	1.48717e+06	1.08729e+06	1.30737e+06	1.32293e+06	744148	799186	615938	784911	675268	740073	547255	594778	753043	869289	544479	723416	1.29858e+06	1.08892e+06	1.00591e+06	--	--	--	-	-	-	-
Com_65_neg	D-(+)-Tryptophan	--	C11 H12 N2 O2	6.45	203.083	1.15365e+09	1.13149e+09	1.1473e+09	1.10402e+09	1.08394e+09	1.02443e+09	8.34809e+08	7.94168e+08	8.05279e+08	8.34528e+08	8.25324e+08	7.75848e+08	7.45373e+08	7.21423e+08	7.82235e+08	8.22752e+08	7.9359e+08	8.45993e+08	8.30913e+08	8.17777e+08	7.99489e+08	8.52328e+08	7.77633e+08	7.9577e+08	7.38819e+08	8.52142e+08	7.98198e+08	Indoles and derivatives	153-94-6	HMDB0013609	-	-	-	-
Com_436_neg	α-Phenylacetoacetonitrile	--	C10 H9 N O	9.978	158.061	6.50483e+07	3.84484e+07	6.96854e+07	1.32913e+08	8.55475e+07	1.09283e+08	9.00375e+07	6.10791e+07	8.52818e+07	6.18611e+07	9.35508e+07	1.04001e+08	1.26073e+07	2.74972e+07	1.1524e+07	2.06424e+07	1.32073e+07	1.86165e+07	2.44091e+07	1.81539e+07	1.03243e+07	2.02969e+07	2.61195e+06	5.41369e+07	4.49474e+07	4.75629e+07	5.02139e+07	--	--	--	-	-	-	-
Com_11431_neg	1,2-Dipalmitoylphosphatidylglycerol	--	C38 H75 O10 P	16.09	721.506	2.39333e+06	2.78562e+06	1.38403e+06	845818	1.16562e+06	1.49467e+06	1.22797e+06	589949	913793	330118	558117	2.63441e+06	1.02513e+06	1.31356e+06	3.4464e+06	1.84384e+06	823874	1.54013e+06	1.90067e+06	659515	1.46295e+06	507120	1.36792e+06	577640	2.51785e+06	1.86433e+06	1.89535e+06	Glycerophospholipids	-	HMDB0010570	-	-	-	-
Com_31_neg	D-(-)-Fructose	--	C6 H12 O6	1.38	179.056	2.5861e+09	2.99679e+09	2.86293e+09	2.15431e+09	2.97544e+09	2.81178e+09	1.94228e+09	2.37331e+09	1.85022e+09	1.46759e+09	1.97376e+09	1.29189e+09	1.48917e+09	1.33656e+09	1.62015e+09	1.50199e+09	1.57577e+09	1.57436e+09	1.82204e+09	1.71096e+09	1.66661e+09	2.0391e+09	1.63783e+09	1.77413e+09	1.51469e+09	1.74003e+09	1.63201e+09	Carbohydrates and carbohydrate conjugates	57-48-7	HMDB0062538	-	-	-	-
Com_5796_neg	4-Pyridoxic acid	--	C8 H9 N O4	6.508	182.046	9.0314e+06	7.34944e+06	8.49439e+06	8.88662e+06	7.05662e+06	6.72144e+06	5.67194e+06	5.6327e+06	5.44375e+06	6.0337e+06	5.74757e+06	5.90445e+06	1.3724e+06	1.41927e+06	1.43142e+06	1.71648e+06	1.63775e+06	1.44557e+06	2.06559e+06	2.13902e+06	1.95399e+06	1.77061e+06	2.29806e+06	2.09549e+06	3.67907e+06	4.13205e+06	3.51086e+06	Pyridines and derivatives	82-82-6	HMDB0000017	C00847	ko01100//Metabolic pathways;ko01120//Microbial metabolism in diverse environments;ko00750//Vitamin B6 metabolism	Global and overview maps;Metabolism of cofactors and vitamins	Metabolism
Com_368_neg	11,12-Epoxy-(5Z,8Z,11Z)-icosatrienoic acid	--	C20 H32 O3	13.651	319.228	4.71703e+07	4.63358e+07	3.7898e+07	4.3276e+07	5.3567e+07	6.56636e+07	4.71984e+07	5.8001e+07	7.00249e+07	5.14405e+07	5.88329e+07	8.70636e+07	1.49005e+08	1.45817e+08	1.01559e+08	9.32435e+07	8.98e+07	9.90947e+07	3.79634e+07	4.17816e+07	6.76679e+07	8.00805e+07	5.36194e+07	5.94734e+07	1.26217e+08	1.02551e+08	9.64379e+07	--	--	--	-	-	-	-
Com_14439_neg	8-iso-15-keto Prostaglandin E2	--	C20 H30 O5	11.224	349.202	2.67671e+06	2.03189e+06	2.55737e+06	2.30453e+06	2.52643e+06	2.374e+06	1.44123e+06	1.21383e+06	817225	1.12894e+06	1.45793e+06	1.14138e+06	1.42125e+06	1.91445e+06	745345	1.60345e+06	1.27669e+06	1.70358e+06	898749	662020	554571	837599	567324	565513	1.25051e+06	1.23004e+06	1.2738e+06	--	--	--	-	-	-	-
Com_15334_neg	D-myo-Inositol 1,4-bisphosphate	--	C6 H14 O12 P2	1.178	338.989	603778	586112	1.01897e+06	1.48294e+06	991742	965553	1.28086e+06	981945	951902	782116	1.07097e+06	848120	1.1145e+06	1.64355e+06	1.7585e+06	800370	1.40061e+06	986546	1.54636e+06	699676	842425	1.26493e+06	1.29842e+06	1.92634e+06	675341	625947	1.06084e+06	Organooxygen compounds	47055-78-7	HMDB0000968	C01220	ko01100//Metabolic pathways;ko00562//Inositol phosphate metabolism;ko04070//Phosphatidylinositol signaling system	Carbohydrate metabolism;Global and overview maps;Signal transduction	Environmental Information Processing;Metabolism
Com_43_neg	Phenylacetylglycine	--	C10 H11 N O3	7.014	192.067	3.18851e+08	2.81231e+08	2.97696e+08	3.04773e+08	2.83154e+08	2.65417e+08	1.17946e+09	1.17585e+09	1.19429e+09	1.2331e+09	1.19919e+09	1.15282e+09	4.28981e+08	3.52204e+08	3.74682e+08	3.99437e+08	3.79609e+08	4.53318e+08	7.39898e+08	8.1494e+08	8.24163e+08	8.03638e+08	7.68539e+08	7.18009e+08	5.79466e+08	6.66855e+08	6.46996e+08	Carboxylic acids and derivatives	500-98-1	HMDB0000821	C05598	ko00360//Phenylalanine metabolism	Amino acid metabolism	Metabolism
Com_308_neg	L-Glutamic acid	--	C5 H9 N O4	1.22	146.046	1.50767e+08	1.57152e+08	1.48115e+08	1.39834e+08	1.34273e+08	1.48702e+08	1.03415e+08	1.05942e+08	9.57282e+07	9.00447e+07	1.0348e+08	8.2958e+07	1.89022e+08	1.55627e+08	1.69461e+08	1.91618e+08	1.8202e+08	1.88844e+08	9.81504e+07	1.03696e+08	1.0919e+08	1.06883e+08	9.61026e+07	8.86016e+07	1.09342e+08	1.11895e+08	1.10365e+08	Carboxylic acids and derivatives	-	HMDB0060475	C00025	ko01100//Metabolic pathways;ko01110//Biosynthesis of secondary metabolites;ko01120//Microbial metabolism in diverse environments;ko01130//Biosynthesis of antibiotics;ko01230//Biosynthesis of amino acids;ko02010//ABC transporters;ko01210//2-Oxocarboxylic acid metabolism;ko04080//Neuroactive ligand-receptor interaction;ko00330//Arginine and proline metabolism;ko01200//Carbon metabolism;ko05230//Cen…	Amino acid metabolism;Biosynthesis of other secondary metabolites;Cancers;Carbohydrate metabolism;Cellular community - eukaryotes;Digestive system;Energy metabolism;Environmental adaptation;Excretory system;Global and overview maps;Membrane transport;Metabolism of cofactors and vitamins;Metabolism of other amino acids;Nervous system;Neurodegenerative diseases;Sensory system;Signal transduction;Si…	Cellular Processes;Environmental Information Processing;Genetic Information Processing;Human Diseases;Metabolism;Organismal Systems
Com_11_neg	Adrenic acid	--	C22 H36 O2	15.065	331.264	1.43487e+09	1.92649e+09	1.15007e+09	1.19884e+09	2.14254e+09	2.28322e+09	1.84473e+09	3.14353e+09	3.06939e+09	2.1194e+09	2.92758e+09	4.05893e+09	2.05036e+09	1.97591e+09	1.18411e+09	6.24e+08	7.50332e+08	9.73422e+08	1.41113e+09	1.88727e+09	2.18902e+09	2.78553e+09	2.56177e+09	2.48617e+09	6.04079e+09	3.64742e+09	3.68091e+09	Fatty Acyls	28874-58-0	HMDB0002226	C16527	ko01040//Biosynthesis of unsaturated fatty acids	Lipid metabolism	Metabolism
Com_559_neg	Guanine	--	C5 H5 N5 O	2.103	150.042	3.45649e+07	3.4498e+07	3.09154e+07	3.27986e+07	3.57549e+07	3.04413e+07	9.01107e+07	7.61157e+07	8.89687e+07	7.95755e+07	7.59437e+07	8.19223e+07	2.7091e+07	1.68519e+07	1.66955e+07	2.32649e+07	1.68675e+07	2.43519e+07	1.91721e+07	2.20468e+07	2.49871e+07	2.46867e+07	2.12726e+07	2.02171e+07	3.69364e+07	4.17167e+07	3.49443e+07	Imidazopyrimidines	73-40-5	HMDB0000132	C00242	ko01100//Metabolic pathways;ko00230//Purine metabolism	Global and overview maps;Nucleotide metabolism	Metabolism
Com_71_neg	L-Tyrosine	--	C9 H11 N O3	2.083	180.067	8.62563e+08	8.16938e+08	8.43738e+08	9.18728e+08	9.51228e+08	8.36963e+08	7.5922e+08	7.68519e+08	7.63733e+08	6.89831e+08	6.62603e+08	7.37289e+08	7.02878e+08	5.60112e+08	6.51152e+08	6.62284e+08	6.02212e+08	6.94063e+08	6.51162e+08	7.70215e+08	7.71715e+08	8.16187e+08	6.50088e+08	7.55259e+08	6.9842e+08	6.92583e+08	6.0124e+08	Carboxylic acids and derivatives	60-18-4	HMDB0000158	C00082	ko01100//Metabolic pathways;ko01110//Biosynthesis of secondary metabolites;ko01130//Biosynthesis of antibiotics;ko01230//Biosynthesis of amino acids;ko01210//2-Oxocarboxylic acid metabolism;ko05230//Central carbon metabolism in cancer;ko00350//Tyrosine metabolism;ko00970//Aminoacyl-tRNA biosynthesis;ko04974//Protein digestion and absorption;ko00360//Phenylalanine metabolism;ko00130//Ubiquinone an…	Amino acid metabolism;Biosynthesis of other secondary metabolites;Cancers;Digestive system;Endocrine system;Global and overview maps;Metabolism of cofactors and vitamins;Metabolism of other amino acids;Nervous system;Neurodegenerative diseases;Substance dependence;Translation	Genetic Information Processing;Human Diseases;Metabolism;Organismal Systems
Com_11095_neg	L-Saccharopine	--	C11 H20 N2 O6	1.21	275.125	719734	866799	781509	811516	860569	810294	1.19796e+06	976081	1.12429e+06	974390	881563	911395	2.94076e+06	2.94554e+06	2.32696e+06	3.62363e+06	2.47691e+06	3.65843e+06	1.3246e+06	1.72292e+06	1.55359e+06	1.76834e+06	1.19065e+06	1.2977e+06	1.19556e+06	1.62386e+06	1.56807e+06	Carboxylic acids and derivatives	-	HMDB0062698	C00449	ko01100//Metabolic pathways;ko01110//Biosynthesis of secondary metabolites;ko01130//Biosynthesis of antibiotics;ko01230//Biosynthesis of amino acids;ko00300//Lysine biosynthesis;ko00310//Lysine degradation	Amino acid metabolism;Global and overview maps	Metabolism
Com_8_neg	Docosahexaenoic acid	--	C22 H32 O2	14.582	327.233	1.62205e+09	2.23311e+09	1.26447e+09	1.27548e+09	2.39929e+09	3.1304e+09	2.93099e+09	4.80596e+09	4.53052e+09	3.44078e+09	4.45911e+09	6.80343e+09	2.4055e+09	2.21929e+09	1.32132e+09	7.00536e+08	8.99252e+08	1.15464e+09	1.51495e+09	1.8668e+09	2.2763e+09	2.76891e+09	2.7418e+09	2.63169e+09	7.3673e+09	4.55022e+09	4.34518e+09	Fatty Acyls	6217-54-5	HMDB0002183	C06429	ko01040//Biosynthesis of unsaturated fatty acids	Lipid metabolism	Metabolism
Com_1170_neg	Thymidine	--	C10 H14 N2 O5	5.867	241.083	3.93743e+07	2.84815e+07	3.41909e+07	3.41499e+07	2.90036e+07	2.37797e+07	3.54119e+07	3.51887e+07	3.99314e+07	4.2043e+07	3.92567e+07	3.43564e+07	1.99373e+07	1.30481e+07	1.50625e+07	1.80042e+07	1.69015e+07	2.06072e+07	3.54253e+07	3.7653e+07	3.50569e+07	3.54095e+07	3.61483e+07	2.8307e+07	2.99738e+07	3.32999e+07	2.49064e+07	Pyrimidine nucleosides	50-89-5	HMDB0000273	C00214	ko01100//Metabolic pathways;ko00240//Pyrimidine metabolism	Global and overview maps;Nucleotide metabolism	Metabolism
Com_53_neg	Uridine	--	C9 H12 N2 O6	2.369	243.062	2.58368e+08	3.06917e+08	3.20348e+08	2.96505e+08	3.00598e+08	2.89947e+08	5.87916e+08	5.49993e+08	5.4821e+08	5.58643e+08	4.57247e+08	5.32864e+08	4.46678e+08	2.8064e+08	4.38813e+08	5.15119e+08	4.379e+08	4.87206e+08	8.97049e+08	7.93163e+08	1.05732e+09	9.58578e+08	8.37112e+08	8.12876e+08	5.45768e+08	5.54413e+08	4.92921e+08	Pyrimidine nucleosides	58-96-8	HMDB0000296	C00299	ko01100//Metabolic pathways;ko00240//Pyrimidine metabolism	Global and overview maps;Nucleotide metabolism	Metabolism
Com_79_neg	Guanosine	--	C10 H13 N5 O5	4.009	282.084	3.47819e+08	3.08765e+08	3.35118e+08	2.90067e+08	3.29877e+08	2.88661e+08	3.47451e+08	2.97795e+08	2.79572e+08	3.20163e+08	3.09608e+08	2.85013e+08	6.70001e+08	6.35882e+08	6.77724e+08	7.1308e+08	7.78901e+08	7.5658e+08	6.60393e+08	6.63088e+08	7.21381e+08	7.22565e+08	6.4684e+08	6.22504e+08	4.25976e+08	4.91803e+08	4.71582e+08	Purine nucleosides	118-00-3	HMDB0000133	C00387	ko01100//Metabolic pathways;ko00230//Purine metabolism	Global and overview maps;Nucleotide metabolism	Metabolism
Com_2951_neg	Riboflavin	--	C17 H20 N4 O6	8.451	375.131	7.28438e+06	6.88459e+06	8.04102e+06	6.33583e+06	6.53459e+06	6.17414e+06	5.5534e+06	7.1816e+06	6.34647e+06	8.16548e+06	6.45604e+06	5.37901e+06	1.06098e+07	9.7378e+06	1.05877e+07	1.06748e+07	1.23286e+07	1.25147e+07	1.46714e+07	1.45121e+07	1.3829e+07	1.30991e+07	1.47938e+07	1.04229e+07	7.11959e+06	9.61416e+06	1.03227e+07	Flavin nucleotides	146-17-8	HMDB0001520	C00255	ko01100//Metabolic pathways;ko01110//Biosynthesis of secondary metabolites;ko04977//Vitamin digestion and absorption;ko00740//Riboflavin metabolism	Digestive system;Global and overview maps;Metabolism of cofactors and vitamins	Metabolism;Organismal Systems
Com_734_neg	Salicylic acid	--	C7 H6 O3	6.444	137.024	6.12165e+07	5.24769e+07	5.71746e+07	6.53036e+07	4.87761e+07	4.16358e+07	5.35935e+07	5.43282e+07	5.25905e+07	6.55016e+07	5.78076e+07	6.10615e+07	7.26281e+07	6.39381e+07	4.88606e+07	6.03406e+07	6.08579e+07	7.27219e+07	6.61552e+07	6.71237e+07	5.61338e+07	6.02539e+07	6.19939e+07	6.14875e+07	5.09099e+07	5.51967e+07	5.29158e+07	Benzene and substituted derivatives	69-72-7	HMDB0001895	C00805	ko01100//Metabolic pathways;ko01110//Biosynthesis of secondary metabolites;ko01120//Microbial metabolism in diverse environments;ko01130//Biosynthesis of antibiotics;ko04976//Bile secretion;ko00360//Phenylalanine metabolism;ko01220//Degradation of aromatic compounds	Amino acid metabolism;Digestive system;Global and overview maps	Metabolism;Organismal Systems
Com_18427_neg	--	Undecanedioic acid	C11 H20 O4	10.946	215.129	1.61857e+06	1.5163e+06	1.47545e+06	1.81526e+06	1.53734e+06	1.3358e+06	1.50337e+06	1.23454e+06	1.29487e+06	1.31889e+06	1.23694e+06	1.23254e+06	1.22408e+06	1.32095e+06	1.65393e+06	1.24656e+06	1.60488e+06	1.20255e+06	1.09665e+06	1.38081e+06	1.21101e+06	1.32813e+06	1.31919e+06	1.18084e+06	953568	1.45326e+06	1.20001e+06	Fatty Acyls	1852-04-6	HMDB0000888	-	-	-	-
Com_4448_neg	--	Sulfoacetic acid	C2 H4 O5 S	1.183	138.971	1.03425e+07	1.10221e+07	1.03763e+07	1.01381e+07	9.29723e+06	9.80632e+06	9.76141e+06	8.3893e+06	9.57704e+06	8.84476e+06	9.55341e+06	7.17422e+06	9.07468e+06	8.05341e+06	9.24396e+06	9.34836e+06	1.05848e+07	9.17241e+06	5.78111e+06	5.69732e+06	6.2601e+06	6.46975e+06	5.79766e+06	6.91817e+06	8.16612e+06	8.06327e+06	7.88298e+06	--	--	--	C14179	ko00430//Taurine and hypotaurine metabolism	Metabolism of other amino acids	Metabolism
Com_11715_neg	MGDG (18:1/18:5)	--	C45 H74 O10	15.785	819.542	1.94905e+06	2.89122e+06	3.79521e+06	1.90154e+06	1.58332e+06	1.87392e+06	2.87101e+06	1.4361e+06	1.92483e+06	1.64805e+06	804524	1.61659e+06	2.33904e+06	967880	1.80427e+06	2.2476e+06	2.65068e+06	2.63131e+06	1.47522e+06	1.84501e+06	2.14623e+06	1.96041e+06	2.07055e+06	1.81953e+06	843822	1.4898e+06	1.73582e+06	--	--	--	-	-	-	-
Com_11276_neg	3-[(methoxycarbonyl)amino]-2,2,3-trimethylbutanoic acid	--	C9 H17 N O4	7.734	202.108	3.68789e+06	3.19661e+06	4.02146e+06	3.57988e+06	3.5528e+06	3.37542e+06	2.685e+06	2.53938e+06	2.99511e+06	2.73048e+06	2.79352e+06	2.29124e+06	1.02059e+06	1.21678e+06	1.52132e+06	1.31559e+06	1.81323e+06	1.60474e+06	1.29658e+06	1.29945e+06	1.35067e+06	1.33905e+06	1.33021e+06	1.07745e+06	1.72483e+06	2.2339e+06	2.45851e+06	--	--	--	-	-	-	-
Com_7401_neg	6-hydroxy-4-methyl-2-phenyl-2,3-dihydropyridazin-3-one	--	C11 H10 N2 O2	10.399	201.067	993174	968419	930114	995142	891962	1.39158e+06	4.27087e+06	4.24772e+06	4.41205e+06	3.72429e+06	4.036e+06	4.60144e+06	972669	987065	1.26365e+06	930463	1.2777e+06	1.04307e+06	1.27494e+06	1.44314e+06	1.16268e+06	1.16247e+06	1.15471e+06	1.25351e+06	1.53587e+06	1.7999e+06	1.8315e+06	--	--	--	-	-	-	-
Com_6714_neg	--	D-Ribulose 1,5-bisphosphate	C5 H12 O11 P2	1.158	308.978	1.51867e+06	1.9726e+06	2.20666e+06	2.23405e+06	1.77613e+06	2.01128e+06	2.00374e+06	1.71798e+06	1.00787e+06	1.46343e+06	1.77932e+06	760978	1.2646e+06	2.13585e+06	2.85953e+06	1.80153e+06	1.697e+06	1.77607e+06	3.04177e+06	5.8645e+06	2.56055e+06	2.85186e+06	2.78414e+06	2.9945e+06	2.15895e+06	1.22351e+06	2.25408e+06	--	--	--	C01182	ko01100//Metabolic pathways;ko01110//Biosynthesis of secondary metabolites;ko01120//Microbial metabolism in diverse environments;ko01130//Biosynthesis of antibiotics;ko01200//Carbon metabolism;ko00630//Glyoxylate and dicarboxylate metabolism	Carbohydrate metabolism;Global and overview maps	Metabolism
Com_15413_neg	PC (18:5e/18:0)	--	C44 H80 N O7 P	16.062	824.582	2.47414e+06	600521	551739	837294	428496	533253	739652	478247	1.9418e+06	1.00015e+06	408413	537369	606060	358780	443477	274194	468447	529840	328314	361572	803964	482423	276224	314269	732433	485386	610219	--	--	--	-	-	-	-
Com_8727_neg	SQDG (18:4/18:5)	--	C45 H68 O12 S	9.058	831.427	349402	365652	370351	335329	330138	315337	501200	504951	455831	479816	473736	404844	4.79865e+06	3.64105e+06	4.11127e+06	4.1783e+06	3.82088e+06	4.83481e+06	1.4107e+06	1.43168e+06	1.00147e+06	1.02485e+06	1.59275e+06	1.00537e+06	715877	944049	824877	--	--	--	-	-	-	-
Com_1603_neg	Guanosine-3',5'-cyclic monophosphate	--	C10 H12 N5 O7 P	2.056	344.033	6.91628e+06	8.46496e+06	7.47075e+06	9.23736e+06	6.68275e+06	7.63988e+06	2.52517e+07	2.16763e+07	2.64392e+07	2.6237e+07	2.14051e+07	2.41888e+07	9.32491e+06	9.79299e+06	1.05652e+07	9.789e+06	1.11574e+07	1.0938e+07	2.78577e+07	2.89012e+07	2.86959e+07	2.87817e+07	2.79693e+07	2.60841e+07	1.62572e+07	1.51593e+07	1.42586e+07	--	--	--	-	-	-	-
Com_24128_neg	--	(5-L-Glutamyl)-L-Amino Acid	C8 H14 N2 O5	1.215	217.083	481051	817119	586157	361560	352749	474902	727007	306138	619316	725717	715759	507896	389022	438792	362990	356544	501505	465405	355329	388573	318375	488888	425836	424331	578278	542614	395608	--	--	--	C03740	ko01100//Metabolic pathways;ko00480//Glutathione metabolism	Global and overview maps;Metabolism of other amino acids	Metabolism
Com_5175_neg	N-Acetylmethionine	--	C7 H13 N O3 S	9.122	190.051	2.57913e+06	4.43594e+06	3.38341e+06	2.25054e+06	4.37127e+06	3.24151e+06	5.18778e+06	4.24834e+06	2.74021e+06	3.97619e+06	4.72219e+06	5.71167e+06	3.73971e+06	2.81165e+06	3.30432e+06	4.10342e+06	4.16939e+06	9.39795e+06	5.77249e+06	4.50518e+06	1.88301e+06	2.66646e+06	4.90507e+06	3.55086e+06	3.46901e+06	3.25826e+06	3.36509e+06	Carboxylic acids and derivatives	65-82-7	HMDB0011745	-	-	-	-
Com_988_neg	2-(2-chlorophenyl)-1-cyclohexyl-6-oxopiperidine-3-carboxylic acid	--	C18 H22 Cl N O3	8.594	334.123	7.3899e+06	7.06873e+06	7.79687e+06	7.9577e+06	7.46727e+06	7.46074e+06	5.61564e+06	5.6374e+06	5.33264e+06	5.46321e+06	5.9911e+06	5.0399e+06	4.76884e+07	4.65337e+07	4.75947e+07	4.82624e+07	5.02947e+07	5.16759e+07	4.73686e+07	4.95129e+07	4.40092e+07	4.9609e+07	4.8726e+07	4.38027e+07	2.16101e+07	2.4496e+07	2.49276e+07	--	--	--	-	-	-	-
Com_12586_neg	2-furaldehyde N-(1-phenyl-1H-pyrazolo[3,4-d]pyrimidin-4-yl)hydrazone	--	C16 H12 N6 O	13.5	303.103	456049	331129	292296	339028	417350	587747	260048	409339	293612	222520	337175	398033	1.38259e+06	1.77926e+06	1.38085e+06	1.00486e+06	1.206e+06	1.05892e+06	1.07513e+06	1.73253e+06	1.45499e+06	2.01706e+06	1.69657e+06	1.9664e+06	2.35057e+06	1.42233e+06	1.4967e+06	--	--	--	-	-	-	-
Com_10041_neg	LPC 22:5	--	C30 H52 N O7 P	14.857	628.364	1.55781e+06	1.13901e+06	1.43628e+06	1.78373e+06	3.27673e+06	2.71162e+06	1.2311e+06	1.62756e+06	2.34558e+06	1.27414e+06	1.46173e+06	2.74156e+06	1.1482e+06	1.18199e+06	906768	608533	653246	767470	754708	1.13347e+06	1.74763e+06	1.38809e+06	1.48558e+06	2.08474e+06	3.19779e+06	2.03491e+06	1.88781e+06	--	--	--	-	-	-	-
Com_14443_neg	Bilirubin	--	C33 H36 N4 O6	7.299	583.255	535176	410014	566450	403458	357475	519635	422721	402107	456262	534524	414614	414953	1.30497e+06	1.64625e+06	1.44702e+06	1.29414e+06	1.48255e+06	1.57129e+06	1.10342e+06	1.81128e+06	1.77061e+06	2.09649e+06	2.04726e+06	1.93907e+06	891648	896649	1.05451e+06	Organoheterocyclic compounds	635-65-4	HMDB0000054	C00486	ko01100//Metabolic pathways;ko01110//Biosynthesis of secondary metabolites;ko04976//Bile secretion;ko00860//Porphyrin and chlorophyll metabolism	Digestive system;Global and overview maps;Metabolism of cofactors and vitamins	Metabolism;Organismal Systems
Com_25677_neg	PC (14:0/18:1)	--	C40 H78 N O8 P	15.179	790.56	141128	29464.7	107670	607495	76447.6	211396	39978.1	27955.4	28648.2	27551.3	30678.9	126088	64313.5	79482.6	24962.4	22350.9	23625.3	41437.7	21400.6	24589.8	77122	23973.2	45823.9	20514.7	33919	28166.1	23124.5	--	--	--	-	-	-	-
Com_6028_neg	(3β,9ξ)-3,14-Dihydroxycarda-5,20(22)-dienolide	--	C23 H32 O4	8.288	417.229	1.63612e+06	1.95922e+06	1.18395e+06	1.41849e+06	1.51076e+06	1.66663e+06	767048	987637	952979	932591	1.00953e+06	837680	2.1971e+06	2.35737e+06	2.45911e+06	1.99302e+06	2.49046e+06	2.13055e+06	5.35402e+06	6.69608e+06	5.58579e+06	5.82715e+06	6.01391e+06	5.40971e+06	2.14917e+06	2.76969e+06	2.61382e+06	--	--	--	-	-	-	-
Com_7138_neg	--	S-Lactoyglutathione	C13 H21 N3 O8 S	8.786	378.098	242941	191258	180440	197099	171760	163823	4.027e+06	2.33625e+06	4.1876e+06	5.48022e+06	3.04735e+06	3.51328e+06	572309	254327	282741	452122	409719	531070	1.40947e+06	1.12626e+06	1.23064e+06	935911	1.29672e+06	1.28962e+06	1.03449e+06	1.35074e+06	862315	--	--	--	-	-	-	-
Com_12280_neg	2-cyano-3-(4-hydroxyphenyl)acrylamide	--	C10 H8 N2 O2	9.882	187.051	2.16545e+06	2.26158e+06	2.51032e+06	2.49379e+06	2.03873e+06	1.47084e+06	1.8367e+06	1.59437e+06	1.08942e+06	1.41748e+06	2.31968e+06	1.31438e+06	1.58147e+06	2.20032e+06	3.28241e+06	1.96897e+06	2.85074e+06	2.9001e+06	2.0266e+06	2.04104e+06	1.23347e+06	1.43696e+06	1.95117e+06	1.43378e+06	2.25224e+06	1.96142e+06	2.11334e+06	--	--	--	-	-	-	-
Com_16764_neg	--	Leucine-enkephalin	C28 H37 N5 O7	9.527	554.262	283593	163319	217824	199314	158355	178587	151298	158686	139879	174476	184389	182953	1.5146e+06	1.12829e+06	1.08375e+06	943923	1.26249e+06	1.66834e+06	1.73179e+06	1.306e+06	1.24728e+06	1.54489e+06	1.62853e+06	787066	626655	637690	837471	--	--	--	-	-	-	-
Com_6833_neg	5-(4-nitrophenyl)-1H-1,2,4-triazole	--	C8 H6 N4 O2	1.468	189.041	6.18769e+06	5.51593e+06	6.54779e+06	5.61326e+06	6.75547e+06	4.52533e+06	3.85674e+06	3.24178e+06	3.92596e+06	3.66014e+06	3.24832e+06	4.27292e+06	495205	535827	777708	456555	456161	371813	428488	360555	393818	663118	576794	596518	2.05416e+06	2.01131e+06	2.16992e+06	--	--	--	-	-	-	-
Com_14055_neg	PS (20:3/16:4)	--	C42 H68 N O10 P	9.261	776.447	273864	146384	91699.2	162405	148697	191913	116124	153211	142399	186422	148508	122581	882627	1.48256e+06	1.77568e+06	2.65337e+06	1.12534e+06	1.23435e+06	739316	820872	952909	1.41817e+06	1.21853e+06	943955	620822	818986	796928	--	--	--	-	-	-	-
Com_10708_neg	--	3-(3-Methoxyphenyl)propionic acid	C10 H12 O3	11.805	179.071	3.25939e+06	3.05841e+06	3.93377e+06	3.98436e+06	2.83486e+06	3.78561e+06	2.96925e+06	2.62849e+06	2.55952e+06	2.77621e+06	3.2461e+06	2.60692e+06	2.65966e+06	3.15452e+06	2.69562e+06	2.4432e+06	2.12136e+06	2.67986e+06	1.84922e+06	1.91005e+06	1.74222e+06	2.26078e+06	1.95722e+06	3.08917e+06	2.58565e+06	2.78368e+06	2.76986e+06	Phenylpropanoic acids	10516-71-9	HMDB0011751	-	-	-	-
Com_2159_neg	Cer-NDS (d18:0/16:0)	--	C34 H69 N O3	16.364	538.519	1.95343e+07	1.21751e+07	1.4344e+07	1.15013e+07	4.48647e+06	1.36949e+07	2.27221e+07	1.3067e+07	1.56815e+07	1.93487e+07	1.09397e+07	1.64005e+07	3.30466e+06	2.90923e+06	4.88822e+06	3.74119e+06	6.76366e+06	3.19137e+06	4.66458e+06	3.99979e+06	2.93419e+06	4.55465e+06	2.19728e+06	5.31473e+06	1.16324e+07	5.99134e+06	8.38961e+06	--	--	--	-	-	-	-
Com_1881_neg	PG (2:0/11:0)	--	C19 H37 O10 P	15.026	455.21	6.08165e+06	1.22223e+07	6.52129e+06	6.56524e+06	1.10196e+07	1.1133e+07	1.47202e+07	1.53264e+07	1.84748e+07	1.55968e+07	1.6627e+07	2.2079e+07	1.06085e+07	5.33751e+06	6.07005e+06	4.13039e+06	5.53887e+06	6.73982e+06	4.30546e+06	5.26237e+06	6.26999e+06	7.36537e+06	4.89257e+06	6.08246e+06	1.63533e+07	1.32956e+07	9.83054e+06	--	--	--	-	-	-	-
Com_6349_neg	LPG 16:4	--	C22 H37 O9 P	6.955	475.218	113077	102175	101264	99707.5	145315	94949.7	127199	129569	138509	136325	123703	115744	2.57369e+06	2.05837e+06	3.29465e+06	2.18286e+06	3.40173e+06	3.85802e+06	3.48689e+06	4.15198e+06	6.0794e+06	3.84879e+06	4.15721e+06	3.41545e+06	1.48096e+06	1.77272e+06	1.74877e+06	--	--	--	-	-	-	-
Com_12045_neg	PS (20:3/18:5)	--	C44 H70 N O10 P	11.873	802.476	186063	193929	184191	208031	161317	172859	187050	171648	172125	189531	167111	135197	943896	1.01198e+06	981776	717938	942687	844673	2.67652e+06	2.45818e+06	2.65422e+06	2.477e+06	2.68151e+06	2.67332e+06	828057	768905	856435	--	--	--	-	-	-	-
Com_992_neg	Inositol	--	C6 H12 O6	1.394	119.035	5.88119e+07	5.27417e+07	5.41813e+07	5.41281e+07	5.95599e+07	5.98549e+07	4.86921e+07	4.58502e+07	4.6989e+07	4.89041e+07	4.83601e+07	4.45658e+07	4.92404e+07	4.04926e+07	3.54535e+07	5.26243e+07	4.41596e+07	4.15615e+07	3.90174e+07	3.99784e+07	4.4152e+07	4.18765e+07	4.48604e+07	4.02887e+07	4.5089e+07	4.9017e+07	4.0371e+07	Organooxygen compounds	87-89-8	HMDB0000211	C00137	ko01100//Metabolic pathways;ko01120//Microbial metabolism in diverse environments;ko01130//Biosynthesis of antibiotics;ko02010//ABC transporters;ko00052//Galactose metabolism;ko00053//Ascorbate and aldarate metabolism;ko00562//Inositol phosphate metabolism;ko04070//Phosphatidylinositol signaling system	Carbohydrate metabolism;Global and overview maps;Membrane transport;Signal transduction	Environmental Information Processing;Metabolism
Com_629_neg	Prostaglandin A1 ethyl ester	--	C22 H36 O4	13.742	345.244	2.93276e+07	2.90032e+07	2.31416e+07	2.60904e+07	3.68552e+07	4.93185e+07	2.70681e+07	4.40077e+07	4.64056e+07	3.49992e+07	4.16954e+07	6.84802e+07	3.92664e+07	2.95194e+07	2.14303e+07	1.34318e+07	1.72611e+07	2.052e+07	2.69925e+07	3.00111e+07	3.82474e+07	4.13167e+07	3.55653e+07	4.01351e+07	7.31226e+07	4.69811e+07	4.51903e+07	--	--	--	-	-	-	-
Com_2515_neg	PG (5:0/16:3)	--	C27 H47 O10 P	9.3	561.286	869509	897449	896122	854132	1.21014e+06	535853	972071	845073	901402	981656	800114	1.23227e+06	1.01345e+07	1.06518e+07	9.45553e+06	1.07773e+07	1.00164e+07	1.12829e+07	1.50651e+07	1.30476e+07	8.49527e+06	1.05318e+07	1.77644e+07	9.09268e+06	5.99041e+06	6.93108e+06	5.33934e+06	--	--	--	-	-	-	-
Com_28_neg	--	D-Phenylalanine	C9 H11 N O2	5.215	164.072	3.6463e+09	3.69198e+09	3.51132e+09	3.44481e+09	2.68246e+09	3.02764e+09	2.7704e+09	2.65701e+09	1.85347e+09	2.72856e+09	2.09811e+09	2.66474e+09	3.37942e+09	2.59195e+09	2.76253e+09	2.90285e+09	2.84576e+09	2.80522e+09	2.87332e+09	6.85647e+08	2.97974e+09	5.79095e+08	3.2508e+09	2.95674e+09	2.9176e+09	2.78996e+09	2.72401e+09	--	--	--	C02265	ko04742//Taste transduction;ko00360//Phenylalanine metabolism	Amino acid metabolism;Sensory system	Metabolism;Organismal Systems
Com_2351_neg	PI (16:0/20:4)	--	C45 H79 O13 P	15.233	857.523	1.37842e+07	1.98825e+07	1.38368e+07	8.06019e+06	7.98486e+06	1.34596e+07	1.3021e+07	7.80362e+06	8.96904e+06	4.73554e+06	6.02271e+06	1.71567e+07	6.16475e+06	6.97499e+06	2.40849e+07	9.73777e+06	5.10298e+06	1.26696e+07	1.0853e+07	6.47338e+06	9.30957e+06	3.36438e+06	1.18118e+07	6.36851e+06	1.76695e+07	1.17011e+07	1.04961e+07	--	--	--	-	-	-	-
Com_11745_neg	PG (5:0/22:2)	--	C33 H61 O10 P	10.286	647.384	109735	111430	111670	120772	102932	111746	133657	132244	141632	144635	134544	116682	1.70874e+06	1.87153e+06	2.24861e+06	1.97322e+06	1.24198e+06	2.16133e+06	1.39162e+06	2.87609e+06	1.95425e+06	2.52749e+06	1.86962e+06	2.49315e+06	873315	932126	892119	--	--	--	-	-	-	-
Com_3107_neg	--	Methionine	C5 H11 N O2 S	2.433	148.044	6.91318e+06	7.09328e+06	7.17968e+06	6.42286e+06	6.07988e+06	6.38854e+06	1.52413e+07	1.44121e+07	1.14453e+07	1.30192e+07	1.11444e+07	1.13258e+07	6.13821e+06	5.09653e+06	6.59485e+06	5.87974e+06	6.22681e+06	5.79527e+06	6.30452e+06	7.28295e+06	6.30776e+06	6.21513e+06	5.65085e+06	6.04589e+06	6.24148e+06	7.55539e+06	5.39312e+06	Carboxylic acids and derivatives	59-51-8	HMDB0033951	-	-	-	-
Com_413_neg	(-)-Erythromycin	--	C37 H67 N O13	10.682	732.444	2.1662e+06	2.37407e+06	2.57296e+06	2.19532e+06	2.20156e+06	2.15253e+06	1.05615e+06	1.09747e+06	957089	984678	1.08358e+06	1.046e+06	7.52815e+07	8.94523e+07	8.70744e+07	1.02306e+08	8.69124e+07	9.32819e+07	1.05123e+08	1.11047e+08	1.20351e+08	1.22015e+08	9.9879e+07	1.16033e+08	4.1358e+07	4.07287e+07	4.48504e+07	--	--	--	-	-	-	-
Com_23135_neg	--	Ursodeoxycholic acid	C24 H40 O4	12.661	391.285	966322	838181	1.10197e+06	664056	856508	972037	498849	546949	596567	508529	536443	519134	107545	146802	100124	128952	163531	140908	91677.4	85334.5	106713	97160.2	169282	75660.6	466903	316834	394865	Steroids and steroid derivatives	128-13-2	HMDB0000946	-	-	-	-
Com_6994_neg	N'-(2-methylquinolin-4-yl)-5-nitro-2-furohydrazide	--	C15 H12 N4 O4	8.221	311.083	3.03141e+06	3.59426e+06	4.1722e+06	3.35302e+06	2.6347e+06	2.68376e+06	3.73261e+06	3.75203e+06	4.15813e+06	3.95795e+06	3.92193e+06	3.13308e+06	2.52975e+06	2.47241e+06	2.91296e+06	2.9536e+06	3.73476e+06	3.09679e+06	4.98313e+06	3.77322e+06	3.65277e+06	3.95654e+06	4.50643e+06	3.13364e+06	3.58307e+06	4.12484e+06	5.65508e+06	--	--	--	-	-	-	-
Com_29_neg	--	3-Amino-4-methylpentanoic acid	C6 H13 N O2	2.564	130.087	3.857e+09	3.37675e+09	3.34734e+09	3.84022e+09	3.7856e+09	2.99269e+09	2.778e+09	3.08442e+09	2.61491e+09	2.52005e+09	2.38404e+09	2.41921e+09	2.42134e+09	2.34954e+09	2.66874e+09	2.42239e+09	2.40946e+09	2.63182e+09	2.31001e+09	2.80165e+09	3.0022e+09	2.80934e+09	2.30278e+09	3.09197e+09	2.26559e+09	2.87739e+09	2.13942e+09	Carboxylic acids and derivatives	5699-54-7	HMDB0003640	-	-	-	-
Com_4186_neg	--	L-Kynurenine	C10 H12 N2 O3	7.199	207.078	8.92957e+06	1.3461e+07	1.16827e+07	5.93381e+06	5.87924e+06	4.63605e+06	6.68724e+06	7.95189e+06	5.13401e+06	7.26835e+06	7.22687e+06	3.40149e+06	5.37998e+06	7.29899e+06	8.3126e+06	5.92544e+06	8.07435e+06	7.6101e+06	6.54293e+06	5.42174e+06	3.48102e+06	4.85207e+06	5.44682e+06	2.46063e+06	5.73147e+06	6.61241e+06	5.85327e+06	Organooxygen compounds	2922-83-0	HMDB0000684	C00328	ko01100//Metabolic pathways;ko00380//Tryptophan metabolism;ko05143//African trypanosomiasis	Amino acid metabolism;Global and overview maps;Infectious diseases	Human Diseases;Metabolism
Com_5338_neg	MAM2201 N-pentanoic acid metabolite	--	C25 H23 N O3	8.347	384.157	531788	556069	488755	452598	451288	486296	192397	196362	345823	278820	233504	301842	7.18969e+06	5.26725e+06	6.96402e+06	5.78473e+06	5.72294e+06	5.81545e+06	7.36288e+06	7.7556e+06	6.71561e+06	7.26017e+06	7.34571e+06	6.55387e+06	2.39908e+06	2.96596e+06	3.91962e+06	--	--	--	-	-	-	-
Com_24192_neg	--	Uridine 5'-diphospho-D-glucose	C15 H24 N2 O17 P2	1.196	565.05	513039	412646	441523	465982	386906	552462	541214	628288	600790	416107	557330	472939	329154	269100	407074	354674	498855	314490	477742	607627	504386	633820	469803	695405	387213	390595	415057	--	--	--	-	-	-	-
Com_17946_neg	PI (8:0/15:0)	--	C32 H61 O13 P	11.901	683.375	142895	470348	493075	173449	285315	125832	835369	534667	734413	709808	549379	474580	1.18088e+06	1.37674e+06	1.56626e+06	1.34696e+06	1.44943e+06	1.48927e+06	1.4792e+06	1.4525e+06	1.46925e+06	1.44546e+06	1.37607e+06	1.44482e+06	700676	1.0935e+06	861017	--	--	--	-	-	-	-
Com_15126_neg	1,5,8-Trihydroxy-9-oxo-9H-xanthen-3-yl beta-D-glucopyranoside	--	C19 H18 O11	1.183	421.076	1.64599e+06	2.29443e+06	2.26392e+06	1.37308e+06	1.24761e+06	2.38294e+06	939050	1.30046e+06	1.27803e+06	1.15679e+06	1.63721e+06	1.04957e+06	212478	272556	281920	189140	306996	340669	435765	409889	227745	551010	341296	427948	859725	691887	610685	--	--	--	-	-	-	-
Com_921_neg	2,6-dimethoxy-N-(1-methyl-1H-pyrazol-5-yl)benzamide	--	C13 H15 N3 O3	6.298	260.104	5.56231e+07	5.66557e+07	5.70285e+07	5.31743e+07	5.33316e+07	4.81612e+07	5.58504e+07	5.25263e+07	5.11403e+07	5.33087e+07	5.16573e+07	4.89006e+07	3.47701e+07	3.11995e+07	3.58085e+07	3.51162e+07	3.50827e+07	3.52987e+07	3.7879e+07	4.0387e+07	3.7168e+07	3.97307e+07	3.59974e+07	3.73517e+07	3.96998e+07	4.3193e+07	4.2363e+07	--	--	--	-	-	-	-
Com_6408_neg	--	Cinnamoylglycine	C11 H11 N O3	6.747	204.067	7.99931e+06	7.37641e+06	7.50264e+06	6.55384e+06	7.22481e+06	6.59855e+06	4.39603e+06	4.68437e+06	4.36252e+06	4.84056e+06	4.46853e+06	4.22713e+06	298978	250574	202309	318035	235683	292326	480574	587066	494019	528716	461872	506956	2.67725e+06	2.86077e+06	2.69227e+06	Carboxylic acids and derivatives	16534-24-0	HMDB0011621	-	-	-	-
Com_1931_neg	(2S)-4-Oxo-2-phenyl-3,4-dihydro-2H-chromen-7-yl beta-D-glucopyranoside	--	C21 H22 O8	12.713	447.134	2.50738e+07	2.2426e+07	2.32666e+07	2.31275e+07	2.29055e+07	2.74936e+07	1.80686e+07	2.08938e+07	2.16285e+07	1.90086e+07	1.92365e+07	2.00925e+07	2.57006e+07	2.55771e+07	2.7089e+07	2.57823e+07	2.66876e+07	2.69089e+07	1.66362e+07	1.71743e+07	1.99753e+07	1.84715e+07	1.57459e+07	2.0075e+07	2.18533e+07	2.14986e+07	2.21725e+07	--	--	--	-	-	-	-
Com_1237_neg	--	Ala-trp	C14 H17 N3 O3	6.466	274.12	9.42359e+06	8.36495e+06	8.5099e+06	8.42827e+06	7.77921e+06	6.84576e+06	8.38986e+06	8.26173e+06	8.34306e+06	8.82697e+06	8.29855e+06	7.5051e+06	2.67567e+07	2.41979e+07	2.5861e+07	2.72539e+07	2.49534e+07	2.90595e+07	3.98479e+07	3.83195e+07	3.818e+07	3.66849e+07	3.48208e+07	3.36461e+07	1.76255e+07	1.94982e+07	1.80251e+07	Carboxylic acids and derivatives	-	HMDB0013209	-	-	-	-
Com_1434_neg	Nifekalant	--	C19 H27 N5 O5	8.701	404.199	2.31698e+06	2.62341e+06	2.29991e+06	2.02188e+06	1.9247e+06	1.89631e+06	1.8295e+06	1.90159e+06	2.2356e+06	2.22066e+06	1.97049e+06	1.6756e+06	2.46984e+07	2.03688e+07	2.15447e+07	2.10922e+07	2.15494e+07	2.21661e+07	3.11819e+07	3.16076e+07	3.09753e+07	2.85015e+07	3.21857e+07	2.66832e+07	1.11075e+07	1.35723e+07	1.2189e+07	--	--	--	-	-	-	-
[truncated: 416 more rows]
