# Supplementary material for: Transcriptome and Metabolome Integration Provides New Insights Into the Regulatory Networks of Tibetan Pig Alveolar Type II Epithelial Cells in Response to Hypoxia
Source: Front Genet. 2022 Jan 21;13:812411. doi: 10.3389/fgene.2022.812411 (PMC8814526; doi:10.3389/fgene.2022.812411)
Supplement: Supplementary file 4 [file DataSheet3.xls]

## Sheet: TN-vs-TL.filter.annot
Supplement 3.1 Significant DEGs were identified between TN and TL.
id	TN-1_count	TN-2_count	TN-3_count	TL-1_count	TL-2_count	TL-3_count	TN-1_fpkm	TN-2_fpkm	TN-3_fpkm	TL-1_fpkm	TL-2_fpkm	TL-3_fpkm	TN_mean	TL_mean	log2(fc)	PValue	FDR	Symbol	Description	KEGG_A_class	KEGG_B_class	Pathway	K_ID	GO Component	GO Function	GO Process
ncbi_100037293	966	639	732	5137	4772	4467	20.5	17.87	18.88	133.18	132.21	137.63	19.0833	134.34	2.8155	0	0	SLA-1	MHC class I antigen 1, transcript variant X3	Human Diseases;Human Diseases;Cellular Processes;Human Diseases;Human Diseases;Human Diseases;Human Diseases;Human Diseases;Cellular Processes;Cellular Processes;Environmental Information Processing;Organismal Systems;Organismal Systems;Human Diseases;Human Diseases;Human Diseases;Human Diseases;Human Diseases	Infectious diseases;Infectious diseases;Transport and catabolism;Infectious diseases;Infectious diseases;Cancers;Infectious diseases;Infectious diseases;Cell growth and death;Transport and catabolism;Signaling molecules and interaction;Immune system;Immune system;Cardiovascular diseases;Immune diseases;Endocrine and metabolic diseases;Immune diseases;Immune diseases	ko05165//Human papillomavirus infection;ko05166//HTLV-I infection;ko04144//Endocytosis;ko05163//Human cytomegalovirus infection;ko05169//Epstein-Barr virus infection;ko05203//Viral carcinogenesis;ko05167//Kaposi sarcoma-associated herpesvirus infection;ko05168//Herpes simplex infection;ko04218//Cellular senescence;ko04145//Phagosome;ko04514//Cell adhesion molecules (CAMs);ko04650//Natural killer …	K06751;K06751;K06751;K06751;K06751;K06751;K06751;K06751;K06751;K06751;K06751;K06751;K06751;K06751;K06751;K06751;K06751;K06751	-	-	-
ncbi_100038033	1533	1219	1342	6668	5799	5403	55.24	57.95	59.48	297.57	276.1	284.37	57.5567	286.013	2.31303	0	0	LGALS3	galectin 3	-	-	-	-	GO:0001772//immunological synapse;GO:0005615//extracellular space;GO:0005634//nucleus;GO:0005737//cytoplasm	GO:0019863//IgE binding;GO:0030246//carbohydrate binding;GO:0043236//laminin binding	GO:0002548//monocyte chemotaxis;GO:0030593//neutrophil chemotaxis;GO:0045806//negative regulation of endocytosis;GO:0048245//eosinophil chemotaxis;GO:0048246//macrophage chemotaxis;GO:0050918//positive chemotaxis;GO:0090280//positive regulation of calcium ion import;GO:2001237//negative regulation of extrinsic apoptotic signaling pathway
ncbi_100141312	7079	5363	5975	15187	14289	13356	211.94	205.99	212.64	590.46	592.78	614.59	210.19	599.277	1.51153	0	0	BSG	basigin (Ok blood group)	-	-	-	-	GO:0016020//membrane;GO:0016021//integral component of membrane	-	-
ncbi_100152368	820	613	729	7104	6862	6733	9.82	9.68	10.62	103.65	106.65	116.79	10.04	109.03	3.44089	0	0	EGLN3	egl-9 family hypoxia inducible factor 3	Human Diseases;Environmental Information Processing;Human Diseases	Cancers;Signal transduction;Cancers	ko05200//Pathways in cancer;ko04066//HIF-1 signaling pathway;ko05211//Renal cell carcinoma	K09592;K09592;K09592	GO:0005634//nucleus;GO:0005737//cytoplasm;GO:0005829//cytosol	GO:0005506//iron ion binding;GO:0016491//oxidoreductase activity;GO:0016705//oxidoreductase activity, acting on paired donors, with incorporation or reduction of molecular oxygen;GO:0016706//oxidoreductase activity, acting on paired donors, with incorporation or reduction of molecular oxygen, 2-oxoglutarate as one donor, and incorporation of one atom each of oxygen into both donors;GO:0031418//L-…	GO:0001666//response to hypoxia;GO:0006915//apoptotic process;GO:0006919//activation of cysteine-type endopeptidase activity involved in apoptotic process;GO:0018126//protein hydroxylation;GO:0018401//peptidyl-proline hydroxylation to 4-hydroxy-L-proline;GO:0042127//regulation of cell proliferation;GO:0055114//oxidation-reduction process
ncbi_100153821	5478	3908	4313	19298	17705	16282	117.93	111	112.91	506.2	494.72	507.78	113.947	502.9	2.14191	0	0	DDIT4	DNA damage inducible transcript 4	Environmental Information Processing;Environmental Information Processing;Human Diseases;Cellular Processes	Signal transduction;Signal transduction;Cancers;Transport and catabolism	ko04151//PI3K-Akt signaling pathway;ko04150//mTOR signaling pathway;ko05206//MicroRNAs in cancer;ko04140//Autophagy - animal	K08270;K08270;K08270;K08270	GO:0005737//cytoplasm;GO:0005739//mitochondrion;GO:0005829//cytosol	GO:0071889//14-3-3 protein binding	GO:0001666//response to hypoxia;GO:0006915//apoptotic process;GO:0009968//negative regulation of signal transduction;GO:0032006//regulation of TOR signaling;GO:0032007//negative regulation of TOR signaling;GO:0032984//protein-containing complex disassembly;GO:0042771//intrinsic apoptotic signaling pathway in response to DNA damage by p53 class mediator;GO:0045820//negative regulation of glycolyti…
ncbi_100155091	18788	14312	15425	37361	36892	33021	161.73	162.54	161.47	391.87	412.21	411.78	161.913	405.287	1.32372	0	0	ITGA5	integrin subunit alpha 5, transcript variant X2	Environmental Information Processing;Human Diseases;Cellular Processes;Cellular Processes;Human Diseases;Cellular Processes;Human Diseases;Organismal Systems;Human Diseases;Environmental Information Processing;Human Diseases;Human Diseases;Human Diseases;Human Diseases	Signal transduction;Infectious diseases;Cell motility;Cellular community - eukaryotes;Cancers;Transport and catabolism;Cancers;Immune system;Cardiovascular diseases;Signaling molecules and interaction;Cardiovascular diseases;Infectious diseases;Infectious diseases;Cardiovascular diseases	ko04151//PI3K-Akt signaling pathway;ko05165//Human papillomavirus infection;ko04810//Regulation of actin cytoskeleton;ko04510//Focal adhesion;ko05205//Proteoglycans in cancer;ko04145//Phagosome;ko05206//MicroRNAs in cancer;ko04640//Hematopoietic cell lineage;ko05414//Dilated cardiomyopathy (DCM);ko04512//ECM-receptor interaction;ko05410//Hypertrophic cardiomyopathy (HCM);ko05100//Bacterial invasi…	K06484;K06484;K06484;K06484;K06484;K06484;K06484;K06484;K06484;K06484;K06484;K06484;K06484;K06484	GO:0005783//endoplasmic reticulum;GO:0005794//Golgi apparatus;GO:0005886//plasma membrane;GO:0005911//cell-cell junction;GO:0005925//focal adhesion;GO:0008305//integrin complex;GO:0009897//external side of plasma membrane;GO:0009986//cell surface;GO:0016020//membrane;GO:0016021//integral component of membrane;GO:0031410//cytoplasmic vesicle;GO:0032587//ruffle membrane;GO:0034674//integrin alpha5-…	GO:0005178//integrin binding	GO:0007044//cell-substrate junction assembly;GO:0007155//cell adhesion;GO:0007157//heterophilic cell-cell adhesion via plasma membrane cell adhesion molecules;GO:0007159//leukocyte cell-cell adhesion;GO:0007229//integrin-mediated signaling pathway;GO:0007613//memory;GO:0023035//CD40 signaling pathway;GO:0031589//cell-substrate adhesion;GO:0033627//cell adhesion mediated by integrin;GO:0033631//ce…
ncbi_100156071	4186	3420	3539	31584	28970	26521	54.05	58.26	55.57	496.92	485.54	496.09	55.96	492.85	3.13868	0	0	NDRG1	N-myc downstream regulated 1	-	-	-	-	GO:0005634//nucleus;GO:0005737//cytoplasm;GO:0005813//centrosome;GO:0005829//cytosol;GO:0005874//microtubule;GO:0005886//plasma membrane;GO:0005912//adherens junction;GO:0015630//microtubule cytoskeleton;GO:0048471//perinuclear region of cytoplasm;GO:0055038//recycling endosome membrane	GO:0008017//microtubule binding;GO:0017137//Rab GTPase binding;GO:0043015//gamma-tubulin binding;GO:0045296//cadherin binding	GO:0007165//signal transduction;GO:0008285//negative regulation of cell proliferation;GO:0030330//DNA damage response, signal transduction by p53 class mediator;GO:0032287//peripheral nervous system myelin maintenance;GO:0042127//regulation of cell proliferation;GO:0045576//mast cell activation;GO:0071456//cellular response to hypoxia
ncbi_100157207	1373	1038	1244	5355	4754	4566	14.62	14.58	16.11	69.47	65.7	70.43	15.1033	68.5333	2.18194	0	0	LOXL4	lysyl oxidase like 4, transcript variant X3	-	-	-	-	GO:0005615//extracellular space;GO:0016020//membrane;GO:0043235//receptor complex	GO:0004720//protein-lysine 6-oxidase activity;GO:0005044//scavenger receptor activity;GO:0005507//copper ion binding;GO:0016641//oxidoreductase activity, acting on the CH-NH2 group of donors, oxygen as acceptor	GO:0006897//endocytosis;GO:0018057//peptidyl-lysine oxidation;GO:0030199//collagen fibril organization;GO:0055114//oxidation-reduction process
ncbi_100157582	8908	6600	7325	22911	22263	19924	296.85	290.18	296.84	930.29	962.97	961.85	294.623	951.703	1.69164	0	0	TPI1	triosephosphate isomerase 1	Metabolism;Metabolism;Metabolism;Metabolism;Metabolism;Metabolism	Global and overview maps;Global and overview maps;Carbohydrate metabolism;Global and overview maps;Carbohydrate metabolism;Carbohydrate metabolism	ko01100//Metabolic pathways;ko01200//Carbon metabolism;ko00562//Inositol phosphate metabolism;ko01230//Biosynthesis of amino acids;ko00010//Glycolysis / Gluconeogenesis;ko00051//Fructose and mannose metabolism	K01803;K01803;K01803;K01803;K01803;K01803	GO:0005829//cytosol	GO:0003824//catalytic activity;GO:0004807//triose-phosphate isomerase activity;GO:0016853//isomerase activity;GO:0031625//ubiquitin protein ligase binding;GO:0042803//protein homodimerization activity	GO:0006094//gluconeogenesis;GO:0006096//glycolytic process;GO:0019563//glycerol catabolic process;GO:0046166//glyceraldehyde-3-phosphate biosynthetic process
ncbi_100157750	700	537	608	7073	6627	6078	11.91	11.9	12.36	143.49	142.9	147.28	12.0567	144.557	3.58373	0	0	ENO2	enolase 2, transcript variant X1	Metabolism;Metabolism;Environmental Information Processing;Genetic Information Processing;Metabolism;Metabolism	Global and overview maps;Global and overview maps;Signal transduction;Folding, sorting and degradation;Global and overview maps;Carbohydrate metabolism	ko01100//Metabolic pathways;ko01200//Carbon metabolism;ko04066//HIF-1 signaling pathway;ko03018//RNA degradation;ko01230//Biosynthesis of amino acids;ko00010//Glycolysis / Gluconeogenesis	K01689;K01689;K01689;K01689;K01689;K01689	GO:0000015//phosphopyruvate hydratase complex;GO:0001917//photoreceptor inner segment;GO:0005737//cytoplasm;GO:0005829//cytosol;GO:0005886//plasma membrane;GO:0016020//membrane;GO:0043025//neuronal cell body;GO:0043204//perikaryon	GO:0000287//magnesium ion binding;GO:0004634//phosphopyruvate hydratase activity	GO:0006096//glycolytic process
ncbi_100158154	62581	46859	50978	107150	103685	95471	949.5	935.75	938.72	2004.08	2067.04	2130.15	941.323	2067.09	1.13484	0	0	PKM	pyruvate kinase, muscle, transcript variant X20	Metabolism;Human Diseases;Human Diseases;Metabolism;Metabolism;Organismal Systems;Metabolism;Metabolism;Human Diseases;Human Diseases;Metabolism	Global and overview maps;Infectious diseases;Cancers;Nucleotide metabolism;Global and overview maps;Endocrine system;Global and overview maps;Carbohydrate metabolism;Cancers;Endocrine and metabolic diseases;Carbohydrate metabolism	ko01100//Metabolic pathways;ko05165//Human papillomavirus infection;ko05203//Viral carcinogenesis;ko00230//Purine metabolism;ko01200//Carbon metabolism;ko04922//Glucagon signaling pathway;ko01230//Biosynthesis of amino acids;ko00010//Glycolysis / Gluconeogenesis;ko05230//Central carbon metabolism in cancer;ko04930//Type II diabetes mellitus;ko00620//Pyruvate metabolism	K00873;K00873;K00873;K00873;K00873;K00873;K00873;K00873;K00873;K00873;K00873	GO:0005635//nuclear envelope;GO:0005737//cytoplasm;GO:0005783//endoplasmic reticulum;GO:0071782//endoplasmic reticulum tubular network	GO:0000287//magnesium ion binding;GO:0003824//catalytic activity;GO:0003950//NAD+ ADP-ribosyltransferase activity;GO:0004743//pyruvate kinase activity;GO:0016301//kinase activity;GO:0016740//transferase activity;GO:0016757//transferase activity, transferring glycosyl groups;GO:0019900//kinase binding;GO:0030955//potassium ion binding;GO:0043539//protein serine/threonine kinase activator activity	GO:0006096//glycolytic process;GO:0006471//protein ADP-ribosylation;GO:0016310//phosphorylation;GO:0030968//endoplasmic reticulum unfolded protein response;GO:0032869//cellular response to insulin stimulus;GO:0071902//positive regulation of protein serine/threonine kinase activity
ncbi_100158243	3140	2441	2572	15566	14647	13519	52.94	53.76	52.68	318.53	318.69	327.65	53.1267	321.623	2.59786	0	0	SLC16A3	solute carrier family 16 member 3, transcript variant X6	Human Diseases	Cancers	ko05230//Central carbon metabolism in cancer	K08180	GO:0005886//plasma membrane;GO:0005887//integral component of plasma membrane;GO:0016021//integral component of membrane;GO:0031965//nuclear membrane	GO:0008028//monocarboxylic acid transmembrane transporter activity;GO:0015129//lactate transmembrane transporter activity	GO:0015718//monocarboxylic acid transport;GO:0035873//lactate transmembrane transport;GO:0055085//transmembrane transport
ncbi_100192435	783	573	641	5004	5514	5205	20.85	20.13	20.76	162.35	190.57	200.78	20.58	184.567	3.16483	0	0	ERO1A	endoplasmic reticulum oxidoreductase 1 alpha	Genetic Information Processing	Folding, sorting and degradation	ko04141//Protein processing in endoplasmic reticulum	K10950	GO:0005783//endoplasmic reticulum	GO:0003756//protein disulfide isomerase activity;GO:0015035//protein disulfide oxidoreductase activity;GO:0016491//oxidoreductase activity;GO:0016671//oxidoreductase activity, acting on a sulfur group of donors, disulfide as acceptor	GO:0006457//protein folding;GO:0018401//peptidyl-proline hydroxylation to 4-hydroxy-L-proline;GO:0022417//protein maturation by protein folding;GO:0030198//extracellular matrix organization;GO:0030968//endoplasmic reticulum unfolded protein response;GO:0034976//response to endoplasmic reticulum stress;GO:0045454//cell redox homeostasis;GO:0050873//brown fat cell differentiation;GO:0051085//chaper…
ncbi_100512013	499	422	455	2661	2461	2257	11.79	13.15	13.07	76.6	75.47	77.24	12.67	76.4367	2.59285	0	0	ALDOC	aldolase, fructose-bisphosphate C	Metabolism;Metabolism;Metabolism;Metabolism;Metabolism;Metabolism	Global and overview maps;Global and overview maps;Global and overview maps;Carbohydrate metabolism;Carbohydrate metabolism;Carbohydrate metabolism	ko01100//Metabolic pathways;ko01200//Carbon metabolism;ko01230//Biosynthesis of amino acids;ko00010//Glycolysis / Gluconeogenesis;ko00051//Fructose and mannose metabolism;ko00030//Pentose phosphate pathway	K01623;K01623;K01623;K01623;K01623;K01623	GO:0005829//cytosol	GO:0003824//catalytic activity;GO:0004332//fructose-bisphosphate aldolase activity;GO:0008092//cytoskeletal protein binding;GO:0016829//lyase activity	GO:0006096//glycolytic process;GO:0030388//fructose 1,6-bisphosphate metabolic process;GO:0030855//epithelial cell differentiation
ncbi_100514576	1748	1366	1582	7202	6483	6008	15.96	16.33	17.24	78.8	75.73	78.16	16.51	77.5633	2.23203	0	0	ADAMTSL4	ADAMTS like 4, transcript variant X5	-	-	-	-	GO:0005614//interstitial matrix;GO:0031012//extracellular matrix	GO:0002020//protease binding;GO:0008233//peptidase activity	GO:0002064//epithelial cell development;GO:0006508//proteolysis;GO:0030198//extracellular matrix organization;GO:0043065//positive regulation of apoptotic process
ncbi_100520683	920	738	796	7117	6640	5742	20.77	22.01	21.86	195.9	194.66	187.81	21.5467	192.79	3.16149	0	0	PRSS23	protease, serine 23, transcript variant X2	-	-	-	-	GO:0005634//nucleus	GO:0004252//serine-type endopeptidase activity	GO:0006508//proteolysis
ncbi_100620701	13314	11392	11786	60749	58363	51550	256.67	288.42	275.35	1426.38	1463.64	1445.44	273.48	1445.15	2.40172	0	0	ECM1	extracellular matrix protein 1, transcript variant X1	-	-	-	-	GO:0005576//extracellular region;GO:0005615//extracellular space;GO:0062023//collagen-containing extracellular matrix	GO:0002020//protease binding;GO:0005134//interleukin-2 receptor binding;GO:0008022//protein C-terminus binding;GO:0019899//enzyme binding;GO:0043236//laminin binding	GO:0001938//positive regulation of endothelial cell proliferation;GO:0001960//negative regulation of cytokine-mediated signaling pathway;GO:0002063//chondrocyte development;GO:0002828//regulation of type 2 immune response;GO:0003416//endochondral bone growth;GO:0006357//regulation of transcription by RNA polymerase II;GO:0006954//inflammatory response;GO:0007165//signal transduction;GO:0010466//n…
ncbi_100620756	529	402	476	4480	4077	3816	11.76	11.79	12.86	121.31	117.6	122.85	12.1367	120.587	3.31263	0	0	LRRN4CL	LRRN4 C-terminal like	-	-	-	-	-	-	-
ncbi_100621622	10082	7405	8564	1382	1366	1254	91.42	88.59	94.44	15.27	16.08	16.47	91.4833	15.94	-2.52086	0	0	SFRP1	secreted frizzled related protein 1	Environmental Information Processing	Signal transduction	ko04310//Wnt signaling pathway	K02166	GO:0005576//extracellular region;GO:0005615//extracellular space;GO:0005829//cytosol;GO:0009986//cell surface;GO:0062023//collagen-containing extracellular matrix	GO:0004197//cysteine-type endopeptidase activity;GO:0005109//frizzled binding;GO:0005515//protein binding;GO:0008144//drug binding;GO:0008201//heparin binding;GO:0017147//Wnt-protein binding;GO:0042802//identical protein binding	GO:0001649//osteoblast differentiation;GO:0001657//ureteric bud development;GO:0001756//somitogenesis;GO:0001843//neural tube closure;GO:0002244//hematopoietic progenitor cell differentiation;GO:0006508//proteolysis;GO:0007275//multicellular organism development;GO:0008284//positive regulation of cell proliferation;GO:0008285//negative regulation of cell proliferation;GO:0008584//male gonad devel…
ncbi_100621757	2517	1906	2057	8289	7569	7205	33.35	33.32	33.14	133.82	130.17	138.29	33.27	134.093	2.01094	0	0	PFKL	phosphofructokinase, liver type, transcript variant X2	Metabolism;Environmental Information Processing;Metabolism;Genetic Information Processing;Metabolism;Metabolism;Human Diseases;Metabolism;Metabolism;Metabolism	Global and overview maps;Signal transduction;Global and overview maps;Folding, sorting and degradation;Global and overview maps;Carbohydrate metabolism;Cancers;Carbohydrate metabolism;Carbohydrate metabolism;Carbohydrate metabolism	ko01100//Metabolic pathways;ko04152//AMPK signaling pathway;ko01200//Carbon metabolism;ko03018//RNA degradation;ko01230//Biosynthesis of amino acids;ko00010//Glycolysis / Gluconeogenesis;ko05230//Central carbon metabolism in cancer;ko00051//Fructose and mannose metabolism;ko00052//Galactose metabolism;ko00030//Pentose phosphate pathway	K00850;K00850;K00850;K00850;K00850;K00850;K00850;K00850;K00850;K00850	GO:0005737//cytoplasm;GO:0005829//cytosol;GO:0005945//6-phosphofructokinase complex;GO:0016020//membrane	GO:0000166//nucleotide binding;GO:0003824//catalytic activity;GO:0003872//6-phosphofructokinase activity;GO:0005524//ATP binding;GO:0016208//AMP binding;GO:0016301//kinase activity;GO:0016740//transferase activity;GO:0019900//kinase binding;GO:0042802//identical protein binding;GO:0046872//metal ion binding;GO:0048029//monosaccharide binding;GO:0070061//fructose binding;GO:0070095//fructose-6-pho…	GO:0006002//fructose 6-phosphate metabolic process;GO:0006007//glucose catabolic process;GO:0006096//glycolytic process;GO:0008152//metabolic process;GO:0009749//response to glucose;GO:0016310//phosphorylation;GO:0030388//fructose 1,6-bisphosphate metabolic process;GO:0046676//negative regulation of insulin secretion;GO:0051289//protein homotetramerization;GO:0061615//glycolytic process through f…
ncbi_100622059	538	422	465	4960	4471	4149	7.38	7.63	7.75	82.89	79.61	82.43	7.58667	81.6433	3.4278	0	0	KCTD11	potassium channel tetramerization domain containing 11	-	-	-	-	-	GO:0005515//protein binding;GO:0042802//identical protein binding	GO:0051260//protein homooligomerization
ncbi_100624868	2503	1918	2123	18791	17519	15914	65.83	66.55	67.9	602.18	598.05	606.33	66.76	602.187	3.17315	0	0	BNIP3	BCL2 interacting protein 3	Environmental Information Processing;Cellular Processes;Cellular Processes;Human Diseases	Signal transduction;Transport and catabolism;Transport and catabolism;Infectious diseases	ko04068//FoxO signaling pathway;ko04140//Autophagy - animal;ko04137//Mitophagy - animal;ko05134//Legionellosis	K15464;K15464;K15464;K15464	GO:0005635//nuclear envelope;GO:0005739//mitochondrion;GO:0005740//mitochondrial envelope;GO:0005741//mitochondrial outer membrane;GO:0014069//postsynaptic density;GO:0016020//membrane;GO:0016021//integral component of membrane;GO:0031307//integral component of mitochondrial outer membrane;GO:0031966//mitochondrial membrane	GO:0042802//identical protein binding;GO:0042803//protein homodimerization activity;GO:0051020//GTPase binding	GO:0006915//apoptotic process;GO:0008626//granzyme-mediated apoptotic signaling pathway;GO:0009617//response to bacterium;GO:0010637//negative regulation of mitochondrial fusion;GO:0010821//regulation of mitochondrion organization;GO:0016239//positive regulation of macroautophagy;GO:0035694//mitochondrial protein catabolic process;GO:0043065//positive regulation of apoptotic process;GO:0043066//n…
ncbi_100625006	342	292	321	4332	3601	3339	4.14	4.67	4.73	63.96	56.64	58.61	4.51333	59.7367	3.72635	0	0	APLN	apelin	Environmental Information Processing	Signal transduction	ko04371//Apelin signaling pathway	K05225	GO:0005576//extracellular region	GO:0005179//hormone activity;GO:0031704//apelin receptor binding	GO:0007165//signal transduction;GO:0010629//negative regulation of gene expression;GO:0040037//negative regulation of fibroblast growth factor receptor signaling pathway;GO:0060183//apelin receptor signaling pathway;GO:0060976//coronary vasculature development;GO:1902895//positive regulation of pri-miRNA transcription by RNA polymerase II;GO:1904022//positive regulation of G protein-coupled recep…
ncbi_100625277	133	123	121	5409	5011	4655	4.44	5.14	4.6	212.01	212.36	222.31	4.72667	215.56	5.51112	0	0	UPP1	uridine phosphorylase 1, transcript variant X2	Metabolism;Metabolism;Metabolism	Global and overview maps;Nucleotide metabolism;Xenobiotics biodegradation and metabolism	ko01100//Metabolic pathways;ko00240//Pyrimidine metabolism;ko00983//Drug metabolism - other enzymes	K00757;K00757;K00757	GO:0005737//cytoplasm	GO:0003824//catalytic activity;GO:0004850//uridine phosphorylase activity;GO:0016740//transferase activity;GO:0016757//transferase activity, transferring glycosyl groups;GO:0016763//transferase activity, transferring pentosyl groups	GO:0009116//nucleoside metabolic process;GO:0009166//nucleotide catabolic process;GO:0044206//UMP salvage
ncbi_100626468	2223	1503	1763	16216	15930	13777	20.14	17.97	19.43	179.06	187.39	180.88	19.18	182.443	3.24977	0	0	SLC2A3	solute carrier family 2 member 3, transcript variant X1	-	-	-	-	GO:0002080//acrosomal membrane;GO:0005737//cytoplasm;GO:0005886//plasma membrane;GO:0016020//membrane;GO:0016021//integral component of membrane	GO:0005355//glucose transmembrane transporter activity;GO:0022857//transmembrane transporter activity;GO:0033300//dehydroascorbic acid transmembrane transporter activity;GO:0055056//D-glucose transmembrane transporter activity	GO:0055085//transmembrane transport;GO:0070837//dehydroascorbic acid transport;GO:1904659//glucose transmembrane transport
ncbi_100627352	562	434	537	3380	3186	2971	30.87	31.45	35.87	226.19	227.13	236.39	32.73	229.903	2.81234	0	0	FAM162A	family with sequence similarity 162 member A	-	-	-	-	GO:0005739//mitochondrion;GO:0005829//cytosol;GO:0016020//membrane;GO:0016021//integral component of membrane	-	GO:0006919//activation of cysteine-type endopeptidase activity involved in apoptotic process;GO:0043065//positive regulation of apoptotic process;GO:0051402//neuron apoptotic process;GO:0071456//cellular response to hypoxia;GO:0090200//positive regulation of release of cytochrome c from mitochondria
ncbi_100738870	43071	33223	34997	95635	88754	82013	904.47	920.51	893.75	2447.11	2419.22	2495.02	906.243	2453.78	1.43704	0	0	ENO1	enolase 1, transcript variant X1	Metabolism;Metabolism;Environmental Information Processing;Genetic Information Processing;Metabolism;Metabolism	Global and overview maps;Global and overview maps;Signal transduction;Folding, sorting and degradation;Global and overview maps;Carbohydrate metabolism	ko01100//Metabolic pathways;ko01200//Carbon metabolism;ko04066//HIF-1 signaling pathway;ko03018//RNA degradation;ko01230//Biosynthesis of amino acids;ko00010//Glycolysis / Gluconeogenesis	K01689;K01689;K01689;K01689;K01689;K01689	GO:0000015//phosphopyruvate hydratase complex	GO:0000287//magnesium ion binding;GO:0004634//phosphopyruvate hydratase activity	GO:0006096//glycolytic process
ncbi_102164419	2812	2347	2579	10817	10009	9166	41.62	45.83	46.42	195.08	192.28	196.53	44.6233	194.63	2.12486	0	0	SLC2A1	solute carrier family 2 member 1	Human Diseases;Human Diseases;Organismal Systems;Human Diseases;Environmental Information Processing;Organismal Systems;Organismal Systems;Organismal Systems;Organismal Systems;Human Diseases;Human Diseases	Cancers;Infectious diseases;Endocrine system;Endocrine and metabolic diseases;Signal transduction;Endocrine system;Endocrine system;Endocrine system;Digestive system;Cancers;Cancers	ko05200//Pathways in cancer;ko05166//HTLV-I infection;ko04919//Thyroid hormone signaling pathway;ko04931//Insulin resistance;ko04066//HIF-1 signaling pathway;ko04922//Glucagon signaling pathway;ko04911//Insulin secretion;ko04920//Adipocytokine signaling pathway;ko04976//Bile secretion;ko05211//Renal cell carcinoma;ko05230//Central carbon metabolism in cancer	K07299;K07299;K07299;K07299;K07299;K07299;K07299;K07299;K07299;K07299;K07299	GO:0005887//integral component of plasma membrane;GO:0030864//cortical actin cytoskeleton;GO:0042470//melanosome	GO:0005355//glucose transmembrane transporter activity;GO:0043621//protein self-association	GO:0065003//protein-containing complex assembly;GO:1904659//glucose transmembrane transport
ncbi_110256870	12262	9619	10269	27970	27348	24526	131.41	136.02	133.83	365.21	380.36	380.74	133.753	375.437	1.48899	0	0	LOXL2	lysyl oxidase like 2, transcript variant X1	-	-	-	-	GO:0000785//chromatin;GO:0005615//extracellular space;GO:0005634//nucleus;GO:0005654//nucleoplasm;GO:0005783//endoplasmic reticulum;GO:0016020//membrane	GO:0004720//protein-lysine 6-oxidase activity;GO:0005044//scavenger receptor activity;GO:0005507//copper ion binding;GO:0005509//calcium ion binding;GO:0016641//oxidoreductase activity, acting on the CH-NH2 group of donors, oxygen as acceptor;GO:0070492//oligosaccharide binding	GO:0000122//negative regulation of transcription by RNA polymerase II;GO:0001666//response to hypoxia;GO:0001837//epithelial to mesenchymal transition;GO:0001935//endothelial cell proliferation;GO:0002040//sprouting angiogenesis;GO:0006464//cellular protein modification process;GO:0006897//endocytosis;GO:0010718//positive regulation of epithelial to mesenchymal transition;GO:0018057//peptidyl-lys…
ncbi_110260081	14960	12168	13195	35278	33001	29987	335.56	356.45	356.55	974.49	966.84	990.34	349.52	977.223	1.48331	0	0	ALDOA	aldolase, fructose-bisphosphate A, transcript variant X1	Metabolism;Metabolism;Metabolism;Metabolism;Metabolism;Metabolism	Global and overview maps;Global and overview maps;Global and overview maps;Carbohydrate metabolism;Carbohydrate metabolism;Carbohydrate metabolism	ko01100//Metabolic pathways;ko01200//Carbon metabolism;ko01230//Biosynthesis of amino acids;ko00010//Glycolysis / Gluconeogenesis;ko00051//Fructose and mannose metabolism;ko00030//Pentose phosphate pathway	K01623;K01623;K01623;K01623;K01623;K01623	GO:0005829//cytosol	GO:0003824//catalytic activity;GO:0004332//fructose-bisphosphate aldolase activity;GO:0016829//lyase activity	GO:0006096//glycolytic process;GO:0030388//fructose 1,6-bisphosphate metabolic process
ncbi_110261555	417	310	396	3850	3862	3530	3.91	3.96	4.63	45.44	48.6	49.65	4.16667	47.8967	3.52296	0	0	SEMA4B	semaphorin 4B, transcript variant X1	Organismal Systems	Development	ko04360//Axon guidance	K06521	GO:0005886//plasma membrane;GO:0016020//membrane;GO:0016021//integral component of membrane;GO:0045202//synapse	GO:0005515//protein binding;GO:0030215//semaphorin receptor binding	-
ncbi_396696	10892	8401	9553	1088	1109	1037	146.88	149.47	156.66	17.87	19.41	20.25	151.003	19.1767	-2.97716	0	0	HIF1A	hypoxia inducible factor 1 alpha subunit	Human Diseases;Human Diseases;Human Diseases;Cellular Processes;Organismal Systems;Organismal Systems;Environmental Information Processing;Human Diseases;Human Diseases;Cellular Processes;Human Diseases	Cancers;Cancers;Infectious diseases;Transport and catabolism;Endocrine system;Immune system;Signal transduction;Cancers;Cancers;Transport and catabolism;Cancers	ko05200//Pathways in cancer;ko05205//Proteoglycans in cancer;ko05167//Kaposi sarcoma-associated herpesvirus infection;ko04140//Autophagy - animal;ko04919//Thyroid hormone signaling pathway;ko04659//Th17 cell differentiation;ko04066//HIF-1 signaling pathway;ko05231//Choline metabolism in cancer;ko05211//Renal cell carcinoma;ko04137//Mitophagy - animal;ko05230//Central carbon metabolism in cancer	K08268;K08268;K08268;K08268;K08268;K08268;K08268;K08268;K08268;K08268;K08268	GO:0000790//nuclear chromatin;GO:0005623//cell;GO:0005634//nucleus;GO:0005654//nucleoplasm;GO:0005667//transcription factor complex;GO:0005737//cytoplasm;GO:0005829//cytosol;GO:0016604//nuclear body;GO:0016607//nuclear speck;GO:0031514//motile cilium;GO:0032991//protein-containing complex;GO:0090575//RNA polymerase II transcription factor complex;GO:1904115//axon cytoplasm	GO:0000977//RNA polymerase II regulatory region sequence-specific DNA binding;GO:0000978//RNA polymerase II proximal promoter sequence-specific DNA binding;GO:0000981//DNA-binding transcription factor activity, RNA polymerase II-specific;GO:0001228//DNA-binding transcription activator activity, RNA polymerase II-specific;GO:0002039//p53 binding;GO:0003677//DNA binding;GO:0003700//DNA-binding tran…	GO:0001525//angiogenesis;GO:0001568//blood vessel development;GO:0001666//response to hypoxia;GO:0001755//neural crest cell migration;GO:0001837//epithelial to mesenchymal transition;GO:0001892//embryonic placenta development;GO:0001922//B-1 B cell homeostasis;GO:0001944//vasculature development;GO:0001947//heart looping;GO:0002052//positive regulation of neuroblast proliferation;GO:0002248//conn…
ncbi_396823	44876	36038	38160	206409	187919	172558	1323.1	1401.48	1368.47	7422.19	7197.48	7378.85	1364.35	7332.84	2.42616	0	0	GAPDH	glyceraldehyde-3-phosphate dehydrogenase	Metabolism;Human Diseases;Metabolism;Environmental Information Processing;Metabolism;Metabolism	Global and overview maps;Neurodegenerative diseases;Global and overview maps;Signal transduction;Global and overview maps;Carbohydrate metabolism	ko01100//Metabolic pathways;ko05010//Alzheimer disease;ko01200//Carbon metabolism;ko04066//HIF-1 signaling pathway;ko01230//Biosynthesis of amino acids;ko00010//Glycolysis / Gluconeogenesis	K00134;K00134;K00134;K00134;K00134;K00134	GO:0005634//nucleus;GO:0005737//cytoplasm;GO:0005811//lipid droplet;GO:0005829//cytosol;GO:0005886//plasma membrane;GO:0031965//nuclear membrane;GO:0043231//intracellular membrane-bounded organelle;GO:0097452//GAIT complex;GO:1990904//ribonucleoprotein complex	GO:0000166//nucleotide binding;GO:0004365//glyceraldehyde-3-phosphate dehydrogenase (NAD+) (phosphorylating) activity;GO:0016491//oxidoreductase activity;GO:0016620//oxidoreductase activity, acting on the aldehyde or oxo group of donors, NAD or NADP as acceptor;GO:0019828//aspartic-type endopeptidase inhibitor activity;GO:0042802//identical protein binding;GO:0050661//NADP binding;GO:0051287//NAD…	GO:0006006//glucose metabolic process;GO:0006096//glycolytic process;GO:0010951//negative regulation of endopeptidase activity;GO:0017148//negative regulation of translation;GO:0031640//killing of cells of other organism;GO:0050715//positive regulation of cytokine secretion;GO:0050832//defense response to fungus;GO:0051873//killing by host of symbiont cells;GO:0052501//positive regulation by orga…
ncbi_396945	34719	27023	29673	118762	111842	95848	452.54	464.73	470.35	1886.21	1892.21	1809.87	462.54	1862.76	2.00979	0	0	SERPINE1	serpin family E member 1	Cellular Processes;Environmental Information Processing;Environmental Information Processing;Human Diseases;Human Diseases;Environmental Information Processing;Organismal Systems;Cellular Processes	Cell growth and death;Signal transduction;Signal transduction;Infectious diseases;Endocrine and metabolic diseases;Signal transduction;Immune system;Cell growth and death	ko04218//Cellular senescence;ko04390//Hippo signaling pathway;ko04371//Apelin signaling pathway;ko05142//Chagas disease (American trypanosomiasis);ko04933//AGE-RAGE signaling pathway in diabetic complications;ko04066//HIF-1 signaling pathway;ko04610//Complement and coagulation cascades;ko04115//p53 signaling pathway	K03982;K03982;K03982;K03982;K03982;K03982;K03982;K03982	GO:0005576//extracellular region;GO:0005615//extracellular space;GO:0062023//collagen-containing extracellular matrix;GO:0070062//extracellular exosome	GO:0002020//protease binding;GO:0004867//serine-type endopeptidase inhibitor activity;GO:0005102//signaling receptor binding	GO:0001300//chronological cell aging;GO:0001525//angiogenesis;GO:0010469//regulation of signaling receptor activity;GO:0010757//negative regulation of plasminogen activation;GO:0010951//negative regulation of endopeptidase activity;GO:0014912//negative regulation of smooth muscle cell migration;GO:0030194//positive regulation of blood coagulation;GO:0030336//negative regulation of cell migration;…
ncbi_397157	5152	3828	4138	19586	18149	17176	70.38	68.63	70.41	340.42	329.19	346.86	69.8067	338.823	2.2791	0	0	VEGFA	vascular endothelial growth factor A	Human Diseases;Environmental Information Processing;Human Diseases;Environmental Information Processing;Environmental Information Processing;Human Diseases;Environmental Information Processing;Cellular Processes;Human Diseases;Human Diseases;Human Diseases;Human Diseases;Organismal Systems;Human Diseases;Environmental Information Processing;Human Diseases;Human Diseases;Human Diseases;Human Disea…	Cancers;Signal transduction;Infectious diseases;Signal transduction;Signal transduction;Infectious diseases;Signal transduction;Cellular community - eukaryotes;Cancers;Infectious diseases;Cancers;Cardiovascular diseases;Endocrine system;Endocrine and metabolic diseases;Signal transduction;Immune diseases;Drug resistance;Cancers;Cancers;Signal transduction;Cancers	ko05200//Pathways in cancer;ko04151//PI3K-Akt signaling pathway;ko05165//Human papillomavirus infection;ko04010//MAPK signaling pathway;ko04014//Ras signaling pathway;ko05163//Human cytomegalovirus infection;ko04015//Rap1 signaling pathway;ko04510//Focal adhesion;ko05205//Proteoglycans in cancer;ko05167//Kaposi sarcoma-associated herpesvirus infection;ko05206//MicroRNAs in cancer;ko05418//Fluid s…	K05448;K05448;K05448;K05448;K05448;K05448;K05448;K05448;K05448;K05448;K05448;K05448;K05448;K05448;K05448;K05448;K05448;K05448;K05448;K05448;K05448	GO:0005615//extracellular space;GO:0016020//membrane	GO:0005172//vascular endothelial growth factor receptor binding;GO:0008083//growth factor activity;GO:0008201//heparin binding;GO:0042056//chemoattractant activity;GO:0043183//vascular endothelial growth factor receptor 1 binding;GO:0043184//vascular endothelial growth factor receptor 2 binding	GO:0001525//angiogenesis;GO:0001666//response to hypoxia;GO:0001934//positive regulation of protein phosphorylation;GO:0001938//positive regulation of endothelial cell proliferation;GO:0002040//sprouting angiogenesis;GO:0007165//signal transduction;GO:0038084//vascular endothelial growth factor signaling pathway;GO:0045766//positive regulation of angiogenesis;GO:0048010//vascular endothelial grow…
ncbi_397320	27330	23984	24000	1779	1855	1674	527.65	610.95	563.49	41.85	46.49	46.82	567.363	45.0533	-3.65457	0	0	MMP1	matrix metallopeptidase 1	Human Diseases;Organismal Systems;Organismal Systems;Human Diseases;Organismal Systems;Human Diseases	Cancers;Endocrine system;Immune system;Immune diseases;Endocrine system;Cancers	ko05200//Pathways in cancer;ko04926//Relaxin signaling pathway;ko04657//IL-17 signaling pathway;ko05323//Rheumatoid arthritis;ko03320//PPAR signaling pathway;ko05219//Bladder cancer	K01388;K01388;K01388;K01388;K01388;K01388	GO:0005615//extracellular space;GO:0031012//extracellular matrix	GO:0004175//endopeptidase activity;GO:0004222//metalloendopeptidase activity;GO:0004252//serine-type endopeptidase activity;GO:0008233//peptidase activity;GO:0008237//metallopeptidase activity;GO:0008270//zinc ion binding;GO:0016787//hydrolase activity;GO:0046872//metal ion binding	GO:0006508//proteolysis;GO:0010628//positive regulation of gene expression;GO:0010629//negative regulation of gene expression;GO:0030198//extracellular matrix organization;GO:0030574//collagen catabolic process;GO:0032693//negative regulation of interleukin-10 production;GO:0032755//positive regulation of interleukin-6 production;GO:0035987//endodermal cell differentiation;GO:0043388//positive re…
ncbi_399538	1971	1453	1709	6601	6137	5421	45.75	44.5	48.24	186.7	184.91	182.29	46.1633	184.633	1.99984	0	0	PRDX6	peroxiredoxin 6	-	-	-	-	GO:0005623//cell;GO:0005634//nucleus;GO:0005737//cytoplasm;GO:0005739//mitochondrion;GO:0005764//lysosome;GO:0005829//cytosol;GO:0048471//perinuclear region of cytoplasm	GO:0003824//catalytic activity;GO:0004601//peroxidase activity;GO:0004602//glutathione peroxidase activity;GO:0004623//phospholipase A2 activity;GO:0016209//antioxidant activity;GO:0016491//oxidoreductase activity;GO:0016787//hydrolase activity;GO:0031625//ubiquitin protein ligase binding;GO:0042802//identical protein binding;GO:0047499//calcium-independent phospholipase A2 activity;GO:0051920//p…	GO:0006629//lipid metabolic process;GO:0006979//response to oxidative stress;GO:0008152//metabolic process;GO:0016042//lipid catabolic process;GO:0045454//cell redox homeostasis;GO:0046475//glycerophospholipid catabolic process;GO:0048026//positive regulation of mRNA splicing, via spliceosome;GO:0055114//oxidation-reduction process;GO:0098869//cellular oxidant detoxification
ncbi_407245	25480	19778	22007	56780	52896	47653	582.83	596.76	612.09	1581.48	1569.49	1577.38	597.227	1576.12	1.40002	0	0	LDHA	lactate dehydrogenase A	Metabolism;Organismal Systems;Metabolism;Metabolism;Metabolism;Metabolism	Global and overview maps;Endocrine system;Carbohydrate metabolism;Amino acid metabolism;Carbohydrate metabolism;Carbohydrate metabolism	ko01100//Metabolic pathways;ko04922//Glucagon signaling pathway;ko00010//Glycolysis / Gluconeogenesis;ko00270//Cysteine and methionine metabolism;ko00620//Pyruvate metabolism;ko00640//Propanoate metabolism	K00016;K00016;K00016;K00016;K00016;K00016	GO:0005737//cytoplasm	GO:0003824//catalytic activity;GO:0004459//L-lactate dehydrogenase activity;GO:0016491//oxidoreductase activity;GO:0016616//oxidoreductase activity, acting on the CH-OH group of donors, NAD or NADP as acceptor;GO:0042802//identical protein binding	GO:0005975//carbohydrate metabolic process;GO:0019752//carboxylic acid metabolic process;GO:0055114//oxidation-reduction process
ncbi_641349	1136	857	883	7753	7529	6754	13.13	13.07	12.41	109.22	112.98	113.12	12.87	111.773	3.11849	0	0	PPP1R3C	protein phosphatase 1 regulatory subunit 3C	Organismal Systems;Human Diseases	Endocrine system;Endocrine and metabolic diseases	ko04910//Insulin signaling pathway;ko04931//Insulin resistance	K07189;K07189	-	GO:0005515//protein binding;GO:0019903//protein phosphatase binding;GO:2001069//glycogen binding	GO:0005975//carbohydrate metabolic process;GO:0005977//glycogen metabolic process;GO:0005978//glycogen biosynthetic process
ncbi_654406	7622	6531	6982	516	408	346	213.97	241.72	238.35	17.6	14.83	14.03	231.347	15.4867	-3.90096	0	0	AKR1CL1	aldo-keto reductase family 1, member C-like 1	-	-	-	-	-	-	-
ncbi_733615	67308	54697	59053	7342	6963	6081	2034.95	2176.83	2168.36	271.22	273.27	265.29	2126.71	269.927	-2.97799	0	0	ACTA2	actin, alpha 2, smooth muscle, aorta	Environmental Information Processing;Organismal Systems;Organismal Systems	Signal transduction;Endocrine system;Circulatory system	ko04371//Apelin signaling pathway;ko04926//Relaxin signaling pathway;ko04270//Vascular smooth muscle contraction	K12313;K12313;K12313	-	-	-
ncbi_397651	1481	1121	1241	4315	4126	3593	37.7	37.67	38.42	144.15	149.03	147.84	37.93	147.007	1.95447	2.73559e-299	9.5166e-297	VDAC3	voltage dependent anion channel 3	Human Diseases;Human Diseases;Human Diseases;Environmental Information Processing;Environmental Information Processing;Cellular Processes;Cellular Processes;Organismal Systems;Human Diseases;Human Diseases;Organismal Systems;Cellular Processes	Infectious diseases;Neurodegenerative diseases;Cancers;Signal transduction;Signal transduction;Cell growth and death;Cell growth and death;Immune system;Neurodegenerative diseases;Infectious diseases;Digestive system;Cell growth and death	ko05166//HTLV-I infection;ko05016//Huntington disease;ko05203//Viral carcinogenesis;ko04020//Calcium signaling pathway;ko04022//cGMP - PKG signaling pathway;ko04218//Cellular senescence;ko04217//Necroptosis;ko04621//NOD-like receptor signaling pathway;ko05012//Parkinson disease;ko05161//Hepatitis B;ko04979//Cholesterol metabolism;ko04216//Ferroptosis	K15041;K15041;K15041;K15041;K15041;K15041;K15041;K15041;K15041;K15041;K15041;K15041	GO:0005739//mitochondrion;GO:0005741//mitochondrial outer membrane;GO:0045202//synapse	GO:0008308//voltage-gated anion channel activity	GO:0001662//behavioral fear response;GO:0007268//chemical synaptic transmission;GO:0007270//neuron-neuron synaptic transmission;GO:0007612//learning;GO:0015698//inorganic anion transport;GO:0055085//transmembrane transport;GO:0098656//anion transmembrane transport;GO:1902017//regulation of cilium assembly
ncbi_100623801	6144	4803	5257	13132	11979	11185	100.81	102.15	104.47	259.15	252.01	261.8	102.477	257.653	1.33014	7.2826e-293	2.47456e-290	P4HA2	prolyl 4-hydroxylase subunit alpha 2, transcript variant X3	Metabolism;Metabolism	Global and overview maps;Amino acid metabolism	ko01100//Metabolic pathways;ko00330//Arginine and proline metabolism	K00472;K00472	GO:0005654//nucleoplasm;GO:0005783//endoplasmic reticulum;GO:0005829//cytosol;GO:0043231//intracellular membrane-bounded organelle	GO:0004656//procollagen-proline 4-dioxygenase activity;GO:0005506//iron ion binding;GO:0005515//protein binding;GO:0016491//oxidoreductase activity;GO:0016702//oxidoreductase activity, acting on single donors with incorporation of molecular oxygen, incorporation of two atoms of oxygen;GO:0016705//oxidoreductase activity, acting on paired donors, with incorporation or reduction of molecular oxygen…	GO:0018401//peptidyl-proline hydroxylation to 4-hydroxy-L-proline;GO:0019511//peptidyl-proline hydroxylation;GO:0055114//oxidation-reduction process
ncbi_100152344	4114	3222	3398	8131	7907	7065	43.95	45.42	44.15	105.84	109.64	109.34	44.5067	108.273	1.28258	1.82442e-276	6.0583e-274	HK1	hexokinase 1	Metabolism;Organismal Systems;Metabolism;Environmental Information Processing;Metabolism;Human Diseases;Metabolism;Human Diseases;Organismal Systems;Metabolism;Metabolism;Metabolism;Metabolism	Global and overview maps;Endocrine system;Global and overview maps;Signal transduction;Carbohydrate metabolism;Cancers;Carbohydrate metabolism;Endocrine and metabolic diseases;Digestive system;Carbohydrate metabolism;Carbohydrate metabolism;Carbohydrate metabolism;Biosynthesis of other secondary metabolites	ko01100//Metabolic pathways;ko04910//Insulin signaling pathway;ko01200//Carbon metabolism;ko04066//HIF-1 signaling pathway;ko00010//Glycolysis / Gluconeogenesis;ko05230//Central carbon metabolism in cancer;ko00520//Amino sugar and nucleotide sugar metabolism;ko04930//Type II diabetes mellitus;ko04973//Carbohydrate digestion and absorption;ko00500//Starch and sucrose metabolism;ko00051//Fructose a…	K00844;K00844;K00844;K00844;K00844;K00844;K00844;K00844;K00844;K00844;K00844;K00844;K00844	GO:0005623//cell;GO:0005829//cytosol	GO:0000166//nucleotide binding;GO:0004340//glucokinase activity;GO:0004396//hexokinase activity;GO:0005524//ATP binding;GO:0005536//glucose binding;GO:0008865//fructokinase activity;GO:0016301//kinase activity;GO:0016740//transferase activity;GO:0016773//phosphotransferase activity, alcohol group as acceptor;GO:0019158//mannokinase activity	GO:0001678//cellular glucose homeostasis;GO:0005975//carbohydrate metabolic process;GO:0006096//glycolytic process;GO:0016310//phosphorylation;GO:0046835//carbohydrate phosphorylation;GO:0051156//glucose 6-phosphate metabolic process
ncbi_396592	2140	1615	1772	5174	4814	4569	103.27	102.82	103.99	304.22	301.52	319.4	103.36	308.38	1.57703	1.7666e-275	5.73595e-273	TSPO	translocator protein	Environmental Information Processing;Human Diseases;Organismal Systems	Signaling molecules and interaction;Infectious diseases;Digestive system	ko04080//Neuroactive ligand-receptor interaction;ko05166//HTLV-I infection;ko04979//Cholesterol metabolism	K05770;K05770;K05770	GO:0005739//mitochondrion;GO:0005783//endoplasmic reticulum;GO:0016020//membrane;GO:0016021//integral component of membrane	GO:0015485//cholesterol binding;GO:0044325//ion channel binding	GO:0010823//negative regulation of mitochondrion organization;GO:0031397//negative regulation of protein ubiquitination;GO:0072655//establishment of protein localization to mitochondrion;GO:0072656//maintenance of protein location in mitochondrion;GO:1903147//negative regulation of autophagy of mitochondrion;GO:1903579//negative regulation of ATP metabolic process;GO:2000379//positive regulation …
ncbi_100520667	25677	22630	23574	4274	3865	3597	668.01	776.78	745.83	135.49	130.52	135.57	730.207	133.86	-2.44758	2.34068e-274	7.43473e-272	ACTG2	actin, gamma 2, smooth muscle, enteric	Organismal Systems	Circulatory system	ko04270//Vascular smooth muscle contraction	K12315	GO:0005737//cytoplasm;GO:0005856//cytoskeleton;GO:0015629//actin cytoskeleton;GO:0071944//cell periphery	GO:0000166//nucleotide binding;GO:0005524//ATP binding	-
ncbi_100512676	12330	9508	10659	2504	2527	2243	74.95	76.25	78.79	18.55	19.94	19.75	76.6633	19.4133	-1.98149	1.08261e-263	3.36553e-261	ITGA8	integrin subunit alpha 8	Environmental Information Processing;Human Diseases;Cellular Processes;Cellular Processes;Environmental Information Processing;Human Diseases;Environmental Information Processing;Human Diseases;Human Diseases	Signal transduction;Infectious diseases;Cell motility;Cellular community - eukaryotes;Signaling molecules and interaction;Cardiovascular diseases;Signaling molecules and interaction;Cardiovascular diseases;Cardiovascular diseases	ko04151//PI3K-Akt signaling pathway;ko05165//Human papillomavirus infection;ko04810//Regulation of actin cytoskeleton;ko04510//Focal adhesion;ko04514//Cell adhesion molecules (CAMs);ko05414//Dilated cardiomyopathy (DCM);ko04512//ECM-receptor interaction;ko05410//Hypertrophic cardiomyopathy (HCM);ko05412//Arrhythmogenic right ventricular cardiomyopathy (ARVC)	K06584;K06584;K06584;K06584;K06584;K06584;K06584;K06584;K06584	GO:0005783//endoplasmic reticulum;GO:0008305//integrin complex;GO:0009986//cell surface;GO:0016020//membrane;GO:0016021//integral component of membrane;GO:0045177//apical part of cell	-	GO:0001656//metanephros development;GO:0001822//kidney development;GO:0007155//cell adhesion;GO:0007160//cell-matrix adhesion;GO:0007229//integrin-mediated signaling pathway;GO:0007613//memory;GO:0030030//cell projection organization;GO:0030198//extracellular matrix organization;GO:0030511//positive regulation of transforming growth factor beta receptor signaling pathway;GO:0034446//substrate adh…
ncbi_497061	667	534	579	2382	2306	2179	6.41	6.78	6.77	27.92	28.8	30.36	6.65333	29.0267	2.12523	4.35246e-260	1.32487e-257	ADAMTS1	ADAM metallopeptidase with thrombospondin type 1 motif 1	-	-	-	-	GO:0005604//basement membrane;GO:0031012//extracellular matrix;GO:0031410//cytoplasmic vesicle	GO:0004222//metalloendopeptidase activity;GO:0008201//heparin binding;GO:0008237//metallopeptidase activity;GO:0008270//zinc ion binding	GO:0001542//ovulation from ovarian follicle;GO:0001822//kidney development;GO:0006508//proteolysis;GO:0016525//negative regulation of angiogenesis;GO:0060347//heart trabecula formation;GO:1900087//positive regulation of G1/S transition of mitotic cell cycle;GO:1904707//positive regulation of vascular smooth muscle cell proliferation;GO:1904754//positive regulation of vascular associated smooth mu…
ncbi_100158055	8410	6272	6791	15788	14779	13212	171.02	168.43	168.12	390.74	390.1	389.3	169.19	390.047	1.205	2.22512e-254	6.63494e-252	OLFML3	olfactomedin like 3, transcript variant X1	-	-	-	-	-	GO:0004672//protein kinase activity;GO:0005524//ATP binding;GO:0016491//oxidoreductase activity;GO:0019164//pyruvate synthase activity	GO:0006086//acetyl-CoA biosynthetic process from pyruvate;GO:0006468//protein phosphorylation;GO:0055114//oxidation-reduction process
ncbi_397412	4176	3246	3384	9597	8802	7796	314.49	322.47	309.93	880.61	860.35	850.46	315.63	863.807	1.45247	5.38992e-252	1.57504e-249	MIF	macrophage migration inhibitory factor (glycosylation-inhibiting factor)	Metabolism;Metabolism	Amino acid metabolism;Amino acid metabolism	ko00350//Tyrosine metabolism;ko00360//Phenylalanine metabolism	K07253;K07253	GO:0005576//extracellular region;GO:0005615//extracellular space;GO:0005654//nucleoplasm;GO:0005737//cytoplasm;GO:0005829//cytosol;GO:0005886//plasma membrane;GO:0009986//cell surface	GO:0002020//protease binding;GO:0004167//dopachrome isomerase activity;GO:0005125//cytokine activity;GO:0005126//cytokine receptor binding;GO:0016853//isomerase activity;GO:0042056//chemoattractant activity;GO:0042802//identical protein binding;GO:0050178//phenylpyruvate tautomerase activity	GO:0001516//prostaglandin biosynthetic process;GO:0001934//positive regulation of protein phosphorylation;GO:0002376//immune system process;GO:0002906//negative regulation of mature B cell apoptotic process;GO:0006954//inflammatory response;GO:0007166//cell surface receptor signaling pathway;GO:0007569//cell aging;GO:0010629//negative regulation of gene expression;GO:0010739//positive regulation …
ncbi_100517077	4103	3405	3634	11969	10292	9717	46.07	50.45	49.62	163.77	149.97	158.04	48.7133	157.26	1.69076	1.64083e-251	4.70083e-249	MKNK2	MAP kinase interacting serine/threonine kinase 2, transcript variant X1	Environmental Information Processing;Organismal Systems;Environmental Information Processing	Signal transduction;Endocrine system;Signal transduction	ko04010//MAPK signaling pathway;ko04910//Insulin signaling pathway;ko04066//HIF-1 signaling pathway	K04372;K04372;K04372	GO:0005654//nucleoplasm;GO:0016604//nuclear body	GO:0000166//nucleotide binding;GO:0004672//protein kinase activity;GO:0004674//protein serine/threonine kinase activity;GO:0005524//ATP binding	GO:0006468//protein phosphorylation;GO:0030097//hemopoiesis;GO:0035556//intracellular signal transduction;GO:0071243//cellular response to arsenic-containing substance;GO:0097192//extrinsic apoptotic signaling pathway in absence of ligand
ncbi_100154770	1005	852	857	4438	3705	3527	31	34.68	32.15	166.8	148.34	157.6	32.61	157.58	2.2727	3.38022e-249	9.49776e-247	IER3	immediate early response 3	-	-	-	-	-	-	GO:0043066//negative regulation of apoptotic process
ncbi_100154776	10796	8421	9321	20079	18591	16690	226.22	232.81	237.52	512.67	505.65	506.64	232.183	508.32	1.13047	9.31252e-248	2.56727e-245	PGAM1	phosphoglycerate mutase 1	Metabolism;Metabolism;Organismal Systems;Metabolism;Metabolism;Human Diseases;Metabolism	Global and overview maps;Global and overview maps;Endocrine system;Global and overview maps;Carbohydrate metabolism;Cancers;Amino acid metabolism	ko01100//Metabolic pathways;ko01200//Carbon metabolism;ko04922//Glucagon signaling pathway;ko01230//Biosynthesis of amino acids;ko00010//Glycolysis / Gluconeogenesis;ko05230//Central carbon metabolism in cancer;ko00260//Glycine, serine and threonine metabolism	K01834;K01834;K01834;K01834;K01834;K01834;K01834	-	GO:0003824//catalytic activity;GO:0004082//bisphosphoglycerate mutase activity;GO:0004619//phosphoglycerate mutase activity;GO:0016853//isomerase activity;GO:0016868//intramolecular transferase activity, phosphotransferases	GO:0006096//glycolytic process
ncbi_100516289	496	493	488	2926	3112	2625	4.32	5.66	5.13	30.91	35.19	33.08	5.03667	33.06	2.71455	3.08414e-247	8.34487e-245	PFKFB3	6-phosphofructo-2-kinase/fructose-2,6-biphosphatase 3, transcript variant X2	Environmental Information Processing;Environmental Information Processing;Metabolism	Signal transduction;Signal transduction;Carbohydrate metabolism	ko04152//AMPK signaling pathway;ko04066//HIF-1 signaling pathway;ko00051//Fructose and mannose metabolism	K01103;K01103;K01103	GO:0005654//nucleoplasm	GO:0003824//catalytic activity;GO:0003873//6-phosphofructo-2-kinase activity;GO:0005524//ATP binding	GO:0006000//fructose metabolic process;GO:0006003//fructose 2,6-bisphosphate metabolic process;GO:0046835//carbohydrate phosphorylation
ncbi_407608	10415	7440	8563	23789	22555	18961	227.9	214.8	227.86	634.28	640.62	601.06	223.52	625.32	1.48419	1.07087e-246	2.84481e-244	PGK1	phosphoglycerate kinase 1	Metabolism;Metabolism;Metabolism;Metabolism	Global and overview maps;Global and overview maps;Global and overview maps;Carbohydrate metabolism	ko01100//Metabolic pathways;ko01200//Carbon metabolism;ko01230//Biosynthesis of amino acids;ko00010//Glycolysis / Gluconeogenesis	K00927;K00927;K00927;K00927	GO:0005615//extracellular space;GO:0005829//cytosol;GO:0045121//membrane raft	GO:0004618//phosphoglycerate kinase activity;GO:0005524//ATP binding;GO:0016301//kinase activity;GO:0016740//transferase activity;GO:0043531//ADP binding;GO:0047134//protein-disulfide reductase activity	GO:0006094//gluconeogenesis;GO:0006096//glycolytic process;GO:0016310//phosphorylation;GO:0016525//negative regulation of angiogenesis;GO:0030855//epithelial cell differentiation;GO:0031639//plasminogen activation;GO:0055114//oxidation-reduction process;GO:0071456//cellular response to hypoxia;GO:1903862//positive regulation of oxidative phosphorylation
ncbi_100521950	3697	2882	3049	8225	7396	7119	77.72	79.44	77.53	210.02	201.68	216.64	78.23	209.447	1.42079	4.57484e-246	1.19362e-243	FKBP8	FK506 binding protein 8, transcript variant X1	-	-	-	-	GO:0005737//cytoplasm;GO:0005739//mitochondrion;GO:0005740//mitochondrial envelope;GO:0005783//endoplasmic reticulum;GO:0005829//cytosol;GO:0016020//membrane;GO:0016021//integral component of membrane;GO:0030176//integral component of endoplasmic reticulum membrane;GO:0032991//protein-containing complex	GO:0003755//peptidyl-prolyl cis-trans isomerase activity;GO:0005515//protein binding;GO:0016853//isomerase activity;GO:0042802//identical protein binding;GO:0044183//protein binding involved in protein folding;GO:0097718//disordered domain specific binding	GO:0000413//protein peptidyl-prolyl isomerization;GO:0001708//cell fate specification;GO:0001933//negative regulation of protein phosphorylation;GO:0006457//protein folding;GO:0007224//smoothened signaling pathway;GO:0009953//dorsal/ventral pattern formation;GO:0010468//regulation of gene expression;GO:0021904//dorsal/ventral neural tube patterning;GO:0021915//neural tube development;GO:0030510//…
ncbi_110255330	7322	5678	6120	14077	12875	11645	168.48	172.42	171.22	394.74	384.51	388.13	170.707	389.127	1.18872	1.83975e-237	4.71589e-235	CLIC1	chloride intracellular channel 1, transcript variant X1	-	-	-	-	GO:0005634//nucleus;GO:0005737//cytoplasm;GO:0016020//membrane;GO:0034707//chloride channel complex	GO:0005244//voltage-gated ion channel activity;GO:0005254//chloride channel activity;GO:0005515//protein binding	GO:0006811//ion transport;GO:0006821//chloride transport;GO:0034220//ion transmembrane transport;GO:0034765//regulation of ion transmembrane transport;GO:0051726//regulation of cell cycle;GO:1902476//chloride transmembrane transport
ncbi_100233193	100	68	84	1303	1116	1103	1.16	0.97	1.35	21.14	20.52	21.63	1.16	21.0967	4.18482	4.79e-237	1.20667e-234	MGLL	monoglyceride lipase	Metabolism;Organismal Systems;Organismal Systems;Metabolism;Organismal Systems	Global and overview maps;Environmental adaptation;Nervous system;Lipid metabolism;Endocrine system	ko01100//Metabolic pathways;ko04714//Thermogenesis;ko04723//Retrograde endocannabinoid signaling;ko00561//Glycerolipid metabolism;ko04923//Regulation of lipolysis in adipocyte	K01054;K01054;K01054;K01054;K01054	GO:0016020//membrane	GO:0016298//lipase activity;GO:0047372//acylglycerol lipase activity	-
ncbi_100156288	198	124	143	1719	1431	1396	6.77	5.35	6.19	80.58	70.3	78.41	6.10333	76.43	3.64647	9.549e-237	2.36475e-234	NDUFA4L2	NDUFA4, mitochondrial complex associated like 2	Metabolism;Organismal Systems;Human Diseases;Human Diseases;Human Diseases;Organismal Systems;Human Diseases;Metabolism	Global and overview maps;Environmental adaptation;Neurodegenerative diseases;Neurodegenerative diseases;Endocrine and metabolic diseases;Nervous system;Neurodegenerative diseases;Energy metabolism	ko01100//Metabolic pathways;ko04714//Thermogenesis;ko05016//Huntington disease;ko05010//Alzheimer disease;ko04932//Non-alcoholic fatty liver disease (NAFLD);ko04723//Retrograde endocannabinoid signaling;ko05012//Parkinson disease;ko00190//Oxidative phosphorylation	K03948;K03948;K03948;K03948;K03948;K03948;K03948;K03948	GO:0005751//mitochondrial respiratory chain complex IV;GO:0016020//membrane;GO:0016021//integral component of membrane	GO:0004129//cytochrome-c oxidase activity	GO:0022900//electron transport chain;GO:1902600//proton transmembrane transport
ncbi_100511619	6345	4813	5438	11824	10844	10121	154.06	154.24	160.16	350.87	344.04	356.37	156.153	350.427	1.16615	8.52606e-230	2.07624e-227	CD151	CD151 molecule (Raph blood group)	-	-	-	-	GO:0005604//basement membrane;GO:0005887//integral component of plasma membrane;GO:0009986//cell surface;GO:0016020//membrane;GO:0016021//integral component of membrane	GO:0005178//integrin binding	GO:0016477//cell migration;GO:0030335//positive regulation of cell migration;GO:0042098//T cell proliferation;GO:0044319//wound healing, spreading of cells;GO:0045807//positive regulation of endocytosis
ncbi_494561	1477	1157	1336	3814	3829	3283	18.27	18.88	20.1	57.48	61.48	58.83	19.0833	59.2633	1.63483	1.61113e-227	3.85905e-225	HK2	hexokinase 2	Metabolism;Organismal Systems;Metabolism;Environmental Information Processing;Metabolism;Human Diseases;Metabolism;Human Diseases;Organismal Systems;Metabolism;Metabolism;Metabolism;Metabolism	Global and overview maps;Endocrine system;Global and overview maps;Signal transduction;Carbohydrate metabolism;Cancers;Carbohydrate metabolism;Endocrine and metabolic diseases;Digestive system;Carbohydrate metabolism;Carbohydrate metabolism;Carbohydrate metabolism;Biosynthesis of other secondary metabolites	ko01100//Metabolic pathways;ko04910//Insulin signaling pathway;ko01200//Carbon metabolism;ko04066//HIF-1 signaling pathway;ko00010//Glycolysis / Gluconeogenesis;ko05230//Central carbon metabolism in cancer;ko00520//Amino sugar and nucleotide sugar metabolism;ko04930//Type II diabetes mellitus;ko04973//Carbohydrate digestion and absorption;ko00500//Starch and sucrose metabolism;ko00051//Fructose a…	K00844;K00844;K00844;K00844;K00844;K00844;K00844;K00844;K00844;K00844;K00844;K00844;K00844	GO:0005623//cell;GO:0005741//mitochondrial outer membrane;GO:0005829//cytosol	GO:0000166//nucleotide binding;GO:0004340//glucokinase activity;GO:0004396//hexokinase activity;GO:0005524//ATP binding;GO:0005536//glucose binding;GO:0008865//fructokinase activity;GO:0016301//kinase activity;GO:0016740//transferase activity;GO:0016773//phosphotransferase activity, alcohol group as acceptor;GO:0019158//mannokinase activity	GO:0001678//cellular glucose homeostasis;GO:0005975//carbohydrate metabolic process;GO:0006006//glucose metabolic process;GO:0006096//glycolytic process;GO:0008637//apoptotic mitochondrial changes;GO:0016310//phosphorylation;GO:0035795//negative regulation of mitochondrial membrane permeability;GO:0045766//positive regulation of angiogenesis;GO:0046324//regulation of glucose import;GO:0046835//ca…
ncbi_100101473	3350	2572	2777	6361	5970	5533	72.56	73.5	73.15	167.89	167.85	173.62	73.07	169.787	1.21637	2.04561e-225	4.8207e-223	BTG1	BTG anti-proliferation factor 1	Genetic Information Processing	Folding, sorting and degradation	ko03018//RNA degradation	K14443	GO:0005634//nucleus;GO:0005737//cytoplasm	GO:0019899//enzyme binding	GO:0008285//negative regulation of cell proliferation;GO:0045603//positive regulation of endothelial cell differentiation;GO:0045663//positive regulation of myoblast differentiation;GO:0045766//positive regulation of angiogenesis;GO:0045930//negative regulation of mitotic cell cycle;GO:2000271//positive regulation of fibroblast apoptotic process
ncbi_449525	595	435	514	3193	2850	2284	21.39	20.61	22.48	139.8	132.92	118.88	21.4933	130.533	2.60246	5.34812e-225	1.24034e-222	HILPDA	hypoxia inducible lipid droplet associated	-	-	-	-	GO:0005811//lipid droplet;GO:0016020//membrane;GO:0016021//integral component of membrane	-	GO:0001819//positive regulation of cytokine production;GO:0008284//positive regulation of cell proliferation;GO:0010884//positive regulation of lipid storage;GO:0035425//autocrine signaling
ncbi_100037299	7865	6297	6793	13144	13090	12152	110.48	116.34	115.64	225.07	238.85	247.36	114.153	237.093	1.05448	2.33737e-221	5.33614e-219	P4HA1	prolyl 4-hydroxylase subunit alpha 1	Metabolism;Metabolism	Global and overview maps;Amino acid metabolism	ko01100//Metabolic pathways;ko00330//Arginine and proline metabolism	K00472;K00472	GO:0005581//collagen trimer;GO:0005739//mitochondrion;GO:0005783//endoplasmic reticulum;GO:0016222//procollagen-proline 4-dioxygenase complex;GO:0043231//intracellular membrane-bounded organelle	GO:0004656//procollagen-proline 4-dioxygenase activity;GO:0005506//iron ion binding;GO:0005515//protein binding;GO:0016491//oxidoreductase activity;GO:0016702//oxidoreductase activity, acting on single donors with incorporation of molecular oxygen, incorporation of two atoms of oxygen;GO:0016705//oxidoreductase activity, acting on paired donors, with incorporation or reduction of molecular oxygen…	GO:0018401//peptidyl-proline hydroxylation to 4-hydroxy-L-proline;GO:0019511//peptidyl-proline hydroxylation;GO:0030199//collagen fibril organization;GO:0055114//oxidation-reduction process
ncbi_100515346	1737	1440	1424	4434	4124	3799	31.72	34.7	31.63	98.68	97.77	100.52	32.6833	98.99	1.59873	2.09989e-220	4.72022e-218	ACKR3	atypical chemokine receptor 3	Environmental Information Processing	Signaling molecules and interaction	ko04060//Cytokine-cytokine receptor interaction	K04304	GO:0005623//cell;GO:0005768//endosome;GO:0005886//plasma membrane;GO:0005905//clathrin-coated pit;GO:0009897//external side of plasma membrane;GO:0009986//cell surface;GO:0016020//membrane;GO:0016021//integral component of membrane;GO:0043231//intracellular membrane-bounded organelle	GO:0004930//G protein-coupled receptor activity;GO:0005044//scavenger receptor activity;GO:0015026//coreceptor activity;GO:0016493//C-C chemokine receptor activity;GO:0016494//C-X-C chemokine receptor activity;GO:0019956//chemokine binding;GO:0019957//C-C chemokine binding;GO:0019958//C-X-C chemokine binding	GO:0001525//angiogenesis;GO:0001570//vasculogenesis;GO:0006935//chemotaxis;GO:0006955//immune response;GO:0007165//signal transduction;GO:0007186//G protein-coupled receptor signaling pathway;GO:0007204//positive regulation of cytosolic calcium ion concentration;GO:0019722//calcium-mediated signaling;GO:0031623//receptor internalization;GO:0060326//cell chemotaxis;GO:0070098//chemokine-mediated s…
ncbi_100621245	3569	2690	3014	7579	6790	6375	44.97	44.7	46.2	116.32	111.04	116.28	45.29	114.547	1.33867	5.49062e-220	1.21551e-217	DBN1	drebrin 1, transcript variant X1	-	-	-	-	GO:0005623//cell;GO:0005737//cytoplasm;GO:0005856//cytoskeleton;GO:0005884//actin filament;GO:0005886//plasma membrane;GO:0005911//cell-cell junction;GO:0005921//gap junction;GO:0014069//postsynaptic density;GO:0015629//actin cytoskeleton;GO:0016020//membrane;GO:0030027//lamellipodium;GO:0030425//dendrite;GO:0030426//growth cone;GO:0030427//site of polarized growth;GO:0030864//cortical actin cyto…	GO:0003779//actin binding;GO:0051015//actin filament binding	GO:0001701//in utero embryonic development;GO:0007015//actin filament organization;GO:0010643//cell communication by chemical coupling;GO:0010644//cell communication by electrical coupling;GO:0030833//regulation of actin filament polymerization;GO:0031915//positive regulation of synaptic plasticity;GO:0032507//maintenance of protein location in cell;GO:0045773//positive regulation of axon extensi…
ncbi_397668	2403	2058	2152	7306	6368	5824	76.63	86.59	83.46	283.9	263.6	269.07	82.2267	272.19	1.72694	5.79169e-219	1.26302e-216	AREG	amphiregulin	Environmental Information Processing;Environmental Information Processing;Environmental Information Processing;Human Diseases;Environmental Information Processing	Signal transduction;Signal transduction;Signal transduction;Cancers;Signal transduction	ko04151//PI3K-Akt signaling pathway;ko04010//MAPK signaling pathway;ko04390//Hippo signaling pathway;ko05210//Colorectal cancer;ko04012//ErbB signaling pathway	K09782;K09782;K09782;K09782;K09782	GO:0005615//extracellular space;GO:0005634//nucleus;GO:0005737//cytoplasm;GO:0009986//cell surface;GO:0016020//membrane;GO:0016021//integral component of membrane	GO:0005154//epidermal growth factor receptor binding;GO:0008083//growth factor activity	GO:0007173//epidermal growth factor receptor signaling pathway;GO:0007186//G protein-coupled receptor signaling pathway;GO:0008284//positive regulation of cell proliferation;GO:0032355//response to estradiol;GO:0050731//positive regulation of peptidyl-tyrosine phosphorylation;GO:0060598//dichotomous subdivision of terminal units involved in mammary gland duct morphogenesis;GO:0060744//mammary gla…
ncbi_100524227	32683	24966	28073	6336	6316	6271	290.91	290.14	302.08	68.53	72.92	80.78	294.377	74.0767	-1.99057	9.83642e-218	2.11353e-215	CALD1	caldesmon 1, transcript variant X2	Organismal Systems	Circulatory system	ko04270//Vascular smooth muscle contraction	K12327	GO:0005886//plasma membrane;GO:0015629//actin cytoskeleton;GO:0016020//membrane;GO:0030478//actin cap	GO:0003779//actin binding;GO:0005516//calmodulin binding;GO:0017022//myosin binding	GO:0006936//muscle contraction
ncbi_110257403	3272	2658	2734	7231	6605	5982	64.17	68.78	65.2	172.79	168.13	169.95	66.05	170.29	1.36636	4.26833e-216	9.03835e-214	EEF1A2	eukaryotic translation elongation factor 1 alpha 2	Genetic Information Processing;Human Diseases	Translation;Infectious diseases	ko03013//RNA transport;ko05134//Legionellosis	K03231;K03231	GO:0005737//cytoplasm;GO:0005853//eukaryotic translation elongation factor 1 complex;GO:0045202//synapse	GO:0000166//nucleotide binding;GO:0003746//translation elongation factor activity;GO:0003924//GTPase activity;GO:0005525//GTP binding;GO:0019901//protein kinase binding	GO:0006412//translation;GO:0006414//translational elongation;GO:0043065//positive regulation of apoptotic process;GO:0090218//positive regulation of lipid kinase activity
ncbi_100126236	713	582	625	2225	2232	1941	29.4	31.66	31.34	111.8	119.47	115.95	30.8	115.74	1.90989	4.97287e-214	1.03798e-211	STC2	stanniocalcin 2	-	-	-	-	GO:0005576//extracellular region;GO:0005615//extracellular space;GO:0005623//cell;GO:0005783//endoplasmic reticulum;GO:0005794//Golgi apparatus;GO:0048471//perinuclear region of cytoplasm	GO:0005179//hormone activity;GO:0019899//enzyme binding;GO:0020037//heme binding;GO:0042803//protein homodimerization activity	GO:0006874//cellular calcium ion homeostasis;GO:0006979//response to oxidative stress;GO:0010629//negative regulation of gene expression;GO:0030968//endoplasmic reticulum unfolded protein response;GO:0034976//response to endoplasmic reticulum stress;GO:0040015//negative regulation of multicellular organism growth;GO:0046885//regulation of hormone biosynthetic process;GO:0055074//calcium ion homeo…
ncbi_100626014	1635	1501	1400	5328	4991	4669	24.48	29.57	25.49	98.05	97.43	102.15	26.5133	99.21	1.90377	2.49664e-212	5.1378e-210	CAMK2A	calcium/calmodulin dependent protein kinase II alpha, transcript variant X7	Organismal Systems;Human Diseases;Environmental Information Processing;Human Diseases;Environmental Information Processing;Organismal Systems;Human Diseases;Human Diseases;Cellular Processes;Organismal Systems;Environmental Information Processing;Organismal Systems;Organismal Systems;Organismal Systems;Cellular Processes;Organismal Systems;Organismal Systems;Organismal Systems;Environmental Infor…	Sensory system;Cancers;Signal transduction;Cancers;Signal transduction;Development;Infectious diseases;Endocrine and metabolic diseases;Cell growth and death;Endocrine system;Signal transduction;Circulatory system;Nervous system;Nervous system;Cell growth and death;Nervous system;Endocrine system;Sensory system;Signal transduction;Endocrine system;Environmental adaptation;Endocrine system;Endocri…	ko04740//Olfactory transduction;ko05200//Pathways in cancer;ko04024//cAMP signaling pathway;ko05205//Proteoglycans in cancer;ko04020//Calcium signaling pathway;ko04360//Axon guidance;ko05152//Tuberculosis;ko04934//Cushing syndrome;ko04217//Necroptosis;ko04921//Oxytocin signaling pathway;ko04310//Wnt signaling pathway;ko04261//Adrenergic signaling in cardiomyocytes;ko04728//Dopaminergic synapse;ko…	K04515;K04515;K04515;K04515;K04515;K04515;K04515;K04515;K04515;K04515;K04515;K04515;K04515;K04515;K04515;K04515;K04515;K04515;K04515;K04515;K04515;K04515;K04515;K04515;K04515;K04515;K04515;K04515;K04515	GO:0005737//cytoplasm;GO:0005739//mitochondrion;GO:0014069//postsynaptic density;GO:0043005//neuron projection;GO:0098685//Schaffer collateral - CA1 synapse	GO:0000166//nucleotide binding;GO:0004672//protein kinase activity;GO:0004674//protein serine/threonine kinase activity;GO:0004683//calmodulin-dependent protein kinase activity;GO:0005516//calmodulin binding;GO:0005524//ATP binding;GO:0009931//calcium-dependent protein serine/threonine kinase activity;GO:0016301//kinase activity;GO:0035254//glutamate receptor binding	GO:0000082//G1/S transition of mitotic cell cycle;GO:0002931//response to ischemia;GO:0006468//protein phosphorylation;GO:0006816//calcium ion transport;GO:0010666//positive regulation of cardiac muscle cell apoptotic process;GO:0016310//phosphorylation;GO:0018105//peptidyl-serine phosphorylation;GO:0046777//protein autophosphorylation;GO:0046928//regulation of neurotransmitter secretion;GO:00481…
ncbi_397628	1346	918	1009	3860	3471	3378	28.55	25.69	26.02	99.75	95.55	103.78	26.7533	99.6933	1.89778	1.47423e-209	2.99165e-207	ANGPTL4	angiopoietin like 4	Organismal Systems;Organismal Systems	Endocrine system;Digestive system	ko03320//PPAR signaling pathway;ko04979//Cholesterol metabolism	K08767;K08767	GO:0005576//extracellular region;GO:0005615//extracellular space	GO:0004857//enzyme inhibitor activity;GO:0042802//identical protein binding	GO:0001525//angiogenesis;GO:0006629//lipid metabolic process;GO:0043066//negative regulation of apoptotic process;GO:0043335//protein unfolding;GO:0051005//negative regulation of lipoprotein lipase activity;GO:0070328//triglyceride homeostasis;GO:2000352//negative regulation of endothelial cell apoptotic process
ncbi_808511	30522	27203	31009	2420	2808	2893	646.23	759.92	798.42	62.43	77.17	88.74	734.857	76.1133	-3.27124	5.92371e-208	1.18563e-205	ND5	--	Metabolism;Organismal Systems;Organismal Systems;Human Diseases;Metabolism	Global and overview maps;Environmental adaptation;Nervous system;Neurodegenerative diseases;Energy metabolism	ko01100//Metabolic pathways;ko04714//Thermogenesis;ko04723//Retrograde endocannabinoid signaling;ko05012//Parkinson disease;ko00190//Oxidative phosphorylation	K03883;K03883;K03883;K03883;K03883	-	-	-
ncbi_397590	7744	5865	6768	13424	13906	11978	82.64	82.58	87.83	174.55	192.62	185.17	84.35	184.113	1.12613	5.09993e-206	1.00696e-203	PTGS2	prostaglandin-endoperoxide synthase 2	Metabolism;Human Diseases;Human Diseases;Human Diseases;Human Diseases;Organismal Systems;Organismal Systems;Human Diseases;Organismal Systems;Environmental Information Processing;Organismal Systems;Environmental Information Processing;Human Diseases;Organismal Systems;Human Diseases;Metabolism;Human Diseases;Environmental Information Processing;Organismal Systems;Organismal Systems	Global and overview maps;Cancers;Infectious diseases;Infectious diseases;Infectious diseases;Endocrine system;Nervous system;Cancers;Nervous system;Signal transduction;Immune system;Signal transduction;Cancers;Immune system;Infectious diseases;Lipid metabolism;Cancers;Signal transduction;Endocrine system;Endocrine system	ko01100//Metabolic pathways;ko05200//Pathways in cancer;ko05165//Human papillomavirus infection;ko05163//Human cytomegalovirus infection;ko05167//Kaposi sarcoma-associated herpesvirus infection;ko04921//Oxytocin signaling pathway;ko04723//Retrograde endocannabinoid signaling;ko05206//MicroRNAs in cancer;ko04726//Serotonergic synapse;ko04668//TNF signaling pathway;ko04625//C-type lectin receptor s…	K11987;K11987;K11987;K11987;K11987;K11987;K11987;K11987;K11987;K11987;K11987;K11987;K11987;K11987;K11987;K11987;K11987;K11987;K11987;K11987	GO:0005637//nuclear inner membrane;GO:0005640//nuclear outer membrane;GO:0005737//cytoplasm;GO:0005783//endoplasmic reticulum;GO:0043005//neuron projection	GO:0004601//peroxidase activity;GO:0004666//prostaglandin-endoperoxide synthase activity;GO:0019899//enzyme binding;GO:0020037//heme binding;GO:0042803//protein homodimerization activity	GO:0001516//prostaglandin biosynthetic process;GO:0006954//inflammatory response;GO:0006979//response to oxidative stress;GO:0007566//embryo implantation;GO:0008217//regulation of blood pressure;GO:0019371//cyclooxygenase pathway;GO:0031394//positive regulation of prostaglandin biosynthetic process;GO:0031622//positive regulation of fever generation;GO:0033138//positive regulation of peptidyl-ser…
ncbi_100513556	2749	2286	2491	5792	5579	5016	92.24	101.21	101.65	236.82	243	243.84	98.3667	241.22	1.29411	1.53859e-203	2.99738e-201	CAVIN3	caveolae associated protein 3	-	-	-	-	GO:0005737//cytoplasm;GO:0005901//caveola	GO:0005080//protein kinase C binding	-
ncbi_100513853	6712	5413	5846	1243	1148	976	45.3	48.21	47.99	10.22	10.05	9.54	47.1667	9.93667	-2.24693	7.71347e-202	1.48292e-199	ANTXR1	anthrax toxin receptor 1	Organismal Systems	Immune system	ko04621//NOD-like receptor signaling pathway	K20909	GO:0005886//plasma membrane;GO:0009986//cell surface;GO:0016020//membrane;GO:0016021//integral component of membrane	GO:0004888//transmembrane signaling receptor activity;GO:0038023//signaling receptor activity;GO:0046872//metal ion binding	GO:1901998//toxin transport
ncbi_100739641	5302	4009	4248	9180	8631	7807	51.67	51.56	50.34	109.02	109.16	110.2	51.19	109.46	1.09647	1.16109e-201	2.2032e-199	FAM129B	family with sequence similarity 129 member B, transcript variant X1	-	-	-	-	GO:0005634//nucleus;GO:0005654//nucleoplasm;GO:0005737//cytoplasm;GO:0005829//cytosol;GO:0005886//plasma membrane;GO:0005912//adherens junction	GO:0003713//transcription coactivator activity	GO:0008285//negative regulation of cell proliferation;GO:0032274//gonadotropin secretion;GO:0043066//negative regulation of apoptotic process;GO:0045892//negative regulation of transcription, DNA-templated;GO:0045893//positive regulation of transcription, DNA-templated;GO:2000279//negative regulation of DNA biosynthetic process;GO:2000679//positive regulation of transcription regulatory region DN…
ncbi_100157228	7815	6138	6595	1714	1690	1523	38.74	39.65	38.86	11.8	11.82	12.31	39.0833	11.9767	-1.70633	7.46788e-201	1.39889e-198	ADAM12	ADAM metallopeptidase domain 12, transcript variant X1	-	-	-	-	GO:0005654//nucleoplasm;GO:0005886//plasma membrane;GO:0016020//membrane;GO:0016021//integral component of membrane	GO:0004222//metalloendopeptidase activity;GO:0008237//metallopeptidase activity;GO:0017124//SH3 domain binding	GO:0006508//proteolysis;GO:0007229//integrin-mediated signaling pathway;GO:0045766//positive regulation of angiogenesis
ncbi_397460	42835	36606	37100	76974	75995	66905	233.35	263.18	246.07	491.88	517.4	508.98	247.533	506.087	1.03176	1.69865e-195	3.10238e-193	TNC	tenascin C	Environmental Information Processing;Human Diseases;Cellular Processes;Human Diseases;Environmental Information Processing	Signal transduction;Infectious diseases;Cellular community - eukaryotes;Cancers;Signaling molecules and interaction	ko04151//PI3K-Akt signaling pathway;ko05165//Human papillomavirus infection;ko04510//Focal adhesion;ko05206//MicroRNAs in cancer;ko04512//ECM-receptor interaction	K06252;K06252;K06252;K06252;K06252	GO:0005576//extracellular region;GO:0005604//basement membrane;GO:0005614//interstitial matrix;GO:0062023//collagen-containing extracellular matrix;GO:0098966//perisynaptic extracellular matrix	GO:0003674//molecular_function;GO:0005515//protein binding;GO:0045545//syndecan binding	GO:0007155//cell adhesion;GO:0007528//neuromuscular junction development;GO:0008150//biological_process;GO:0008284//positive regulation of cell proliferation;GO:0009611//response to wounding;GO:0010628//positive regulation of gene expression;GO:0014012//peripheral nervous system axon regeneration;GO:0042127//regulation of cell proliferation;GO:0060739//mesenchymal-epithelial cell signaling involv…
ncbi_397602	5533	4310	4482	10273	9286	8616	108.62	111.63	107	245.73	236.62	245.03	109.083	242.46	1.15232	1.04386e-190	1.88294e-188	GPI	glucose-6-phosphate isomerase	Metabolism;Metabolism;Metabolism;Metabolism;Metabolism;Metabolism	Global and overview maps;Global and overview maps;Carbohydrate metabolism;Carbohydrate metabolism;Carbohydrate metabolism;Carbohydrate metabolism	ko01100//Metabolic pathways;ko01200//Carbon metabolism;ko00010//Glycolysis / Gluconeogenesis;ko00520//Amino sugar and nucleotide sugar metabolism;ko00500//Starch and sucrose metabolism;ko00030//Pentose phosphate pathway	K01810;K01810;K01810;K01810;K01810;K01810	GO:0005576//extracellular region;GO:0005615//extracellular space;GO:0005737//cytoplasm;GO:0005829//cytosol;GO:0005886//plasma membrane;GO:0060170//ciliary membrane	GO:0004347//glucose-6-phosphate isomerase activity;GO:0005125//cytokine activity;GO:0016853//isomerase activity;GO:0048029//monosaccharide binding	GO:0001701//in utero embryonic development;GO:0001707//mesoderm formation;GO:0006094//gluconeogenesis;GO:0006096//glycolytic process;GO:0007165//signal transduction;GO:0034101//erythrocyte homeostasis;GO:0042593//glucose homeostasis;GO:0051156//glucose 6-phosphate metabolic process
ncbi_100521394	2166	1577	1757	4411	4058	3778	30.93	29.72	30.51	76.75	75.22	78.16	30.3867	76.71	1.33598	3.50994e-185	6.17877e-183	PFKP	phosphofructokinase, platelet	Metabolism;Environmental Information Processing;Metabolism;Genetic Information Processing;Metabolism;Metabolism;Human Diseases;Metabolism;Metabolism;Metabolism	Global and overview maps;Signal transduction;Global and overview maps;Folding, sorting and degradation;Global and overview maps;Carbohydrate metabolism;Cancers;Carbohydrate metabolism;Carbohydrate metabolism;Carbohydrate metabolism	ko01100//Metabolic pathways;ko04152//AMPK signaling pathway;ko01200//Carbon metabolism;ko03018//RNA degradation;ko01230//Biosynthesis of amino acids;ko00010//Glycolysis / Gluconeogenesis;ko05230//Central carbon metabolism in cancer;ko00051//Fructose and mannose metabolism;ko00052//Galactose metabolism;ko00030//Pentose phosphate pathway	K00850;K00850;K00850;K00850;K00850;K00850;K00850;K00850;K00850;K00850	GO:0005737//cytoplasm;GO:0005829//cytosol;GO:0005945//6-phosphofructokinase complex;GO:0016020//membrane	GO:0000166//nucleotide binding;GO:0003824//catalytic activity;GO:0003872//6-phosphofructokinase activity;GO:0005524//ATP binding;GO:0016208//AMP binding;GO:0016301//kinase activity;GO:0016740//transferase activity;GO:0042802//identical protein binding;GO:0044877//protein-containing complex binding;GO:0046872//metal ion binding;GO:0048029//monosaccharide binding;GO:0070095//fructose-6-phosphate bi…	GO:0006002//fructose 6-phosphate metabolic process;GO:0006007//glucose catabolic process;GO:0006096//glycolytic process;GO:0008152//metabolic process;GO:0016310//phosphorylation;GO:0030388//fructose 1,6-bisphosphate metabolic process;GO:0051289//protein homotetramerization;GO:0061615//glycolytic process through fructose-6-phosphate;GO:0061621//canonical glycolysis;GO:1990830//cellular response to…
ncbi_102158732	819	719	717	2440	2431	2126	16.48	19.12	18.05	62.13	66.5	64.12	17.8833	64.25	1.84508	1.2159e-184	2.11494e-182	FXYD6	FXYD domain containing ion transport regulator 6, transcript variant X1	-	-	-	-	GO:0016020//membrane;GO:0016021//integral component of membrane	GO:0017080//sodium channel regulator activity;GO:0099106//ion channel regulator activity	GO:0006811//ion transport;GO:0043269//regulation of ion transport;GO:2000649//regulation of sodium ion transmembrane transporter activity
ncbi_494467	6047	5986	5756	544	387	415	135.63	177.14	157	14.87	11.27	13.48	156.59	13.2067	-3.56765	2.14106e-183	3.68035e-181	CXCL14	C-X-C motif chemokine ligand 14	Environmental Information Processing;Organismal Systems	Signaling molecules and interaction;Immune system	ko04060//Cytokine-cytokine receptor interaction;ko04062//Chemokine signaling pathway	K10033;K10033	GO:0005576//extracellular region;GO:0005794//Golgi apparatus	GO:0008009//chemokine activity	GO:0006955//immune response;GO:0045662//negative regulation of myoblast differentiation;GO:0048839//inner ear development;GO:0060326//cell chemotaxis;GO:2000503//positive regulation of natural killer cell chemotaxis
ncbi_100519262	513	334	412	1907	1737	1584	13.36	11.48	13.05	60.54	58.74	59.78	12.63	59.6867	2.24055	1.41935e-182	2.4114e-180	DHRS1	dehydrogenase/reductase 1, transcript variant X2	-	-	-	-	GO:0005783//endoplasmic reticulum	-	-
ncbi_654416	49197	40452	45471	10753	11590	9877	289.82	314.43	325.77	77.19	88.62	84.31	310.007	83.3733	-1.89464	1.35441e-179	2.27464e-177	PEG10	paternally expressed 10, transcript variant 2	-	-	-	-	GO:0005654//nucleoplasm;GO:0005829//cytosol	GO:0003676//nucleic acid binding;GO:0008270//zinc ion binding	-
ncbi_396648	1078	869	954	3059	2662	2589	21.58	22.95	23.23	74.62	69.17	75.09	22.5867	72.96	1.69163	1.08765e-178	1.76574e-176	HSP70.2	heat shock protein 70.2	Environmental Information Processing;Cellular Processes;Human Diseases;Genetic Information Processing;Human Diseases;Organismal Systems;Human Diseases;Genetic Information Processing;Human Diseases;Organismal Systems;Organismal Systems;Human Diseases	Signal transduction;Transport and catabolism;Infectious diseases;Folding, sorting and degradation;Infectious diseases;Endocrine system;Infectious diseases;Transcription;Infectious diseases;Aging;Immune system;Infectious diseases	ko04010//MAPK signaling pathway;ko04144//Endocytosis;ko05169//Epstein-Barr virus infection;ko04141//Protein processing in endoplasmic reticulum;ko05164//Influenza A;ko04915//Estrogen signaling pathway;ko05162//Measles;ko03040//Spliceosome;ko05145//Toxoplasmosis;ko04213//Longevity regulating pathway - multiple species;ko04612//Antigen processing and presentation;ko05134//Legionellosis	K03283;K03283;K03283;K03283;K03283;K03283;K03283;K03283;K03283;K03283;K03283;K03283	GO:0005634//nucleus;GO:0005737//cytoplasm;GO:0005829//cytosol;GO:0005886//plasma membrane;GO:0008180//COP9 signalosome;GO:0032991//protein-containing complex	GO:0005524//ATP binding;GO:0016887//ATPase activity;GO:0031072//heat shock protein binding;GO:0031625//ubiquitin protein ligase binding;GO:0042623//ATPase activity, coupled;GO:0044183//protein binding involved in protein folding;GO:0051082//unfolded protein binding;GO:0051787//misfolded protein binding	GO:0006986//response to unfolded protein;GO:0016192//vesicle-mediated transport;GO:0032436//positive regulation of proteasomal ubiquitin-dependent protein catabolic process;GO:0034620//cellular response to unfolded protein;GO:0042026//protein refolding;GO:0051085//chaperone cofactor-dependent protein refolding;GO:1901673//regulation of mitotic spindle assembly
ncbi_110258364	636	529	530	2081	1936	1692	36.82	40.41	37.31	146.79	145.48	141.9	38.18	144.723	1.92241	3.1898e-178	5.12156e-176	LOC110258364	cysteine-rich protein 1	-	-	-	-	-	-	-
ncbi_100622618	7464	6100	6393	1152	1330	1106	11.88	12.81	12.38	2.23	2.75	2.55	12.3567	2.51	-2.29953	2.39062e-174	3.79667e-172	FAT4	FAT atypical cadherin 4	Environmental Information Processing	Signal transduction	ko04392//Hippo signaling pathway - multiple species	K16669	-	-	-
ncbi_450248	351	273	277	1330	1405	1291	6.44	7.43	7.46	31.58	35.53	36.42	7.11	34.51	2.27909	3.07225e-174	4.82673e-172	P2RY2	purinergic receptor P2Y2	Environmental Information Processing;Organismal Systems	Signaling molecules and interaction;Sensory system	ko04080//Neuroactive ligand-receptor interaction;ko04750//Inflammatory mediator regulation of TRP channels	K04269;K04269	GO:0005886//plasma membrane;GO:0016020//membrane;GO:0016021//integral component of membrane	GO:0004930//G protein-coupled receptor activity;GO:0045028//G protein-coupled purinergic nucleotide receptor activity	GO:0007165//signal transduction;GO:0007186//G protein-coupled receptor signaling pathway;GO:0007200//phospholipase C-activating G protein-coupled receptor signaling pathway;GO:0035589//G protein-coupled purinergic nucleotide receptor signaling pathway;GO:0070257//positive regulation of mucus secretion;GO:0097746//regulation of blood vessel diameter
ncbi_100271903	3272	2572	2719	5735	5362	4887	46.05	49.37	46.11	100.36	98.22	99.32	47.1767	99.3	1.07372	8.02171e-174	1.24686e-171	TNIP1	TNFAIP3 interacting protein 1	-	-	-	-	-	GO:0031593//polyubiquitin modification-dependent protein binding;GO:0051019//mitogen-activated protein kinase binding	GO:0002755//MyD88-dependent toll-like receptor signaling pathway;GO:0043124//negative regulation of I-kappaB kinase/NF-kappaB signaling;GO:0045944//positive regulation of transcription by RNA polymerase II;GO:0050727//regulation of inflammatory response;GO:0070373//negative regulation of ERK1 and ERK2 cascade;GO:0085032//modulation by symbiont of host I-kappaB kinase/NF-kappaB cascade
ncbi_396926	1400	1135	1199	4943	4492	3516	38.83	41.47	40.43	166.45	161.59	141.07	40.2433	156.37	1.95814	6.98009e-173	1.07354e-170	CTSV	cathepsin V	Human Diseases;Cellular Processes;Cellular Processes;Human Diseases;Cellular Processes;Cellular Processes;Human Diseases;Organismal Systems	Cancers;Transport and catabolism;Cell growth and death;Cardiovascular diseases;Transport and catabolism;Transport and catabolism;Immune diseases;Immune system	ko05205//Proteoglycans in cancer;ko04145//Phagosome;ko04210//Apoptosis;ko05418//Fluid shear stress and atherosclerosis;ko04140//Autophagy - animal;ko04142//Lysosome;ko05323//Rheumatoid arthritis;ko04612//Antigen processing and presentation	K01365;K01365;K01365;K01365;K01365;K01365;K01365;K01365	GO:0005615//extracellular space;GO:0005764//lysosome;GO:0005886//plasma membrane;GO:0016020//membrane;GO:0016324//apical plasma membrane	GO:0004175//endopeptidase activity;GO:0004197//cysteine-type endopeptidase activity;GO:0008233//peptidase activity;GO:0008234//cysteine-type peptidase activity;GO:0016787//hydrolase activity	GO:0006508//proteolysis;GO:0051603//proteolysis involved in cellular protein catabolic process
ncbi_100621470	782	576	612	2369	2480	1943	4.37	4.25	4.17	16.13	17.99	15.74	4.26333	16.62	1.96287	2.14155e-172	3.25939e-170	CGNL1	cingulin like 1, transcript variant X1	Cellular Processes	Cellular community - eukaryotes	ko04530//Tight junction	K21110	GO:0016459//myosin complex;GO:0032991//protein-containing complex	GO:0003774//motor activity	GO:0007015//actin filament organization;GO:0051058//negative regulation of small GTPase mediated signal transduction;GO:0051497//negative regulation of stress fiber assembly
ncbi_100157309	838	567	673	2437	2337	1974	8.5	7.54	8.3	29.05	29.99	28.32	8.11333	29.12	1.84364	2.28259e-172	3.43825e-170	ISLR2	immunoglobulin superfamily containing leucine rich repeat 2, transcript variant X2	-	-	-	-	GO:0009986//cell surface;GO:0016020//membrane;GO:0016021//integral component of membrane	GO:0005515//protein binding	GO:0045773//positive regulation of axon extension
ncbi_396946	3187	2380	2606	5616	5212	4749	66.28	65.3	65.91	142.31	140.69	143.07	65.83	142.023	1.10931	6.86543e-171	1.02358e-168	PGRMC1	progesterone receptor membrane component 1	-	-	-	-	GO:0005741//mitochondrial outer membrane;GO:0005783//endoplasmic reticulum;GO:0012505//endomembrane system;GO:0016020//membrane;GO:0016021//integral component of membrane;GO:0030868//smooth endoplasmic reticulum membrane;GO:0031090//organelle membrane;GO:0043231//intracellular membrane-bounded organelle	GO:0005496//steroid binding;GO:0008289//lipid binding;GO:0020037//heme binding;GO:0042803//protein homodimerization activity	GO:0006783//heme biosynthetic process
ncbi_100520019	4356	3375	3558	7479	6848	6536	145.01	148.24	143.98	303.39	295.84	315.06	145.743	304.763	1.06426	8.90851e-171	1.31477e-168	RHOC	ras homolog family member C, transcript variant X2	-	-	-	-	GO:0005634//nucleus;GO:0005737//cytoplasm;GO:0005886//plasma membrane;GO:0005938//cell cortex;GO:0031410//cytoplasmic vesicle;GO:0032153//cell division site;GO:0032420//stereocilium;GO:0043005//neuron projection;GO:0043231//intracellular membrane-bounded organelle	GO:0000166//nucleotide binding;GO:0003924//GTPase activity;GO:0005525//GTP binding;GO:0019901//protein kinase binding	GO:0007015//actin filament organization;GO:0007163//establishment or maintenance of cell polarity;GO:0007264//small GTPase mediated signal transduction;GO:0007266//Rho protein signal transduction;GO:0008360//regulation of cell shape;GO:0016477//cell migration;GO:0030334//regulation of cell migration;GO:0030950//establishment or maintenance of actin cytoskeleton polarity;GO:0031334//positive regul…
ncbi_100511917	1248	999	1088	2955	2685	2510	15.69	16.57	16.63	45.26	43.81	45.71	16.2967	44.9267	1.463	6.00074e-170	8.76768e-168	LONP1	lon peptidase 1, mitochondrial	-	-	-	-	GO:0005654//nucleoplasm;GO:0005739//mitochondrion;GO:0005759//mitochondrial matrix;GO:0005829//cytosol;GO:0042645//mitochondrial nucleoid	GO:0000166//nucleotide binding;GO:0001018//mitochondrial promoter sequence-specific DNA binding;GO:0003677//DNA binding;GO:0003697//single-stranded DNA binding;GO:0003727//single-stranded RNA binding;GO:0004176//ATP-dependent peptidase activity;GO:0004252//serine-type endopeptidase activity;GO:0005524//ATP binding;GO:0008233//peptidase activity;GO:0008236//serine-type peptidase activity;GO:001678…	GO:0001666//response to hypoxia;GO:0006508//proteolysis;GO:0006515//protein quality control for misfolded or incompletely synthesized proteins;GO:0007005//mitochondrion organization;GO:0030163//protein catabolic process;GO:0034599//cellular response to oxidative stress;GO:0051131//chaperone-mediated protein complex assembly;GO:0051603//proteolysis involved in cellular protein catabolic process;GO…
ncbi_733688	772	596	617	2553	2273	1942	16.05	16.35	15.6	64.69	61.36	58.51	16	61.52	1.94298	6.50177e-170	9.40567e-168	TXNIP	thioredoxin interacting protein	Organismal Systems	Immune system	ko04621//NOD-like receptor signaling pathway	K20910	GO:0005737//cytoplasm	GO:0004857//enzyme inhibitor activity;GO:0031625//ubiquitin protein ligase binding	GO:0000122//negative regulation of transcription by RNA polymerase II;GO:0006606//protein import into nucleus;GO:0006979//response to oxidative stress;GO:0007049//cell cycle;GO:0030216//keratinocyte differentiation;GO:0043086//negative regulation of catalytic activity;GO:0048008//platelet-derived growth factor receptor signaling pathway;GO:0051782//negative regulation of cell division;GO:0071228/…
ncbi_397528	772	690	726	2635	2476	2111	35.6	41.77	40.55	153.85	154.03	146.48	39.3067	151.453	1.94603	7.83213e-170	1.12191e-167	SDC4	syndecan 4	Human Diseases;Environmental Information Processing;Human Diseases;Environmental Information Processing	Cancers;Signaling molecules and interaction;Cardiovascular diseases;Signaling molecules and interaction	ko05205//Proteoglycans in cancer;ko04514//Cell adhesion molecules (CAMs);ko05418//Fluid shear stress and atherosclerosis;ko04512//ECM-receptor interaction	K16338;K16338;K16338;K16338	GO:0016020//membrane;GO:0016021//integral component of membrane	-	-
ncbi_396775	3333	2711	2921	5781	5663	5014	27.78	29.82	29.61	58.72	61.28	60.55	29.07	60.1833	1.04983	9.57928e-170	1.35886e-167	TIMP3	TIMP metallopeptidase inhibitor 3	Human Diseases;Human Diseases	Cancers;Cancers	ko05205//Proteoglycans in cancer;ko05206//MicroRNAs in cancer	K16866;K16866	GO:0005576//extracellular region;GO:0005604//basement membrane;GO:0005615//extracellular space;GO:0031012//extracellular matrix	GO:0002020//protease binding;GO:0005515//protein binding;GO:0008191//metalloendopeptidase inhibitor activity	GO:0009725//response to hormone;GO:0010033//response to organic substance;GO:0010951//negative regulation of endopeptidase activity;GO:0034097//response to cytokine;GO:0051045//negative regulation of membrane protein ectodomain proteolysis;GO:0070373//negative regulation of ERK1 and ERK2 cascade;GO:0071310//cellular response to organic substance;GO:1903984//positive regulation of TRAIL-activated …
ncbi_100621265	1167	851	950	2559	2540	2221	10.08	9.7	9.98	26.94	28.48	27.8	9.92	27.74	1.48356	9.13137e-169	1.28287e-166	SIK1	salt inducible kinase 1	Organismal Systems	Endocrine system	ko04922//Glucagon signaling pathway	K19008	GO:0005634//nucleus;GO:0005737//cytoplasm	GO:0000287//magnesium ion binding;GO:0004672//protein kinase activity;GO:0004674//protein serine/threonine kinase activity;GO:0005524//ATP binding;GO:0008140//cAMP response element binding protein binding;GO:0016301//kinase activity;GO:0019901//protein kinase binding;GO:0042826//histone deacetylase binding	GO:0006468//protein phosphorylation;GO:0007346//regulation of mitotic cell cycle;GO:0010830//regulation of myotube differentiation;GO:0010868//negative regulation of triglyceride biosynthetic process;GO:0016310//phosphorylation;GO:0032792//negative regulation of CREB transcription factor activity;GO:0035556//intracellular signal transduction;GO:0043153//entrainment of circadian clock by photoperi…
ncbi_100154395	31872	29433	29607	6240	6320	5229	501.77	611.38	566.84	119.7	129.15	119.26	559.997	122.703	-2.19024	7.15192e-167	9.95206e-165	NOV	nephroblastoma overexpressed	-	-	-	-	GO:0005576//extracellular region;GO:0005737//cytoplasm;GO:0005921//gap junction;GO:0031012//extracellular matrix;GO:0043231//intracellular membrane-bounded organelle	GO:0005112//Notch binding;GO:0005178//integrin binding;GO:0005515//protein binding;GO:0005520//insulin-like growth factor binding;GO:0008201//heparin binding	GO:0001525//angiogenesis;GO:0002062//chondrocyte differentiation;GO:0007155//cell adhesion;GO:0007165//signal transduction;GO:0010761//fibroblast migration;GO:0010832//negative regulation of myotube differentiation;GO:0014909//smooth muscle cell migration;GO:0030308//negative regulation of cell growth;GO:0033627//cell adhesion mediated by integrin;GO:0035767//endothelial cell chemotaxis;GO:004434…
ncbi_100516859	1034	896	813	2995	2822	2559	6.67	7.62	6.37	23.53	23.61	23.9	6.88667	23.68	1.78179	1.87586e-166	2.58568e-164	SDC3	syndecan 3	Environmental Information Processing	Signaling molecules and interaction	ko04514//Cell adhesion molecules (CAMs)	K16337	GO:0009986//cell surface;GO:0016020//membrane;GO:0016021//integral component of membrane;GO:0044393//microspike	GO:0042802//identical protein binding	GO:0016477//cell migration
ncbi_110261661	2763	2114	2218	5135	4692	4504	135.88	137.17	132.65	307.7	299.51	320.88	135.233	309.363	1.19385	9.24767e-166	1.26278e-163	LOC110261661	histone H1.5	-	-	-	-	-	-	-
ncbi_396993	6568	4802	5155	10955	10200	9115	392.71	379.17	375.57	792.84	785.12	783.08	382.483	787.013	1.04099	4.3057e-165	5.82506e-163	RPL29	ribosomal protein L29	Genetic Information Processing	Translation	ko03010//Ribosome	K02905	GO:0005840//ribosome;GO:0015934//large ribosomal subunit;GO:0022625//cytosolic large ribosomal subunit;GO:0098556//cytoplasmic side of rough endoplasmic reticulum membrane	GO:0003735//structural constituent of ribosome	GO:0002181//cytoplasmic translation;GO:0006412//translation
ncbi_100157437	279	229	213	1198	1226	1049	3.71	4.01	3.44	19.39	21.14	20.65	3.72	20.3933	2.45472	6.5339e-163	8.6788e-161	RGS4	regulator of G protein signaling 4	-	-	-	-	GO:0005634//nucleus;GO:0005737//cytoplasm	GO:0005096//GTPase activator activity	GO:0007186//G protein-coupled receptor signaling pathway;GO:0043547//positive regulation of GTPase activity
ncbi_100522394	154900	104580	119525	275231	254964	252441	2048.38	1825.2	1922.53	4434.4	4376.04	4835.34	1932.04	4548.59	1.2353	9.23725e-162	1.21591e-159	VIM	vimentin, transcript variant X1	Human Diseases;Human Diseases	Infectious diseases;Cancers	ko05169//Epstein-Barr virus infection;ko05206//MicroRNAs in cancer	K07606;K07606	GO:0005634//nucleus;GO:0005737//cytoplasm;GO:0005777//peroxisome;GO:0005829//cytosol;GO:0005844//polysome;GO:0005856//cytoskeleton;GO:0005882//intermediate filament;GO:0005886//plasma membrane;GO:0016363//nuclear matrix;GO:0031252//cell leading edge;GO:0042995//cell projection;GO:0043005//neuron projection;GO:0045111//intermediate filament cytoskeleton;GO:0045335//phagocytic vesicle;GO:1990904//r…	GO:0003725//double-stranded RNA binding;GO:0005200//structural constituent of cytoskeleton;GO:0005212//structural constituent of eye lens;GO:0019904//protein domain specific binding;GO:0042802//identical protein binding;GO:0097110//scaffold protein binding;GO:1990254//keratin filament binding	GO:0010628//positive regulation of gene expression;GO:0010977//negative regulation of neuron projection development;GO:0014002//astrocyte development;GO:0032967//positive regulation of collagen biosynthetic process;GO:0043488//regulation of mRNA stability;GO:0045103//intermediate filament-based process;GO:0045109//intermediate filament organization;GO:0045727//positive regulation of translation;G…
ncbi_100216478	9250	6970	7750	1344	1577	1417	45.98	46.06	46.13	9.1	12.99	11.63	46.0567	11.24	-2.03477	2.64153e-158	3.44601e-156	TEAD1	TEA domain transcription factor 1	Environmental Information Processing;Environmental Information Processing	Signal transduction;Signal transduction	ko04390//Hippo signaling pathway;ko04392//Hippo signaling pathway - multiple species	K09448;K09448	GO:0005634//nucleus;GO:0005654//nucleoplasm;GO:0005667//transcription factor complex	GO:0001085//RNA polymerase II transcription factor binding;GO:0003677//DNA binding;GO:0003700//DNA-binding transcription factor activity;GO:0043565//sequence-specific DNA binding;GO:0044212//transcription regulatory region DNA binding	GO:0006355//regulation of transcription, DNA-templated;GO:0035329//hippo signaling;GO:0045944//positive regulation of transcription by RNA polymerase II;GO:0048568//embryonic organ development
ncbi_100156404	201	129	177	1051	1013	910	4.89	4.14	5.22	31.06	31.81	31.9	4.75	31.59	2.73347	8.12423e-158	1.05047e-155	PGF	placental growth factor, transcript variant X1	Human Diseases;Environmental Information Processing;Environmental Information Processing;Environmental Information Processing;Environmental Information Processing;Cellular Processes	Cancers;Signal transduction;Signal transduction;Signal transduction;Signal transduction;Cellular community - eukaryotes	ko05200//Pathways in cancer;ko04151//PI3K-Akt signaling pathway;ko04010//MAPK signaling pathway;ko04014//Ras signaling pathway;ko04015//Rap1 signaling pathway;ko04510//Focal adhesion	K16859;K16859;K16859;K16859;K16859;K16859	-	-	-
ncbi_396900	5632	4475	4612	1119	977	964	145.82	152.9	145.22	35.31	32.84	36.17	147.98	34.7733	-2.08935	2.52857e-155	3.24079e-153	AMCF-II	alveolar macrophage-derived chemotactic factor-II	Environmental Information Processing;Organismal Systems;Organismal Systems;Human Diseases;Human Diseases	Signaling molecules and interaction;Immune system;Immune system;Immune diseases;Infectious diseases	ko04060//Cytokine-cytokine receptor interaction;ko04062//Chemokine signaling pathway;ko04657//IL-17 signaling pathway;ko05323//Rheumatoid arthritis;ko05133//Pertussis	K05506;K05506;K05506;K05506;K05506	GO:0005576//extracellular region;GO:0005615//extracellular space	GO:0005125//cytokine activity;GO:0008009//chemokine activity;GO:0045236//CXCR chemokine receptor binding	GO:0006935//chemotaxis;GO:0006952//defense response;GO:0006954//inflammatory response;GO:0006955//immune response;GO:0030593//neutrophil chemotaxis;GO:0030595//leukocyte chemotaxis;GO:0042119//neutrophil activation;GO:0061844//antimicrobial humoral immune response mediated by antimicrobial peptide;GO:0070098//chemokine-mediated signaling pathway;GO:0071222//cellular response to lipopolysaccharide
ncbi_100153507	702	525	588	1954	1761	1608	16.04	15.82	16.33	54.38	52.2	53.2	16.0633	53.26	1.72928	4.72347e-155	6.00128e-153	TUBB2B	tubulin, beta 2B class IIb	Cellular Processes;Cellular Processes	Transport and catabolism;Cellular community - eukaryotes	ko04145//Phagosome;ko04540//Gap junction	K07375;K07375	-	-	-
ncbi_100622617	36	26	22	718	715	730	0.19	0.2	0.15	4.76	4.92	5.72	0.18	5.13333	4.83383	3.01878e-153	3.80236e-151	GABRA2	gamma-aminobutyric acid type A receptor alpha2 subunit, transcript variant X2	Environmental Information Processing;Organismal Systems;Human Diseases;Organismal Systems;Organismal Systems;Human Diseases	Signaling molecules and interaction;Nervous system;Substance dependence;Nervous system;Sensory system;Substance dependence	ko04080//Neuroactive ligand-receptor interaction;ko04723//Retrograde endocannabinoid signaling;ko05032//Morphine addiction;ko04727//GABAergic synapse;ko04742//Taste transduction;ko05033//Nicotine addiction	K05175;K05175;K05175;K05175;K05175;K05175	GO:0005886//plasma membrane;GO:0005887//integral component of plasma membrane;GO:0016020//membrane;GO:0016021//integral component of membrane;GO:0030424//axon;GO:0030425//dendrite;GO:0032590//dendrite membrane;GO:0043005//neuron projection;GO:0043025//neuronal cell body;GO:0045202//synapse;GO:0060077//inhibitory synapse;GO:0098794//postsynapse;GO:0098982//GABA-ergic synapse;GO:0099060//integral c…	GO:0004888//transmembrane signaling receptor activity;GO:0004890//GABA-A receptor activity;GO:0005216//ion channel activity;GO:0005230//extracellular ligand-gated ion channel activity;GO:0005237//inhibitory extracellular ligand-gated ion channel activity;GO:0005254//chloride channel activity;GO:0008503//benzodiazepine receptor activity;GO:0022851//GABA-gated chloride ion channel activity;GO:19043…	GO:0006811//ion transport;GO:0006821//chloride transport;GO:0007165//signal transduction;GO:0007214//gamma-aminobutyric acid signaling pathway;GO:0007268//chemical synaptic transmission;GO:0034220//ion transmembrane transport;GO:0042391//regulation of membrane potential;GO:0050877//nervous system process;GO:0051932//synaptic transmission, GABAergic;GO:0060078//regulation of postsynaptic membrane …
ncbi_100152128	218	132	164	1420	1231	1003	4.7	3.92	4.29	38.12	35.04	31.53	4.30333	34.8967	3.01956	7.93429e-152	9.90837e-150	FUOM	fucose mutarotase, transcript variant X3	-	-	-	-	-	GO:0016853//isomerase activity;GO:0016857//racemase and epimerase activity, acting on carbohydrates and derivatives;GO:0042806//fucose binding;GO:0048029//monosaccharide binding	GO:0005996//monosaccharide metabolic process;GO:0006004//fucose metabolic process;GO:0036065//fucosylation
ncbi_808512	2607	2104	2224	354	332	339	190.37	202.71	197.49	31.5	31.47	35.86	196.857	32.9433	-2.57909	1.56726e-151	1.92431e-149	ND6	--	Metabolism;Organismal Systems;Organismal Systems;Human Diseases;Metabolism	Global and overview maps;Environmental adaptation;Nervous system;Neurodegenerative diseases;Energy metabolism	ko01100//Metabolic pathways;ko04714//Thermogenesis;ko04723//Retrograde endocannabinoid signaling;ko05012//Parkinson disease;ko00190//Oxidative phosphorylation	K03884;K03884;K03884;K03884;K03884	-	-	-
ncbi_100518539	108	85	111	946	939	729	1.38	1.43	1.72	14.7	15.54	13.47	1.51	14.57	3.27038	2.71081e-151	3.30063e-149	GFPT2	glutamine-fructose-6-phosphate transaminase 2	Metabolism;Human Diseases;Metabolism;Metabolism	Global and overview maps;Endocrine and metabolic diseases;Carbohydrate metabolism;Amino acid metabolism	ko01100//Metabolic pathways;ko04931//Insulin resistance;ko00520//Amino sugar and nucleotide sugar metabolism;ko00250//Alanine, aspartate and glutamate metabolism	K00820;K00820;K00820;K00820	-	GO:0004360//glutamine-fructose-6-phosphate transaminase (isomerizing) activity;GO:0008483//transaminase activity;GO:0016740//transferase activity;GO:0097367//carbohydrate derivative binding	GO:0006002//fructose 6-phosphate metabolic process;GO:0006047//UDP-N-acetylglucosamine metabolic process;GO:0006487//protein N-linked glycosylation;GO:1901135//carbohydrate derivative metabolic process;GO:1901137//carbohydrate derivative biosynthetic process;GO:1990830//cellular response to leukemia inhibitory factor
ncbi_100626969	24607	18960	20462	3119	3937	3400	50.36	50.69	51.14	7.59	10.15	9.91	50.73	9.21667	-2.46052	1.17124e-150	1.41429e-148	LPP	LIM domain containing preferred translocation partner in lipoma, transcript variant X1	-	-	-	-	GO:0001725//stress fiber;GO:0005925//focal adhesion	GO:0046872//metal ion binding	GO:0098609//cell-cell adhesion
ncbi_110255263	1916	1401	1646	3667	3873	3289	48.58	46.87	50.75	113.26	127.43	120.79	48.7333	120.493	1.30597	5.37331e-149	6.4352e-147	CXH4orf3	chromosome X C4orf3 homolog	-	-	-	-	-	-	-
ncbi_396974	21083	16633	18421	5869	6082	5411	152.89	159.12	162.43	51.86	57.25	56.85	158.147	55.32	-1.51539	9.13077e-149	1.08463e-146	VCL	vinculin	Cellular Processes;Cellular Processes;Organismal Systems;Human Diseases;Human Diseases;Cellular Processes	Cell motility;Cellular community - eukaryotes;Immune system;Infectious diseases;Infectious diseases;Cellular community - eukaryotes	ko04810//Regulation of actin cytoskeleton;ko04510//Focal adhesion;ko04670//Leukocyte transendothelial migration;ko05146//Amoebiasis;ko05100//Bacterial invasion of epithelial cells;ko04520//Adherens junction	K05700;K05700;K05700;K05700;K05700;K05700	GO:0002102//podosome;GO:0005737//cytoplasm;GO:0005856//cytoskeleton;GO:0005886//plasma membrane;GO:0005911//cell-cell junction;GO:0005912//adherens junction;GO:0005916//fascia adherens;GO:0005925//focal adhesion;GO:0015629//actin cytoskeleton;GO:0016020//membrane;GO:0030054//cell junction;GO:0032991//protein-containing complex;GO:0042383//sarcolemma;GO:0043034//costamere;GO:0044291//cell-cell con…	GO:0002162//dystroglycan binding;GO:0003779//actin binding;GO:0005198//structural molecule activity;GO:0031625//ubiquitin protein ligase binding;GO:0045294//alpha-catenin binding;GO:0051015//actin filament binding	GO:0002009//morphogenesis of an epithelium;GO:0007155//cell adhesion;GO:0030032//lamellipodium assembly;GO:0030334//regulation of cell migration;GO:0034333//adherens junction assembly;GO:0034394//protein localization to cell surface;GO:0043297//apical junction assembly;GO:0048675//axon extension;GO:0051893//regulation of focal adhesion assembly;GO:0090136//epithelial cell-cell adhesion;GO:1903140…
ncbi_100152260	3427	2521	2806	6265	5605	5115	121.33	117.76	120.81	270.27	257.58	262.35	119.967	263.4	1.13462	3.09259e-148	3.64402e-146	PRDX4	peroxiredoxin 4, transcript variant X1	-	-	-	-	GO:0005623//cell;GO:0005783//endoplasmic reticulum;GO:0005829//cytosol	GO:0008379//thioredoxin peroxidase activity;GO:0016209//antioxidant activity;GO:0016491//oxidoreductase activity;GO:0051920//peroxiredoxin activity	GO:0006979//response to oxidative stress;GO:0045454//cell redox homeostasis;GO:0055114//oxidation-reduction process;GO:0098869//cellular oxidant detoxification
ncbi_100522901	1362	923	1077	3032	2965	2514	32.18	28.77	30.94	87.28	90.97	86.04	30.63	88.0967	1.52414	1.03291e-147	1.20735e-145	TMEM45A	transmembrane protein 45A, transcript variant X1	-	-	-	-	GO:0016020//membrane;GO:0016021//integral component of membrane	-	-
ncbi_396750	1801	1271	1474	3308	3273	2948	28.51	26.54	28.37	63.8	67.24	67.59	27.8067	66.21	1.25162	3.5852e-147	4.15741e-145	ICAM1	intercellular adhesion molecule 1	Human Diseases;Human Diseases;Human Diseases;Human Diseases;Environmental Information Processing;Human Diseases;Organismal Systems;Organismal Systems;Environmental Information Processing;Human Diseases;Environmental Information Processing;Human Diseases;Human Diseases;Human Diseases;Human Diseases;Human Diseases	Infectious diseases;Infectious diseases;Infectious diseases;Infectious diseases;Signaling molecules and interaction;Cardiovascular diseases;Immune system;Immune system;Signal transduction;Endocrine and metabolic diseases;Signal transduction;Immune diseases;Cardiovascular diseases;Infectious diseases;Infectious diseases;Infectious diseases	ko05166//HTLV-I infection;ko05169//Epstein-Barr virus infection;ko05167//Kaposi sarcoma-associated herpesvirus infection;ko05164//Influenza A;ko04514//Cell adhesion molecules (CAMs);ko05418//Fluid shear stress and atherosclerosis;ko04650//Natural killer cell mediated cytotoxicity;ko04670//Leukocyte transendothelial migration;ko04668//TNF signaling pathway;ko04933//AGE-RAGE signaling pathway in di…	K06490;K06490;K06490;K06490;K06490;K06490;K06490;K06490;K06490;K06490;K06490;K06490;K06490;K06490;K06490;K06490	GO:0001772//immunological synapse;GO:0005615//extracellular space;GO:0005623//cell;GO:0005887//integral component of plasma membrane;GO:0009897//external side of plasma membrane;GO:0016020//membrane;GO:0016021//integral component of membrane;GO:0045121//membrane raft;GO:0070062//extracellular exosome	GO:0005178//integrin binding	GO:0002291//T cell activation via T cell receptor contact with antigen bound to MHC molecule on antigen presenting cell;GO:0002457//T cell antigen processing and presentation;GO:0002693//positive regulation of cellular extravasation;GO:0007155//cell adhesion;GO:0007159//leukocyte cell-cell adhesion;GO:0022614//membrane to membrane docking;GO:0033627//cell adhesion mediated by integrin;GO:0044406/…
ncbi_100625969	213	140	172	1009	917	877	1.68	1.44	1.68	9.58	9.33	9.82	1.6	9.57667	2.58145	4.06698e-146	4.67895e-144	MGAT3	mannosyl (beta-1,4-)-glycoprotein beta-1,4-N-acetylglucosaminyltransferase, transcript variant X2	Metabolism;Metabolism	Global and overview maps;Glycan biosynthesis and metabolism	ko01100//Metabolic pathways;ko00510//N-Glycan biosynthesis	K00737;K00737	GO:0016020//membrane	GO:0003830//beta-1,4-mannosylglycoprotein 4-beta-N-acetylglucosaminyltransferase activity;GO:0016757//transferase activity, transferring glycosyl groups	GO:0006044//N-acetylglucosamine metabolic process;GO:0006487//protein N-linked glycosylation
ncbi_100739264	84	78	60	788	737	752	0.67	0.82	0.58	7.67	7.64	8.7	0.69	8.00333	3.53593	5.37049e-146	6.13033e-144	HES4	hes family bHLH transcription factor 4	Human Diseases	Infectious diseases	ko05165//Human papillomavirus infection	K09089	GO:0005634//nucleus	GO:0000977//RNA polymerase II regulatory region sequence-specific DNA binding;GO:0001227//DNA-binding transcription repressor activity, RNA polymerase II-specific;GO:0003677//DNA binding;GO:0046983//protein dimerization activity;GO:0070888//E-box binding;GO:0071820//N-box binding	GO:0000122//negative regulation of transcription by RNA polymerase II;GO:0006355//regulation of transcription, DNA-templated;GO:0009952//anterior/posterior pattern specification;GO:0030154//cell differentiation;GO:0045665//negative regulation of neuron differentiation
MSTRG.26895	3575	2600	2850	5841	5424	4995	64.9	62.27	62.91	129.19	127.79	131.36	63.36	129.447	1.03071	2.43131e-145	2.75379e-143	Patr-A	histocompatibility antigen, class I [Sus scrofa]	Human Diseases;Human Diseases;Cellular Processes;Human Diseases;Human Diseases;Human Diseases;Human Diseases;Human Diseases;Cellular Processes;Cellular Processes;Environmental Information Processing;Organismal Systems;Organismal Systems;Human Diseases;Human Diseases;Human Diseases;Human Diseases;Human Diseases	Infectious diseases;Infectious diseases;Transport and catabolism;Infectious diseases;Infectious diseases;Cancers;Infectious diseases;Infectious diseases;Cell growth and death;Transport and catabolism;Signaling molecules and interaction;Immune system;Immune system;Cardiovascular diseases;Immune diseases;Endocrine and metabolic diseases;Immune diseases;Immune diseases	ko05165//Human papillomavirus infection;ko05166//HTLV-I infection;ko04144//Endocytosis;ko05163//Human cytomegalovirus infection;ko05169//Epstein-Barr virus infection;ko05203//Viral carcinogenesis;ko05167//Kaposi sarcoma-associated herpesvirus infection;ko05168//Herpes simplex infection;ko04218//Cellular senescence;ko04145//Phagosome;ko04514//Cell adhesion molecules (CAMs);ko04650//Natural killer …	K06751;K06751;K06751;K06751;K06751;K06751;K06751;K06751;K06751;K06751;K06751;K06751;K06751;K06751;K06751;K06751;K06751;K06751	-	-	-
ncbi_100521528	11666	9546	10084	3068	3133	2685	66.92	72.47	69.5	21.35	23.11	22.19	69.63	22.2167	-1.64807	4.8398e-145	5.43956e-143	ADAM19	ADAM metallopeptidase domain 19, transcript variant X1	-	-	-	-	GO:0005576//extracellular region;GO:0005634//nucleus;GO:0005794//Golgi apparatus;GO:0016020//membrane;GO:0016021//integral component of membrane	GO:0004222//metalloendopeptidase activity;GO:0008237//metallopeptidase activity;GO:0017124//SH3 domain binding	GO:0001890//placenta development;GO:0006508//proteolysis;GO:0006509//membrane protein ectodomain proteolysis;GO:0010628//positive regulation of gene expression;GO:2000049//positive regulation of cell-cell adhesion mediated by cadherin
ncbi_100156689	70801	57848	61921	15836	17510	13803	240.4	260.03	256.41	65.66	77.27	67.85	252.28	70.26	-1.84425	4.83953e-144	5.35684e-142	COL12A1	collagen type XII alpha 1 chain, transcript variant X1	Organismal Systems	Digestive system	ko04974//Protein digestion and absorption	K08132	GO:0005615//extracellular space;GO:0031012//extracellular matrix;GO:0062023//collagen-containing extracellular matrix	GO:0005515//protein binding	GO:0003429//growth plate cartilage chondrocyte morphogenesis;GO:0035987//endodermal cell differentiation
ncbi_100158059	24567	18357	20664	6688	6975	5988	137	134.32	139.77	45.82	50.89	48.55	137.03	48.42	-1.50082	3.41823e-143	3.75517e-141	COL14A1	collagen type XIV alpha 1 chain, transcript variant X2	Organismal Systems	Digestive system	ko04974//Protein digestion and absorption	K08133	GO:0005581//collagen trimer;GO:0005615//extracellular space;GO:0031012//extracellular matrix;GO:0062023//collagen-containing extracellular matrix	GO:0005515//protein binding;GO:0030020//extracellular matrix structural constituent conferring tensile strength	GO:0003429//growth plate cartilage chondrocyte morphogenesis
ncbi_100739797	1076	833	904	2367	2281	1952	9.36	9.56	9.57	25.1	25.76	24.61	9.49667	25.1567	1.40545	3.91042e-143	4.26381e-141	FGF11	fibroblast growth factor 11	-	-	-	-	GO:0005576//extracellular region;GO:0005886//plasma membrane;GO:0005887//integral component of plasma membrane;GO:0005892//acetylcholine-gated channel complex;GO:0016020//membrane;GO:0016021//integral component of membrane;GO:0030054//cell junction;GO:0031594//neuromuscular junction;GO:0043005//neuron projection;GO:0045202//synapse;GO:0045211//postsynaptic membrane;GO:0099060//integral component …	GO:0004888//transmembrane signaling receptor activity;GO:0005216//ion channel activity;GO:0005230//extracellular ligand-gated ion channel activity;GO:0008083//growth factor activity;GO:0015267//channel activity;GO:0015464//acetylcholine receptor activity;GO:0022848//acetylcholine-gated cation-selective channel activity;GO:0042166//acetylcholine binding;GO:1904315//transmitter-gated ion channel ac…	GO:0001941//postsynaptic membrane organization;GO:0006811//ion transport;GO:0006812//cation transport;GO:0006936//muscle contraction;GO:0007165//signal transduction;GO:0007268//chemical synaptic transmission;GO:0007271//synaptic transmission, cholinergic;GO:0007274//neuromuscular synaptic transmission;GO:0034220//ion transmembrane transport;GO:0035094//response to nicotine;GO:0035095//behavioral …
ncbi_397463	1380	1175	1320	4220	3613	3197	48.28	54.85	55.77	180.34	169.22	166.24	52.9667	171.933	1.69869	1.64489e-141	1.78026e-139	GLRX	glutaredoxin	-	-	-	-	GO:0005623//cell;GO:0005737//cytoplasm	GO:0009055//electron transfer activity;GO:0015035//protein disulfide oxidoreductase activity	GO:0022900//electron transport chain;GO:0045454//cell redox homeostasis;GO:0055114//oxidation-reduction process
ncbi_110262033	3374	2521	2616	6283	5751	5042	85.02	83.82	80.17	192.92	188.11	184.07	83.0033	188.367	1.1823	1.74154e-141	1.871e-139	SPON2	spondin 2	-	-	-	-	GO:0005615//extracellular space;GO:0031012//extracellular matrix	GO:0001530//lipopolysaccharide binding;GO:0003823//antigen binding	GO:0002448//mast cell mediated immunity;GO:0008228//opsonization;GO:0032496//response to lipopolysaccharide;GO:0032755//positive regulation of interleukin-6 production;GO:0032760//positive regulation of tumor necrosis factor production;GO:0042742//defense response to bacterium;GO:0043152//induction of bacterial agglutination;GO:0045087//innate immune response;GO:0050832//defense response to fungu…
ncbi_100519062	16308	13235	14270	3593	3998	3243	51.85	55.51	55.17	13.92	16.51	14.94	54.1767	15.1233	-1.8409	1.93562e-140	2.06433e-138	MAP1B	microtubule associated protein 1B, transcript variant X1	-	-	-	-	GO:0001750//photoreceptor outer segment;GO:0005829//cytosol;GO:0005874//microtubule;GO:0005875//microtubule associated complex;GO:0005886//plasma membrane;GO:0014069//postsynaptic density;GO:0030425//dendrite;GO:0042995//cell projection;GO:0043025//neuronal cell body;GO:0045202//synapse	GO:0003779//actin binding;GO:0008017//microtubule binding;GO:0015631//tubulin binding	GO:0000226//microtubule cytoskeleton organization;GO:0001578//microtubule bundle formation;GO:0007399//nervous system development;GO:0007409//axonogenesis;GO:0009987//cellular process;GO:0016358//dendrite development;GO:0031114//regulation of microtubule depolymerization;GO:0032387//negative regulation of intracellular transport;GO:0047497//mitochondrion transport along microtubule;GO:0048675//ax…
ncbi_414397	5584	4081	4279	9405	8525	7851	430.59	415.2	401.26	883.69	853.27	877.04	415.683	871.333	1.06774	7.45587e-140	7.89404e-138	RPS16	ribosomal protein S16	Genetic Information Processing	Translation	ko03010//Ribosome	K02960	GO:0005840//ribosome	GO:0003735//structural constituent of ribosome	GO:0006412//translation;GO:1990830//cellular response to leukemia inhibitory factor
ncbi_574064	2386	1952	2030	4049	4070	3569	25.92	27.98	26.82	53.6	57.39	56.17	26.9067	55.72	1.05023	8.42835e-138	8.79619e-136	GYS1	glycogen synthase 1	Metabolism;Environmental Information Processing;Organismal Systems;Environmental Information Processing;Human Diseases;Organismal Systems;Metabolism	Global and overview maps;Signal transduction;Endocrine system;Signal transduction;Endocrine and metabolic diseases;Endocrine system;Carbohydrate metabolism	ko01100//Metabolic pathways;ko04151//PI3K-Akt signaling pathway;ko04910//Insulin signaling pathway;ko04152//AMPK signaling pathway;ko04931//Insulin resistance;ko04922//Glucagon signaling pathway;ko00500//Starch and sucrose metabolism	K00693;K00693;K00693;K00693;K00693;K00693;K00693	GO:0005737//cytoplasm;GO:0016234//inclusion body	GO:0004373//glycogen (starch) synthase activity;GO:0016740//transferase activity;GO:0016757//transferase activity, transferring glycosyl groups;GO:0019901//protein kinase binding	GO:0005978//glycogen biosynthetic process;GO:0007507//heart development
ncbi_100155736	8650	6372	7476	1754	1888	1499	89.19	86.81	94.08	21.86	25.29	22.68	90.0267	23.2767	-1.95147	1.53059e-136	1.58606e-134	LIPG	lipase G, endothelial type	Metabolism;Metabolism;Organismal Systems	Global and overview maps;Lipid metabolism;Digestive system	ko01100//Metabolic pathways;ko00561//Glycerolipid metabolism;ko04979//Cholesterol metabolism	K22284;K22284;K22284	GO:0005576//extracellular region;GO:0005615//extracellular space;GO:0005769//early endosome;GO:0005794//Golgi apparatus;GO:0009986//cell surface	GO:0004465//lipoprotein lipase activity;GO:0004620//phospholipase activity;GO:0005515//protein binding;GO:0008970//phospholipase A1 activity;GO:0016298//lipase activity;GO:0046872//metal ion binding;GO:0052689//carboxylic ester hydrolase activity	GO:0006629//lipid metabolic process;GO:0010983//positive regulation of high-density lipoprotein particle clearance;GO:0016042//lipid catabolic process;GO:0032376//positive regulation of cholesterol transport;GO:0034375//high-density lipoprotein particle remodeling;GO:0042632//cholesterol homeostasis;GO:0043691//reverse cholesterol transport;GO:0050746//regulation of lipoprotein metabolic process;…
ncbi_100521143	3729	2864	3251	722	704	578	55.96	56.71	59.33	13.2	13.71	12.57	57.3333	13.16	-2.12321	1.43345e-135	1.47494e-133	EPDR1	ependymin related 1	-	-	-	-	-	-	-
ncbi_100521141	380	299	291	1202	1186	1144	1.86	1.92	1.74	7.16	7.53	8.1	1.84	7.59667	2.04566	2.24486e-134	2.29368e-132	ARRB1	arrestin beta 1, transcript variant X3	Organismal Systems;Environmental Information Processing;Cellular Processes;Organismal Systems;Organismal Systems;Organismal Systems;Human Diseases;Environmental Information Processing	Sensory system;Signal transduction;Transport and catabolism;Immune system;Endocrine system;Endocrine system;Substance dependence;Signal transduction	ko04740//Olfactory transduction;ko04010//MAPK signaling pathway;ko04144//Endocytosis;ko04062//Chemokine signaling pathway;ko04926//Relaxin signaling pathway;ko04928//Parathyroid hormone synthesis, secretion and action;ko05032//Morphine addiction;ko04340//Hedgehog signaling pathway	K04439;K04439;K04439;K04439;K04439;K04439;K04439;K04439	GO:0000785//chromatin;GO:0005634//nucleus;GO:0005654//nucleoplasm;GO:0005737//cytoplasm;GO:0005829//cytosol;GO:0005886//plasma membrane;GO:0016604//nuclear body;GO:0031143//pseudopodium;GO:0031410//cytoplasmic vesicle	GO:0001664//G protein-coupled receptor binding;GO:0005096//GTPase activator activity;GO:0005159//insulin-like growth factor receptor binding;GO:0008134//transcription factor binding;GO:0031434//mitogen-activated protein kinase kinase binding;GO:0031625//ubiquitin protein ligase binding;GO:0031701//angiotensin receptor binding;GO:0043027//cysteine-type endopeptidase inhibitor activity involved in …	GO:0001934//positive regulation of protein phosphorylation;GO:0002031//G protein-coupled receptor internalization;GO:0002092//positive regulation of receptor internalization;GO:0006366//transcription by RNA polymerase II;GO:0006511//ubiquitin-dependent protein catabolic process;GO:0006915//apoptotic process;GO:0007165//signal transduction;GO:0007602//phototransduction;GO:0008277//regulation of G …
ncbi_106510170	1743	1398	1483	3314	3046	2999	127.28	134.74	131.69	294.9	288.74	317.21	131.237	300.283	1.19415	5.09785e-133	5.17255e-131	LOC106510170	histone H2A type 2-C	Cellular Processes;Human Diseases;Human Diseases	Cell growth and death;Substance dependence;Immune diseases	ko04217//Necroptosis;ko05034//Alcoholism;ko05322//Systemic lupus erythematosus	K11251;K11251;K11251	GO:0000786//nucleosome;GO:0000790//nuclear chromatin;GO:0005634//nucleus;GO:0005694//chromosome	GO:0003677//DNA binding;GO:0046982//protein heterodimerization activity	GO:0006325//chromatin organization;GO:0006342//chromatin silencing
ncbi_100525245	28576	21907	24590	6781	7283	6771	168.95	169.99	177.33	51.97	58.31	60.96	172.09	57.08	-1.59211	1.05897e-132	1.06708e-130	ENAH	enabled homolog (Drosophila), transcript variant X1	Cellular Processes;Organismal Systems	Cell motility;Development	ko04810//Regulation of actin cytoskeleton;ko04360//Axon guidance	K05746;K05746	GO:0005829//cytosol;GO:0005886//plasma membrane;GO:0005925//focal adhesion;GO:0030054//cell junction	GO:0005522//profilin binding;GO:0017124//SH3 domain binding;GO:0050699//WW domain binding	GO:0007411//axon guidance;GO:0008154//actin polymerization or depolymerization;GO:0070358//actin polymerization-dependent cell motility
ncbi_102157898	1523	1085	1187	2802	2627	2473	13.93	13.12	13.15	31.26	31.22	32.79	13.4	31.7567	1.24483	2.32977e-126	2.31567e-124	FMNL3	formin like 3, transcript variant X1	-	-	-	-	GO:0005737//cytoplasm;GO:0005794//Golgi apparatus;GO:0005829//cytosol;GO:0005886//plasma membrane;GO:0043231//intracellular membrane-bounded organelle	GO:0003779//actin binding;GO:0017048//Rho GTPase binding;GO:0032794//GTPase activating protein binding;GO:0051015//actin filament binding	GO:0007010//cytoskeleton organization;GO:0008360//regulation of cell shape;GO:0016043//cellular component organization;GO:0016477//cell migration;GO:0030036//actin cytoskeleton organization;GO:0030866//cortical actin cytoskeleton organization
ncbi_733608	11382	9018	9288	21263	19024	16118	1024.32	1070.73	1016.44	2331.34	2222.5	2100.5	1037.16	2218.11	1.09669	9.31305e-126	9.13241e-124	S100A6	S100 calcium binding protein A6	-	-	-	-	GO:0001726//ruffle;GO:0005634//nucleus;GO:0005635//nuclear envelope;GO:0005737//cytoplasm;GO:0005829//cytosol;GO:0005886//plasma membrane;GO:0031234//extrinsic component of cytoplasmic side of plasma membrane;GO:0048471//perinuclear region of cytoplasm	GO:0005509//calcium ion binding;GO:0005523//tropomyosin binding;GO:0008270//zinc ion binding;GO:0042803//protein homodimerization activity;GO:0044548//S100 protein binding;GO:0046872//metal ion binding;GO:0048306//calcium-dependent protein binding	-
ncbi_100622249	4326	3322	3635	825	910	736	21.29	21.51	21.84	4.94	5.82	5.26	21.5467	5.34	-2.01255	2.34661e-125	2.27061e-123	ARID5B	AT-rich interaction domain 5B, transcript variant X5	-	-	-	-	GO:0005634//nucleus	GO:0003677//DNA binding;GO:0003713//transcription coactivator activity;GO:0044212//transcription regulatory region DNA binding	GO:0006357//regulation of transcription by RNA polymerase II;GO:0051091//positive regulation of DNA-binding transcription factor activity;GO:0060612//adipose tissue development;GO:1903508//positive regulation of nucleic acid-templated transcription
ncbi_606745	718	572	626	1785	1607	1478	15.53	16.32	16.46	47.03	45.11	46.3	16.1033	46.1467	1.51887	4.31888e-124	4.12926e-122	ADORA2B	adenosine A2b receptor	Environmental Information Processing;Environmental Information Processing;Environmental Information Processing;Human Diseases;Organismal Systems	Signaling molecules and interaction;Signal transduction;Signal transduction;Substance dependence;Circulatory system	ko04080//Neuroactive ligand-receptor interaction;ko04015//Rap1 signaling pathway;ko04020//Calcium signaling pathway;ko05034//Alcoholism;ko04270//Vascular smooth muscle contraction	K04267;K04267;K04267;K04267;K04267	GO:0005886//plasma membrane;GO:0016020//membrane;GO:0016021//integral component of membrane;GO:0045202//synapse;GO:0098685//Schaffer collateral - CA1 synapse;GO:0098978//glutamatergic synapse	GO:0001609//G protein-coupled adenosine receptor activity;GO:0004930//G protein-coupled receptor activity	GO:0001973//adenosine receptor signaling pathway;GO:0002882//positive regulation of chronic inflammatory response to non-antigenic stimulus;GO:0007165//signal transduction;GO:0007186//G protein-coupled receptor signaling pathway;GO:0007189//adenylate cyclase-activating G protein-coupled receptor signaling pathway;GO:0010575//positive regulation of vascular endothelial growth factor production;GO:…
ncbi_100521665	235	177	184	1005	872	806	8.13	7.91	6.66	38.25	34.67	37.17	7.56667	36.6967	2.27792	4.32398e-124	4.12926e-122	TPPP3	tubulin polymerization promoting protein family member 3, transcript variant X3	-	-	-	-	GO:0005874//microtubule;GO:0048471//perinuclear region of cytoplasm;GO:0097427//microtubule bundle	GO:0015631//tubulin binding	GO:0001578//microtubule bundle formation;GO:0007566//embryo implantation;GO:0032273//positive regulation of protein polymerization;GO:0046697//decidualization;GO:0046785//microtubule polymerization
ncbi_100525579	8967	6998	7816	2385	2358	1944	65.23	66.82	69.07	21.07	22.25	20.33	67.04	21.2167	-1.65982	5.61629e-124	5.32855e-122	CDH11	cadherin 11	-	-	-	-	GO:0005737//cytoplasm;GO:0005886//plasma membrane;GO:0005912//adherens junction;GO:0009986//cell surface;GO:0016020//membrane;GO:0016021//integral component of membrane;GO:0016342//catenin complex;GO:0045202//synapse;GO:0098685//Schaffer collateral - CA1 synapse;GO:0098978//glutamatergic synapse	GO:0005509//calcium ion binding;GO:0008092//cytoskeletal protein binding;GO:0045296//cadherin binding	GO:0000902//cell morphogenesis;GO:0007043//cell-cell junction assembly;GO:0007155//cell adhesion;GO:0007156//homophilic cell adhesion via plasma membrane adhesion molecules;GO:0007275//multicellular organism development;GO:0016339//calcium-dependent cell-cell adhesion via plasma membrane cell adhesion molecules;GO:0021957//corticospinal tract morphogenesis;GO:0034332//adherens junction organizati…
ncbi_100621722	3032	2119	2490	4834	4698	4159	28.21	26.01	28.15	54.8	56.71	56.03	27.4567	55.8467	1.02431	1.16476e-122	1.09795e-120	FBLN2	fibulin 2, transcript variant X1	-	-	-	-	GO:0005576//extracellular region;GO:0062023//collagen-containing extracellular matrix	GO:0005509//calcium ion binding;GO:0005515//protein binding;GO:0030023//extracellular matrix constituent conferring elasticity;GO:0050840//extracellular matrix binding	GO:0010811//positive regulation of cell-substrate adhesion;GO:0030198//extracellular matrix organization
ncbi_100514402	277	177	206	961	1020	862	2.07	1.75	1.87	8.76	9.9	9.34	1.89667	9.33333	2.29893	8.13178e-120	7.47254e-118	ADCY3	adenylate cyclase 3, transcript variant X1	Organismal Systems;Human Diseases;Human Diseases;Organismal Systems;Human Diseases;Environmental Information Processing;Environmental Information Processing;Environmental Information Processing;Organismal Systems;Metabolism;Environmental Information Processing;Human Diseases;Organismal Systems;Organismal Systems;Environmental Information Processing;Organismal Systems;Environmental Information Pro…	Sensory system;Cancers;Infectious diseases;Environmental adaptation;Infectious diseases;Signal transduction;Signal transduction;Signal transduction;Immune system;Nucleotide metabolism;Signal transduction;Endocrine and metabolic diseases;Endocrine system;Nervous system;Signal transduction;Circulatory system;Signal transduction;Endocrine system;Endocrine system;Immune system;Circulatory system;Cell…	ko04740//Olfactory transduction;ko05200//Pathways in cancer;ko05166//HTLV-I infection;ko04714//Thermogenesis;ko05163//Human cytomegalovirus infection;ko04015//Rap1 signaling pathway;ko04024//cAMP signaling pathway;ko04020//Calcium signaling pathway;ko04062//Chemokine signaling pathway;ko00230//Purine metabolism;ko04022//cGMP - PKG signaling pathway;ko04934//Cushing syndrome;ko04921//Oxytocin sign…	K08043;K08043;K08043;K08043;K08043;K08043;K08043;K08043;K08043;K08043;K08043;K08043;K08043;K08043;K08043;K08043;K08043;K08043;K08043;K08043;K08043;K08043;K08043;K08043;K08043;K08043;K08043;K08043;K08043;K08043;K08043;K08043;K08043;K08043;K08043;K08043;K08043;K08043;K08043;K08043;K08043;K08043;K08043;K08043;K08043;K08043;K08043;K08043	-	-	-
ncbi_100157238	3674	2869	3039	719	707	701	22.88	25.17	21.05	5.89	5.89	7.24	23.0333	6.34	-1.86117	1.21351e-119	1.10816e-117	ADAMTSL3	ADAMTS like 3, transcript variant X1	-	-	-	-	GO:0043231//intracellular membrane-bounded organelle	GO:0008233//peptidase activity	GO:0006508//proteolysis
ncbi_100626947	47	32	35	598	515	475	0.48	0.42	0.42	7.42	6.82	7.01	0.44	7.08333	4.00885	4.9865e-119	4.52532e-117	WNT7B	Wnt family member 7B, transcript variant X1	Human Diseases;Human Diseases;Human Diseases;Human Diseases;Human Diseases;Environmental Information Processing;Human Diseases;Environmental Information Processing;Human Diseases;Human Diseases;Environmental Information Processing;Cellular Processes;Organismal Systems;Human Diseases	Cancers;Infectious diseases;Infectious diseases;Cancers;Cancers;Signal transduction;Endocrine and metabolic diseases;Signal transduction;Cancers;Cancers;Signal transduction;Cellular community - eukaryotes;Endocrine system;Cancers	ko05200//Pathways in cancer;ko05165//Human papillomavirus infection;ko05166//HTLV-I infection;ko05205//Proteoglycans in cancer;ko05225//Hepatocellular carcinoma;ko04390//Hippo signaling pathway;ko04934//Cushing syndrome;ko04150//mTOR signaling pathway;ko05226//Gastric cancer;ko05224//Breast cancer;ko04310//Wnt signaling pathway;ko04550//Signaling pathways regulating pluripotency of stem cells;ko0…	K00572;K00572;K00572;K00572;K00572;K00572;K00572;K00572;K00572;K00572;K00572;K00572;K00572;K00572	GO:0005576//extracellular region;GO:0005615//extracellular space	GO:0005102//signaling receptor binding;GO:0005109//frizzled binding;GO:0048018//receptor ligand activity	GO:0007275//multicellular organism development;GO:0016055//Wnt signaling pathway;GO:0021871//forebrain regionalization;GO:0030182//neuron differentiation;GO:0045165//cell fate commitment;GO:0046330//positive regulation of JNK cascade;GO:0048144//fibroblast proliferation;GO:0060070//canonical Wnt signaling pathway;GO:0061180//mammary gland epithelium development;GO:0071300//cellular response to re…
ncbi_100037969	1048	881	944	62	63	54	6.8	7.31	7.7	0.58	0.55	0.57	7.27	0.566667	-3.68138	1.99422e-116	1.77668e-114	PDE7B	phosphodiesterase 7B, transcript variant X1	Metabolism;Human Diseases	Nucleotide metabolism;Substance dependence	ko00230//Purine metabolism;ko05032//Morphine addiction	K18436;K18436	-	GO:0004114//3',5'-cyclic-nucleotide phosphodiesterase activity;GO:0004115//3',5'-cyclic-AMP phosphodiesterase activity;GO:0008081//phosphoric diester hydrolase activity;GO:0016787//hydrolase activity;GO:0046872//metal ion binding	GO:0007165//signal transduction
ncbi_100621139	869	681	764	2254	2208	2420	4.48	4.63	4.8	14.17	14.78	18.09	4.63667	15.68	1.75777	3.28693e-116	2.91063e-114	AGRN	agrin, transcript variant X1	Environmental Information Processing	Signaling molecules and interaction	ko04512//ECM-receptor interaction	K06254	GO:0005604//basement membrane;GO:0005829//cytosol;GO:0005886//plasma membrane;GO:0045202//synapse;GO:0062023//collagen-containing extracellular matrix	GO:0005509//calcium ion binding;GO:0005515//protein binding;GO:0043236//laminin binding	GO:0007213//G protein-coupled acetylcholine receptor signaling pathway;GO:0007528//neuromuscular junction development;GO:0008045//motor neuron axon guidance;GO:0008582//regulation of synaptic growth at neuromuscular junction;GO:0009887//animal organ morphogenesis;GO:0009888//tissue development;GO:0016358//dendrite development;GO:0043113//receptor clustering
ncbi_100523979	364	276	289	1271	1058	1024	5.19	5.19	4.99	22.02	19.61	21.2	5.12333	20.9433	2.03134	1.13824e-115	1.00186e-113	CCNG2	cyclin G2, transcript variant X2	Environmental Information Processing;Cellular Processes	Signal transduction;Cell growth and death	ko04068//FoxO signaling pathway;ko04115//p53 signaling pathway	K10146;K10146	GO:0000307//cyclin-dependent protein kinase holoenzyme complex;GO:0005634//nucleus;GO:0005737//cytoplasm	GO:0004672//protein kinase activity;GO:0016538//cyclin-dependent protein serine/threonine kinase regulator activity;GO:0019901//protein kinase binding	GO:0000079//regulation of cyclin-dependent protein serine/threonine kinase activity;GO:0006468//protein phosphorylation;GO:0044772//mitotic cell cycle phase transition;GO:0051726//regulation of cell cycle
ncbi_100154672	455	325	362	1152	1157	1059	2.59	2.44	2.51	7.99	8.55	8.74	2.51333	8.42667	1.74536	9.86945e-115	8.58348e-113	TICRR	TOPBP1 interacting checkpoint and replication regulator	-	-	-	-	GO:0005634//nucleus;GO:0005654//nucleoplasm	GO:0003682//chromatin binding	GO:0006260//DNA replication;GO:0010212//response to ionizing radiation;GO:0030174//regulation of DNA-dependent DNA replication initiation;GO:0033314//mitotic DNA replication checkpoint
ncbi_397191	13830	10901	12162	2683	2940	2907	189.74	196.5	203	44.62	52.52	57.75	196.413	51.63	-1.92761	9.90245e-114	8.46109e-112	HSP90B1	heat shock protein 90 beta family member 1	Human Diseases;Environmental Information Processing;Genetic Information Processing;Human Diseases;Organismal Systems;Human Diseases;Organismal Systems;Organismal Systems	Cancers;Signal transduction;Folding, sorting and degradation;Cardiovascular diseases;Endocrine system;Cancers;Immune system;Endocrine system	ko05200//Pathways in cancer;ko04151//PI3K-Akt signaling pathway;ko04141//Protein processing in endoplasmic reticulum;ko05418//Fluid shear stress and atherosclerosis;ko04915//Estrogen signaling pathway;ko05215//Prostate cancer;ko04657//IL-17 signaling pathway;ko04918//Thyroid hormone synthesis	K09487;K09487;K09487;K09487;K09487;K09487;K09487;K09487	GO:0005783//endoplasmic reticulum;GO:0005788//endoplasmic reticulum lumen;GO:0005789//endoplasmic reticulum membrane;GO:0005829//cytosol;GO:0005886//plasma membrane;GO:0030496//midbody;GO:0032991//protein-containing complex;GO:0034663//endoplasmic reticulum chaperone complex;GO:0048471//perinuclear region of cytoplasm	GO:0003723//RNA binding;GO:0005524//ATP binding;GO:0019903//protein phosphatase binding;GO:0050750//low-density lipoprotein particle receptor binding;GO:0051082//unfolded protein binding	GO:0001666//response to hypoxia;GO:0006457//protein folding;GO:0030433//ubiquitin-dependent ERAD pathway;GO:0030970//retrograde protein transport, ER to cytosol;GO:0031247//actin rod assembly;GO:0043066//negative regulation of apoptotic process;GO:0043666//regulation of phosphoprotein phosphatase activity;GO:0071318//cellular response to ATP
ncbi_100514873	2201	1618	1892	3611	3508	3029	29.01	27.63	29.86	58.19	60.96	57.98	28.8333	59.0433	1.03404	6.21844e-113	5.25188e-111	BHLHE40	basic helix-loop-helix family member e40	Organismal Systems	Environmental adaptation	ko04710//Circadian rhythm	K03729	GO:0005634//nucleus	GO:0000977//RNA polymerase II regulatory region sequence-specific DNA binding;GO:0001227//DNA-binding transcription repressor activity, RNA polymerase II-specific;GO:0003677//DNA binding;GO:0046983//protein dimerization activity	GO:0000122//negative regulation of transcription by RNA polymerase II;GO:0006355//regulation of transcription, DNA-templated;GO:0009952//anterior/posterior pattern specification;GO:0030154//cell differentiation;GO:0032922//circadian regulation of gene expression;GO:0050767//regulation of neurogenesis
ncbi_100627508	1850	1520	1538	3534	3126	2953	111.26	120.64	112.47	259.01	244.09	257.33	114.79	253.477	1.14286	1.7466e-112	1.46664e-110	EIF4EBP1	eukaryotic translation initiation factor 4E binding protein 1	Environmental Information Processing;Human Diseases;Human Diseases;Cellular Processes;Environmental Information Processing;Genetic Information Processing;Organismal Systems;Environmental Information Processing;Environmental Information Processing;Human Diseases;Organismal Systems;Environmental Information Processing;Human Diseases;Human Diseases	Signal transduction;Infectious diseases;Infectious diseases;Cell growth and death;Signal transduction;Translation;Endocrine system;Signal transduction;Signal transduction;Cancers;Aging;Signal transduction;Drug resistance;Cancers	ko04151//PI3K-Akt signaling pathway;ko05165//Human papillomavirus infection;ko05163//Human cytomegalovirus infection;ko04218//Cellular senescence;ko04150//mTOR signaling pathway;ko03013//RNA transport;ko04910//Insulin signaling pathway;ko04152//AMPK signaling pathway;ko04066//HIF-1 signaling pathway;ko05231//Choline metabolism in cancer;ko04211//Longevity regulating pathway - mammal;ko04012//ErbB…	K07205;K07205;K07205;K07205;K07205;K07205;K07205;K07205;K07205;K07205;K07205;K07205;K07205;K07205	GO:0005737//cytoplasm	GO:0008190//eukaryotic initiation factor 4E binding	GO:0045947//negative regulation of translational initiation
ncbi_100514221	970	709	711	1932	1947	1767	11.98	11.54	10.67	28.37	30.41	31.05	11.3967	29.9433	1.39362	3.09682e-112	2.58558e-110	TELO2	telomere maintenance 2, transcript variant X1	Environmental Information Processing;Genetic Information Processing	Signal transduction;Replication and repair	ko04150//mTOR signaling pathway;ko03460//Fanconi anemia pathway	K11137;K11137	GO:0000784//nuclear chromosome, telomeric region;GO:0005634//nucleus;GO:0005737//cytoplasm;GO:0005829//cytosol;GO:0016604//nuclear body;GO:0031931//TORC1 complex;GO:0031932//TORC2 complex;GO:0034399//nuclear periphery;GO:0070209//ASTRA complex	GO:0019901//protein kinase binding;GO:0042162//telomeric DNA binding;GO:0044877//protein-containing complex binding;GO:0051879//Hsp90 protein binding;GO:0060090//molecular adaptor activity	GO:0007004//telomere maintenance via telomerase;GO:0032006//regulation of TOR signaling;GO:0050821//protein stabilization;GO:0071902//positive regulation of protein serine/threonine kinase activity;GO:1904263//positive regulation of TORC1 signaling;GO:1904515//positive regulation of TORC2 signaling
ncbi_110255660	1638	1213	1336	179	196	147	17.27	16.87	17.13	2.3	2.69	2.25	17.09	2.41333	-2.82405	1.08165e-111	8.97954e-110	LMOD1	leiomodin 1	-	-	-	-	GO:0005829//cytosol;GO:0005856//cytoskeleton;GO:0005865//striated muscle thin filament;GO:0030016//myofibril	GO:0003779//actin binding;GO:0005523//tropomyosin binding	GO:0006936//muscle contraction;GO:0007015//actin filament organization;GO:0030239//myofibril assembly;GO:0030838//positive regulation of actin filament polymerization;GO:0045010//actin nucleation;GO:0051694//pointed-end actin filament capping
ncbi_100038020	1223	1086	1095	3020	2859	2342	84.2	98.65	91.68	253.35	255.5	233.59	91.51	247.48	1.43531	2.59468e-111	2.14186e-109	CSTB	cystatin B	-	-	-	-	GO:0005615//extracellular space;GO:0005634//nucleus;GO:0005730//nucleolus;GO:0005737//cytoplasm;GO:0005829//cytosol	GO:0002020//protease binding;GO:0004866//endopeptidase inhibitor activity;GO:0004869//cysteine-type endopeptidase inhibitor activity;GO:0030414//peptidase inhibitor activity	GO:0008344//adult locomotory behavior;GO:0010466//negative regulation of peptidase activity;GO:0010951//negative regulation of endopeptidase activity;GO:0045861//negative regulation of proteolysis
ncbi_100520004	1514	1345	1308	3487	3054	2845	29.71	34.81	31.21	83.25	77.75	80.75	31.91	80.5833	1.33647	9.17035e-110	7.44378e-108	CTSF	cathepsin F, transcript variant X1	Cellular Processes;Cellular Processes	Cell growth and death;Transport and catabolism	ko04210//Apoptosis;ko04142//Lysosome	K01373;K01373	-	GO:0008234//cysteine-type peptidase activity	GO:0006508//proteolysis
ncbi_100286871	2040	1427	1560	3846	3986	4069	29.99	28.23	28.27	71.15	79.58	91.54	28.83	80.7567	1.48601	1.0204e-109	8.23707e-108	PDK1	pyruvate dehydrogenase kinase 1	Organismal Systems;Environmental Information Processing;Human Diseases	Development;Signal transduction;Cancers	ko04360//Axon guidance;ko04066//HIF-1 signaling pathway;ko05230//Central carbon metabolism in cancer	K12077;K12077;K12077	GO:0005654//nucleoplasm;GO:0005730//nucleolus;GO:0005739//mitochondrion;GO:0005759//mitochondrial matrix;GO:0005967//mitochondrial pyruvate dehydrogenase complex	GO:0000166//nucleotide binding;GO:0004672//protein kinase activity;GO:0004674//protein serine/threonine kinase activity;GO:0004740//pyruvate dehydrogenase (acetyl-transferring) kinase activity;GO:0005524//ATP binding;GO:0016301//kinase activity;GO:0016740//transferase activity	GO:0006468//protein phosphorylation;GO:0008283//cell proliferation;GO:0008631//intrinsic apoptotic signaling pathway in response to oxidative stress;GO:0010510//regulation of acetyl-CoA biosynthetic process from pyruvate;GO:0010906//regulation of glucose metabolic process;GO:0016310//phosphorylation;GO:0042593//glucose homeostasis;GO:0097411//hypoxia-inducible factor-1alpha signaling pathway;GO:1…
ncbi_100156484	305	374	308	2117	1753	1677	5.55	8.63	6.6	46.27	40.74	43.31	6.92667	43.44	2.64879	1.55899e-108	1.25156e-106	MAFF	MAF bZIP transcription factor F, transcript variant X2	-	-	-	-	GO:0005634//nucleus;GO:0005654//nucleoplasm;GO:0005739//mitochondrion	GO:0000978//RNA polymerase II proximal promoter sequence-specific DNA binding;GO:0001228//DNA-binding transcription activator activity, RNA polymerase II-specific;GO:0003677//DNA binding;GO:0003700//DNA-binding transcription factor activity;GO:0043565//sequence-specific DNA binding	GO:0001701//in utero embryonic development;GO:0006355//regulation of transcription, DNA-templated;GO:0035914//skeletal muscle cell differentiation;GO:0045604//regulation of epidermal cell differentiation;GO:0045944//positive regulation of transcription by RNA polymerase II
ncbi_100157138	153	125	131	767	674	609	3.97	4.28	4.11	24.24	22.7	22.88	4.12	23.2733	2.49796	4.41992e-108	3.52893e-106	PNP	purine nucleoside phosphorylase, transcript variant X3	Metabolism;Metabolism;Metabolism;Metabolism	Global and overview maps;Nucleotide metabolism;Nucleotide metabolism;Metabolism of cofactors and vitamins	ko01100//Metabolic pathways;ko00230//Purine metabolism;ko00240//Pyrimidine metabolism;ko00760//Nicotinate and nicotinamide metabolism	K03783;K03783;K03783;K03783	GO:0005737//cytoplasm;GO:0005829//cytosol	GO:0001882//nucleoside binding;GO:0002060//purine nucleobase binding;GO:0003824//catalytic activity;GO:0004731//purine-nucleoside phosphorylase activity;GO:0008144//drug binding;GO:0016740//transferase activity;GO:0016757//transferase activity, transferring glycosyl groups;GO:0016763//transferase activity, transferring pentosyl groups;GO:0042301//phosphate ion binding;GO:0042802//identical protei…	GO:0006139//nucleobase-containing compound metabolic process;GO:0006148//inosine catabolic process;GO:0006738//nicotinamide riboside catabolic process;GO:0006955//immune response;GO:0009116//nucleoside metabolic process;GO:0009165//nucleotide biosynthetic process;GO:0034418//urate biosynthetic process;GO:0042102//positive regulation of T cell proliferation;GO:0042493//response to drug;GO:0046638/…
ncbi_106509723	1316	962	1110	91	63	90	21.84	21.66	19.41	1.54	1	1.61	20.97	1.38333	-3.92211	9.90425e-108	7.86473e-106	OGN	osteoglycin	-	-	-	-	-	GO:0005515//protein binding	-
ncbi_100153052	655	464	551	1571	1503	1260	13.92	13.01	14.24	40.69	41.47	38.8	13.7233	40.32	1.55486	4.08121e-107	3.20281e-105	SMS	spermine synthase	Metabolism;Metabolism;Metabolism;Metabolism;Metabolism	Global and overview maps;Metabolism of other amino acids;Amino acid metabolism;Amino acid metabolism;Metabolism of other amino acids	ko01100//Metabolic pathways;ko00480//Glutathione metabolism;ko00330//Arginine and proline metabolism;ko00270//Cysteine and methionine metabolism;ko00410//beta-Alanine metabolism	K00802;K00802;K00802;K00802;K00802	-	GO:0016740//transferase activity;GO:0016768//spermine synthase activity	GO:0006596//polyamine biosynthetic process;GO:0006597//spermine biosynthetic process;GO:0008215//spermine metabolic process
ncbi_733672	2210	1681	1890	4342	3644	3772	180.92	181.56	188.16	433.1	387.21	447.3	183.547	422.537	1.20293	1.37267e-106	1.06681e-104	CST3	cystatin C	Organismal Systems	Digestive system	ko04970//Salivary secretion	K13899	GO:0005576//extracellular region;GO:0005615//extracellular space;GO:0005794//Golgi apparatus;GO:0005886//plasma membrane	GO:0001540//amyloid-beta binding;GO:0002020//protease binding;GO:0004866//endopeptidase inhibitor activity;GO:0004869//cysteine-type endopeptidase inhibitor activity;GO:0030414//peptidase inhibitor activity;GO:0042802//identical protein binding	GO:0006952//defense response;GO:0010466//negative regulation of peptidase activity;GO:0010711//negative regulation of collagen catabolic process;GO:0010716//negative regulation of extracellular matrix disassembly;GO:0010951//negative regulation of endopeptidase activity;GO:0034103//regulation of tissue remodeling;GO:0045861//negative regulation of proteolysis;GO:0060311//negative regulation of el…
ncbi_641309	4953	3833	4300	1244	1198	985	42.8	44.03	45.22	13.51	14.05	13	44.0167	13.52	-1.70295	7.53929e-106	5.82839e-104	PKD2	polycystin 2, transient receptor potential cation channel	-	-	-	-	GO:0002133//polycystin complex;GO:0005623//cell;GO:0005737//cytoplasm;GO:0005783//endoplasmic reticulum;GO:0005789//endoplasmic reticulum membrane;GO:0005794//Golgi apparatus;GO:0005876//spindle microtubule;GO:0005886//plasma membrane;GO:0005887//integral component of plasma membrane;GO:0005911//cell-cell junction;GO:0005929//cilium;GO:0009925//basal plasma membrane;GO:0015630//microtubule cytosk…	GO:0005102//signaling receptor binding;GO:0005244//voltage-gated ion channel activity;GO:0005245//voltage-gated calcium channel activity;GO:0005248//voltage-gated sodium channel activity;GO:0005249//voltage-gated potassium channel activity;GO:0005261//cation channel activity;GO:0005262//calcium channel activity;GO:0005267//potassium channel activity;GO:0005509//calcium ion binding;GO:0008092//cyt…	GO:0001658//branching involved in ureteric bud morphogenesis;GO:0001822//kidney development;GO:0001889//liver development;GO:0001892//embryonic placenta development;GO:0001947//heart looping;GO:0003127//detection of nodal flow;GO:0006816//calcium ion transport;GO:0006874//cellular calcium ion homeostasis;GO:0007050//cell cycle arrest;GO:0007259//JAK-STAT cascade;GO:0007368//determination of left/…
ncbi_100511693	6738	4782	5577	1705	1612	1512	67.95	63.6	68.4	20.98	21.14	22.15	66.65	21.4233	-1.63742	2.4847e-105	1.91074e-103	MSRB3	methionine sulfoxide reductase B3, transcript variant X1	-	-	-	-	GO:0005737//cytoplasm	GO:0016491//oxidoreductase activity;GO:0016671//oxidoreductase activity, acting on a sulfur group of donors, disulfide as acceptor;GO:0033743//peptide-methionine (R)-S-oxide reductase activity;GO:0046872//metal ion binding	GO:0006979//response to oxidative stress;GO:0030091//protein repair;GO:0055114//oxidation-reduction process
ncbi_444997	2537	2116	2169	495	441	385	65.69	72.3	68.31	15.62	14.82	14.43	68.7667	14.9567	-2.20092	1.30995e-104	9.96859e-103	FADS2	fatty acid desaturase 2	Organismal Systems;Metabolism;Metabolism;Metabolism	Endocrine system;Global and overview maps;Lipid metabolism;Lipid metabolism	ko03320//PPAR signaling pathway;ko01212//Fatty acid metabolism;ko01040//Biosynthesis of unsaturated fatty acids;ko00592//alpha-Linolenic acid metabolism	K10226;K10226;K10226;K10226	GO:0016020//membrane;GO:0016021//integral component of membrane	GO:0016491//oxidoreductase activity	GO:0006629//lipid metabolic process;GO:0055114//oxidation-reduction process
ncbi_100625876	748	526	737	2041	1885	1823	11.23	10.41	13.45	37.31	36.7	39.61	11.6967	37.8733	1.69508	1.40666e-103	1.05942e-101	SLC2A5	solute carrier family 2 member 5	Organismal Systems	Digestive system	ko04973//Carbohydrate digestion and absorption	K08143	GO:0005886//plasma membrane;GO:0005887//integral component of plasma membrane;GO:0016020//membrane;GO:0016021//integral component of membrane;GO:0016324//apical plasma membrane	GO:0005353//fructose transmembrane transporter activity;GO:0022857//transmembrane transporter activity	GO:0003044//regulation of systemic arterial blood pressure mediated by a chemical signal;GO:0009750//response to fructose;GO:0015755//fructose transmembrane transport;GO:0055085//transmembrane transport;GO:0071332//cellular response to fructose stimulus;GO:1990539//fructose import across plasma membrane
ncbi_102166764	4457	3271	3787	943	1032	868	44.13	42.73	45.6	11.36	13.26	12.45	44.1533	12.3567	-1.83723	1.98477e-102	1.47956e-100	COLEC12	collectin subfamily member 12, transcript variant X1	Cellular Processes	Transport and catabolism	ko04145//Phagosome	K10062	GO:0005581//collagen trimer;GO:0016020//membrane;GO:0016021//integral component of membrane	GO:0005044//scavenger receptor activity;GO:0030169//low-density lipoprotein particle binding;GO:0030246//carbohydrate binding;GO:0038023//signaling receptor activity;GO:0038187//pattern recognition receptor activity	GO:0006910//phagocytosis, recognition;GO:0006955//immune response;GO:0034138//toll-like receptor 3 signaling pathway;GO:0042742//defense response to bacterium;GO:0060355//positive regulation of cell adhesion molecule production;GO:0071360//cellular response to exogenous dsRNA
ncbi_100513309	2301	2050	1884	4661	4466	3850	57.94	62.73	53.17	184.19	190.17	188.4	57.9467	187.587	1.69476	3.24565e-102	2.39506e-100	TRH	thyrotropin releasing hormone	-	-	-	-	GO:0005576//extracellular region;GO:0005634//nucleus;GO:0005886//plasma membrane;GO:0030141//secretory granule	GO:0005179//hormone activity;GO:0008437//thyrotropin-releasing hormone activity	GO:0001692//histamine metabolic process;GO:0009755//hormone-mediated signaling pathway;GO:0014050//negative regulation of glutamate secretion;GO:0014054//positive regulation of gamma-aminobutyric acid secretion;GO:0032024//positive regulation of insulin secretion;GO:0042755//eating behavior
ncbi_100154269	295	233	251	909	835	794	3.24	3.39	3.37	12.03	11.8	12.54	3.33333	12.1233	1.86275	3.36289e-101	2.45676e-99	MXI1	MAX interactor 1, dimerization protein, transcript variant X1	-	-	-	-	GO:0005654//nucleoplasm;GO:0005730//nucleolus;GO:0005829//cytosol;GO:0090575//RNA polymerase II transcription factor complex	GO:0000977//RNA polymerase II regulatory region sequence-specific DNA binding;GO:0001227//DNA-binding transcription repressor activity, RNA polymerase II-specific;GO:0046983//protein dimerization activity	GO:0000122//negative regulation of transcription by RNA polymerase II
ncbi_100515931	504	387	467	1223	1213	1142	3.87	3.92	4.37	11.46	12.1	12.74	4.05333	12.1	1.57783	6.56952e-101	4.77549e-99	PPP1R3B	protein phosphatase 1 regulatory subunit 3B, transcript variant X1	Organismal Systems;Human Diseases	Endocrine system;Endocrine and metabolic diseases	ko04910//Insulin signaling pathway;ko04931//Insulin resistance	K07189;K07189	GO:0000164//protein phosphatase type 1 complex	GO:0005515//protein binding;GO:0019888//protein phosphatase regulator activity	GO:0005975//carbohydrate metabolic process;GO:0005977//glycogen metabolic process;GO:0005981//regulation of glycogen catabolic process;GO:0043666//regulation of phosphoprotein phosphatase activity
ncbi_100622637	3487	2741	3133	781	753	605	19.61	20.39	21.4	5.37	5.48	4.91	20.4667	5.25333	-1.96197	6.86216e-100	4.96352e-98	NRP2	neuropilin 2, transcript variant X1	-	-	-	-	GO:0016020//membrane;GO:0016021//integral component of membrane;GO:0030424//axon;GO:0098978//glutamatergic synapse;GO:0099055//integral component of postsynaptic membrane	GO:0005021//vascular endothelial growth factor-activated receptor activity;GO:0017154//semaphorin receptor activity;GO:0046872//metal ion binding	GO:0001525//angiogenesis;GO:0001755//neural crest cell migration;GO:0001764//neuron migration;GO:0003148//outflow tract septum morphogenesis;GO:0007275//multicellular organism development;GO:0007399//nervous system development;GO:0007411//axon guidance;GO:0007507//heart development;GO:0021612//facial nerve structural organization;GO:0021649//vestibulocochlear nerve structural organization;GO:0021…
ncbi_100156949	894	628	654	1738	1713	1521	7.8	7.23	6.94	18.47	19.4	19.22	7.32333	19.03	1.3777	1.90046e-99	1.36786e-97	MELTF	melanotransferrin	-	-	-	-	GO:0005576//extracellular region;GO:0005615//extracellular space;GO:0009986//cell surface;GO:0046658//anchored component of plasma membrane	GO:0005506//iron ion binding	GO:0006826//iron ion transport;GO:0010756//positive regulation of plasminogen activation;GO:0090091//positive regulation of extracellular matrix disassembly;GO:1900025//negative regulation of substrate adhesion-dependent cell spreading
ncbi_100512427	3342	2627	2801	801	710	671	29.3	30.4	29.82	8.54	8.09	8.5	29.84	8.37667	-1.8328	4.77551e-99	3.42034e-97	CLMP	CXADR like membrane protein, transcript variant X1	-	-	-	-	GO:0005881//cytoplasmic microtubule;GO:0016020//membrane;GO:0016021//integral component of membrane	-	-
ncbi_100156649	1876	1499	1516	3248	3420	2745	31.88	33.57	31.37	66.71	74.69	67.45	32.2733	69.6167	1.10909	6.62575e-99	4.72238e-97	UAP1	UDP-N-acetylglucosamine pyrophosphorylase 1, transcript variant X3	Metabolism;Metabolism	Global and overview maps;Carbohydrate metabolism	ko01100//Metabolic pathways;ko00520//Amino sugar and nucleotide sugar metabolism	K00972;K00972	-	GO:0003977//UDP-N-acetylglucosamine diphosphorylase activity;GO:0070569//uridylyltransferase activity	GO:0006048//UDP-N-acetylglucosamine biosynthetic process
ncbi_397566	1173	999	990	2195	2135	1903	18.18	20.35	18.58	41.57	43.15	42.95	19.0367	42.5567	1.1606	9.48805e-99	6.6971e-97	PGM1	phosphoglucomutase 1	Metabolism;Metabolism;Metabolism;Metabolism;Metabolism;Metabolism;Metabolism	Global and overview maps;Nucleotide metabolism;Carbohydrate metabolism;Carbohydrate metabolism;Carbohydrate metabolism;Carbohydrate metabolism;Carbohydrate metabolism	ko01100//Metabolic pathways;ko00230//Purine metabolism;ko00010//Glycolysis / Gluconeogenesis;ko00520//Amino sugar and nucleotide sugar metabolism;ko00500//Starch and sucrose metabolism;ko00052//Galactose metabolism;ko00030//Pentose phosphate pathway	K01835;K01835;K01835;K01835;K01835;K01835;K01835	GO:0005829//cytosol	GO:0000287//magnesium ion binding;GO:0004614//phosphoglucomutase activity;GO:0016868//intramolecular transferase activity, phosphotransferases;GO:0046872//metal ion binding	GO:0005975//carbohydrate metabolic process;GO:0005978//glycogen biosynthetic process;GO:0006006//glucose metabolic process;GO:0019388//galactose catabolic process;GO:0071704//organic substance metabolic process
ncbi_100141405	621	447	521	1360	1276	1152	16.89	16.04	17.23	45.06	45.03	45.38	16.72	45.1567	1.43336	2.6625e-98	1.86133e-96	CTSZ	cathepsin Z	Cellular Processes;Cellular Processes	Cell growth and death;Transport and catabolism	ko04210//Apoptosis;ko04142//Lysosome	K08568;K08568	GO:0005615//extracellular space;GO:0005764//lysosome;GO:0005783//endoplasmic reticulum;GO:0031410//cytoplasmic vesicle;GO:0043231//intracellular membrane-bounded organelle;GO:0099738//cell cortex region	GO:0004180//carboxypeptidase activity;GO:0004197//cysteine-type endopeptidase activity;GO:0008234//cysteine-type peptidase activity	GO:0006508//proteolysis;GO:0010757//negative regulation of plasminogen activation;GO:0032091//negative regulation of protein binding;GO:0051603//proteolysis involved in cellular protein catabolic process;GO:0060441//epithelial tube branching involved in lung morphogenesis;GO:1901214//regulation of neuron death
ncbi_100738589	16656	13029	14147	5974	5732	5244	149.97	154.78	154.91	65.54	66.99	68.4	153.22	66.9767	-1.19387	4.68103e-98	3.25688e-96	CCND1	cyclin D1	Human Diseases;Environmental Information Processing;Human Diseases;Human Diseases;Human Diseases;Cellular Processes;Human Diseases;Human Diseases;Human Diseases;Cellular Processes;Human Diseases;Cellular Processes;Environmental Information Processing;Environmental Information Processing;Human Diseases;Organismal Systems;Human Diseases;Human Diseases;Environmental Information Processing;Human Dise…	Cancers;Signal transduction;Infectious diseases;Infectious diseases;Infectious diseases;Cellular community - eukaryotes;Cancers;Cancers;Infectious diseases;Cellular community - eukaryotes;Cancers;Cell growth and death;Signal transduction;Signal transduction;Endocrine and metabolic diseases;Endocrine system;Cancers;Cancers;Signal transduction;Infectious diseases;Cancers;Signal transduction;Signal …	ko05200//Pathways in cancer;ko04151//PI3K-Akt signaling pathway;ko05165//Human papillomavirus infection;ko05166//HTLV-I infection;ko05163//Human cytomegalovirus infection;ko04510//Focal adhesion;ko05205//Proteoglycans in cancer;ko05203//Viral carcinogenesis;ko05167//Kaposi sarcoma-associated herpesvirus infection;ko04530//Tight junction;ko05225//Hepatocellular carcinoma;ko04218//Cellular senescen…	K04503;K04503;K04503;K04503;K04503;K04503;K04503;K04503;K04503;K04503;K04503;K04503;K04503;K04503;K04503;K04503;K04503;K04503;K04503;K04503;K04503;K04503;K04503;K04503;K04503;K04503;K04503;K04503;K04503;K04503;K04503;K04503;K04503;K04503;K04503;K04503;K04503;K04503;K04503;K04503;K04503;K04503;K04503;K04503;K04503	GO:0000307//cyclin-dependent protein kinase holoenzyme complex;GO:0005634//nucleus;GO:0005654//nucleoplasm;GO:0005737//cytoplasm;GO:0005923//bicellular tight junction;GO:0017053//transcriptional repressor complex	GO:0003714//transcription corepressor activity;GO:0004672//protein kinase activity;GO:0008134//transcription factor binding;GO:0016301//kinase activity;GO:0016538//cyclin-dependent protein serine/threonine kinase regulator activity;GO:0019899//enzyme binding;GO:0019901//protein kinase binding;GO:0042826//histone deacetylase binding;GO:0070064//proline-rich region binding	GO:0000079//regulation of cyclin-dependent protein serine/threonine kinase activity;GO:0000082//G1/S transition of mitotic cell cycle;GO:0000122//negative regulation of transcription by RNA polymerase II;GO:0000320//re-entry into mitotic cell cycle;GO:0001934//positive regulation of protein phosphorylation;GO:0006468//protein phosphorylation;GO:0006974//cellular response to DNA damage stimulus;GO…
ncbi_100511767	1235	914	911	2271	2140	1917	9.05	8.85	8.12	20.29	20.37	20.36	8.67333	20.34	1.22966	1.15515e-97	7.99904e-96	ARAP1	ArfGAP with RhoGAP domain, ankyrin repeat and PH domain 1	Cellular Processes	Transport and catabolism	ko04144//Endocytosis	K18439	GO:0005654//nucleoplasm;GO:0005794//Golgi apparatus;GO:0005802//trans-Golgi network;GO:0005829//cytosol;GO:0005886//plasma membrane;GO:0031410//cytoplasmic vesicle;GO:0043231//intracellular membrane-bounded organelle	GO:0005096//GTPase activator activity;GO:0005515//protein binding;GO:0005547//phosphatidylinositol-3,4,5-trisphosphate binding;GO:0046872//metal ion binding	GO:0007165//signal transduction;GO:0008360//regulation of cell shape;GO:0043547//positive regulation of GTPase activity;GO:0051270//regulation of cellular component movement;GO:0051491//positive regulation of filopodium assembly;GO:0051497//negative regulation of stress fiber assembly
ncbi_102165932	42	26	19	476	450	400	0.52	0.42	0.28	7.13	7.18	7.12	0.406667	7.14333	4.13468	1.9499e-97	1.34387e-95	FAM83G	family with sequence similarity 83 member G	-	-	-	-	GO:0005634//nucleus;GO:0005829//cytosol	-	GO:0030509//BMP signaling pathway
ncbi_100514413	1792	1332	1519	3096	2874	2462	8.99	8.82	9.27	18.93	18.72	17.9	9.02667	18.5167	1.03656	2.85116e-96	1.95579e-94	GTPBP2	GTP binding protein 2, transcript variant X1	-	-	-	-	GO:0043231//intracellular membrane-bounded organelle	GO:0003924//GTPase activity;GO:0005525//GTP binding	GO:0070966//nuclear-transcribed mRNA catabolic process, no-go decay;GO:0072344//rescue of stalled ribosome
ncbi_100511566	3659	2634	2871	616	674	648	23.16	21.34	22.35	5.23	5.79	6.73	22.2833	5.91667	-1.91311	8.85706e-96	6.01909e-94	UHRF1BP1L	UHRF1 binding protein 1 like, transcript variant X1	-	-	-	-	GO:0005769//early endosome;GO:0005829//cytosol	GO:0042803//protein homodimerization activity;GO:0062069//GARP complex binding	-
ncbi_396913	528	412	429	1228	1128	1034	16.81	17.31	16.61	47.64	46.62	47.69	16.91	47.3167	1.48447	5.11436e-95	3.45953e-93	JUN	Jun proto-oncogene, AP-1 transcription factor subunit	Human Diseases;Environmental Information Processing;Human Diseases;Environmental Information Processing;Cellular Processes;Human Diseases;Human Diseases;Human Diseases;Human Diseases;Cellular Processes;Human Diseases;Human Diseases;Organismal Systems;Organismal Systems;Human Diseases;Environmental Information Processing;Human Diseases;Cellular Processes;Human Diseases;Organismal Systems;Organisma…	Cancers;Signal transduction;Infectious diseases;Signal transduction;Cellular community - eukaryotes;Infectious diseases;Cancers;Infectious diseases;Infectious diseases;Cellular community - eukaryotes;Infectious diseases;Endocrine and metabolic diseases;Endocrine system;Immune system;Cancers;Signal transduction;Infectious diseases;Cell growth and death;Cardiovascular diseases;Endocrine system;Endo…	ko05200//Pathways in cancer;ko04010//MAPK signaling pathway;ko05166//HTLV-I infection;ko04024//cAMP signaling pathway;ko04510//Focal adhesion;ko05169//Epstein-Barr virus infection;ko05203//Viral carcinogenesis;ko05167//Kaposi sarcoma-associated herpesvirus infection;ko05168//Herpes simplex infection;ko04530//Tight junction;ko05164//Influenza A;ko04932//Non-alcoholic fatty liver disease (NAFLD);ko…	K04448;K04448;K04448;K04448;K04448;K04448;K04448;K04448;K04448;K04448;K04448;K04448;K04448;K04448;K04448;K04448;K04448;K04448;K04448;K04448;K04448;K04448;K04448;K04448;K04448;K04448;K04448;K04448;K04448;K04448;K04448;K04448;K04448;K04448;K04448;K04448;K04448;K04448;K04448;K04448;K04448;K04448;K04448;K04448;K04448;K04448;K04448	GO:0005634//nucleus	GO:0000976//transcription regulatory region sequence-specific DNA binding;GO:0003677//DNA binding;GO:0044212//transcription regulatory region DNA binding	GO:0006955//immune response;GO:0007265//Ras protein signal transduction;GO:0045893//positive regulation of transcription, DNA-templated;GO:0045893//positive regulation of transcription, DNA-templated;GO:0051091//positive regulation of DNA-binding transcription factor activity;GO:0071222//cellular response to lipopolysaccharide
ncbi_100512396	992	769	797	1786	1928	1642	8.35	8.54	8.16	18.32	21.06	20.02	8.35	19.8	1.24565	8.95911e-95	6.03233e-93	SLC35E1	solute carrier family 35 member E1	-	-	-	-	GO:0005794//Golgi apparatus;GO:0016020//membrane;GO:0016021//integral component of membrane	GO:0015297//antiporter activity;GO:0022857//transmembrane transporter activity	GO:0055085//transmembrane transport
MSTRG.57226	7920	6017	7137	2228	2144	2063	39.46	39.55	43.24	13.53	13.86	14.89	40.75	14.0933	-1.53179	5.87662e-94	3.9207e-92	INHBA	inhibin beta A chain precursor [Sus scrofa]	Environmental Information Processing;Cellular Processes;Environmental Information Processing	Signaling molecules and interaction;Cellular community - eukaryotes;Signal transduction	ko04060//Cytokine-cytokine receptor interaction;ko04550//Signaling pathways regulating pluripotency of stem cells;ko04350//TGF-beta signaling pathway	K04667;K04667;K04667	-	-	-
ncbi_100513307	890	711	757	2035	1720	1603	22.91	24.14	23.69	63.82	57.46	59.77	23.58	60.35	1.35579	6.43018e-94	4.27052e-92	DHRS11	dehydrogenase/reductase 11	-	-	-	-	GO:0005739//mitochondrion	GO:0003723//RNA binding;GO:0008168//methyltransferase activity;GO:0008173//RNA methyltransferase activity;GO:0016491//oxidoreductase activity	GO:0001510//RNA methylation;GO:0006396//RNA processing;GO:0055114//oxidation-reduction process
ncbi_100144462	1065	789	891	1802	1770	1606	11.05	10.35	11.44	22.49	24.39	24.29	10.9467	23.7233	1.11582	9.14793e-94	6.04798e-92	DDR1	discoidin domain receptor tyrosine kinase 1	-	-	-	-	GO:0005886//plasma membrane;GO:0005887//integral component of plasma membrane;GO:0016020//membrane;GO:0016021//integral component of membrane;GO:0043235//receptor complex	GO:0004672//protein kinase activity;GO:0004713//protein tyrosine kinase activity;GO:0004714//transmembrane receptor protein tyrosine kinase activity;GO:0005518//collagen binding;GO:0005524//ATP binding;GO:0038062//protein tyrosine kinase collagen receptor activity	GO:0001558//regulation of cell growth;GO:0001952//regulation of cell-matrix adhesion;GO:0006468//protein phosphorylation;GO:0007169//transmembrane receptor protein tyrosine kinase signaling pathway;GO:0007275//multicellular organism development;GO:0007566//embryo implantation;GO:0008285//negative regulation of cell proliferation;GO:0010715//regulation of extracellular matrix disassembly;GO:001490…
ncbi_100517989	7227	5624	6559	1758	1887	1751	84.4	86.58	93.45	25.07	28.8	29.66	88.1433	27.8433	-1.66252	3.06893e-93	2.01077e-91	FERMT2	fermitin family member 2, transcript variant X1	-	-	-	-	-	-	GO:0007229//integrin-mediated signaling pathway
ncbi_100152212	4731	3590	3896	944	1081	967	19.52	19.54	19.55	4.75	5.84	5.77	19.5367	5.45333	-1.84097	1.83718e-92	1.18775e-90	HECTD1	HECT domain E3 ubiquitin protein ligase 1, transcript variant X1	-	-	-	-	-	GO:0004842//ubiquitin-protein transferase activity;GO:0005515//protein binding;GO:0046872//metal ion binding	GO:0016567//protein ubiquitination;GO:0048856//anatomical structure development;GO:0070534//protein K63-linked ubiquitination
ncbi_397195	1570	1288	1364	2720	2735	2244	40.54	43.89	42.84	85.59	91.68	83.95	42.4233	87.0733	1.03737	7.85973e-92	5.05897e-90	ADM	adrenomedullin	-	-	-	-	GO:0005576//extracellular region;GO:0005615//extracellular space;GO:0005737//cytoplasm	GO:0005179//hormone activity;GO:0031700//adrenomedullin receptor binding	GO:0001570//vasculogenesis;GO:0001843//neural tube closure;GO:0002031//G protein-coupled receptor internalization;GO:0003073//regulation of systemic arterial blood pressure;GO:0007189//adenylate cyclase-activating G protein-coupled receptor signaling pathway;GO:0007507//heart development;GO:0008284//positive regulation of cell proliferation;GO:0010460//positive regulation of heart rate;GO:0031623…
ncbi_100627056	2513	1873	2050	503	523	444	16.11	15.84	16.08	3.98	4.3	4.21	16.01	4.16333	-1.94316	8.8221e-92	5.65349e-90	WNT5A	Wnt family member 5A, transcript variant X1	Human Diseases;Human Diseases;Human Diseases;Human Diseases;Organismal Systems;Human Diseases;Environmental Information Processing;Human Diseases;Environmental Information Processing;Human Diseases;Human Diseases;Environmental Information Processing;Cellular Processes;Organismal Systems;Human Diseases	Cancers;Infectious diseases;Infectious diseases;Cancers;Development;Cancers;Signal transduction;Endocrine and metabolic diseases;Signal transduction;Cancers;Cancers;Signal transduction;Cellular community - eukaryotes;Endocrine system;Cancers	ko05200//Pathways in cancer;ko05165//Human papillomavirus infection;ko05166//HTLV-I infection;ko05205//Proteoglycans in cancer;ko04360//Axon guidance;ko05225//Hepatocellular carcinoma;ko04390//Hippo signaling pathway;ko04934//Cushing syndrome;ko04150//mTOR signaling pathway;ko05226//Gastric cancer;ko05224//Breast cancer;ko04310//Wnt signaling pathway;ko04550//Signaling pathways regulating pluripo…	K00444;K00444;K00444;K00444;K00444;K00444;K00444;K00444;K00444;K00444;K00444;K00444;K00444;K00444;K00444	GO:0005576//extracellular region;GO:0005615//extracellular space;GO:0009986//cell surface;GO:0016020//membrane;GO:0016021//integral component of membrane;GO:0031012//extracellular matrix;GO:0098794//postsynapse;GO:0098978//glutamatergic synapse	GO:0003700//DNA-binding transcription factor activity;GO:0005102//signaling receptor binding;GO:0005109//frizzled binding;GO:0005115//receptor tyrosine kinase-like orphan receptor binding;GO:0005125//cytokine activity;GO:0019904//protein domain specific binding;GO:0044212//transcription regulatory region DNA binding;GO:1902379//chemoattractant activity involved in axon guidance	GO:0000187//activation of MAPK activity;GO:0001667//ameboidal-type cell migration;GO:0001736//establishment of planar polarity;GO:0001756//somitogenesis;GO:0001819//positive regulation of cytokine production;GO:0001837//epithelial to mesenchymal transition;GO:0001843//neural tube closure;GO:0001934//positive regulation of protein phosphorylation;GO:0001938//positive regulation of endothelial cell…
ncbi_100156209	829	677	678	1634	1558	1546	9.96	10.73	9.91	23.92	24.3	26.91	10.2	25.0433	1.29586	1.1032e-91	7.03883e-90	GBE1	1,4-alpha-glucan branching enzyme 1	Metabolism;Metabolism	Global and overview maps;Carbohydrate metabolism	ko01100//Metabolic pathways;ko00500//Starch and sucrose metabolism	K00700;K00700	GO:0005737//cytoplasm	GO:0003824//catalytic activity;GO:0003844//1,4-alpha-glucan branching enzyme activity;GO:0004553//hydrolase activity, hydrolyzing O-glycosyl compounds;GO:0043169//cation binding	GO:0005975//carbohydrate metabolic process;GO:0005978//glycogen biosynthetic process
ncbi_110257348	1179	952	1007	2241	1963	1931	20.23	21.55	21.01	46.85	43.72	48	20.93	46.19	1.14201	3.36301e-91	2.13639e-89	NKD2	naked cuticle homolog 2	Environmental Information Processing	Signal transduction	ko04310//Wnt signaling pathway	K03213	GO:0005737//cytoplasm	-	GO:0030178//negative regulation of Wnt signaling pathway
ncbi_100192448	724	590	610	1552	1400	1279	13.37	14.4	13.73	34.95	33.52	34.39	13.8333	34.2867	1.3095	4.15548e-91	2.62839e-89	SLC9A3R2	SLC9A3 regulator 2	Organismal Systems	Excretory system	ko04960//Aldosterone-regulated sodium reabsorption	K13358	GO:0012505//endomembrane system;GO:0016020//membrane	GO:0005515//protein binding;GO:0060090//molecular adaptor activity	-
ncbi_110257402	9	11	3	622	498	531	0.05	0.08	0.02	4.07	3.46	4.13	0.05	3.88667	6.28046	2.5957e-89	1.61386e-87	KCNQ2	potassium voltage-gated channel subfamily Q member 2, transcript variant X1	Organismal Systems	Nervous system	ko04725//Cholinergic synapse	K04927	GO:0005887//integral component of plasma membrane;GO:0008076//voltage-gated potassium channel complex;GO:0016020//membrane;GO:0016021//integral component of membrane	GO:0005216//ion channel activity;GO:0005244//voltage-gated ion channel activity;GO:0005249//voltage-gated potassium channel activity;GO:0005267//potassium channel activity;GO:0005516//calmodulin binding;GO:0030506//ankyrin binding	GO:0006811//ion transport;GO:0006813//potassium ion transport;GO:0034765//regulation of ion transmembrane transport;GO:0055085//transmembrane transport;GO:0071805//potassium ion transmembrane transport
ncbi_100154043	15057	11743	13650	3296	3797	2770	39.9	41.06	43.99	10.64	13.06	10.63	41.65	11.4433	-1.86381	2.97343e-89	1.84088e-87	FAT1	FAT atypical cadherin 1	-	-	-	-	-	-	-
ncbi_100620394	21325	17140	18935	6322	5227	5312	155.81	165.23	168.24	56.28	49.57	56.22	163.093	54.0233	-1.59404	5.20585e-89	3.19591e-87	COL15A1	collagen type XV alpha 1 chain	Organismal Systems	Digestive system	ko04974//Protein digestion and absorption	K08135	GO:0005581//collagen trimer;GO:0005604//basement membrane;GO:0005615//extracellular space;GO:0031012//extracellular matrix;GO:0062023//collagen-containing extracellular matrix	GO:0005198//structural molecule activity;GO:0005201//extracellular matrix structural constituent;GO:0030020//extracellular matrix structural constituent conferring tensile strength	GO:0007155//cell adhesion;GO:0030198//extracellular matrix organization
ncbi_396959	1058	846	857	2293	2274	1741	24.04	25.37	23.68	63.26	67.07	57.18	24.3633	62.5033	1.35922	6.35225e-89	3.88338e-87	ANKRD1	ankyrin repeat domain 1	-	-	-	-	GO:0001650//fibrillar center;GO:0005634//nucleus;GO:0005654//nucleoplasm;GO:0005667//transcription factor complex;GO:0005737//cytoplasm;GO:0005829//cytosol;GO:0030016//myofibril;GO:0031674//I band;GO:0032991//protein-containing complex	GO:0001085//RNA polymerase II transcription factor binding;GO:0002039//p53 binding;GO:0003677//DNA binding;GO:0003713//transcription coactivator activity;GO:0003714//transcription corepressor activity;GO:0005515//protein binding;GO:0031432//titin binding;GO:0042826//histone deacetylase binding;GO:0070412//R-SMAD binding	GO:0006357//regulation of transcription by RNA polymerase II;GO:0035690//cellular response to drug;GO:0035914//skeletal muscle cell differentiation;GO:0035994//response to muscle stretch;GO:0043065//positive regulation of apoptotic process;GO:0043517//positive regulation of DNA damage response, signal transduction by p53 class mediator;GO:0050714//positive regulation of protein secretion;GO:00550…
ncbi_100627515	2724	2160	2454	647	637	572	9.7	10.18	10.63	2.81	2.95	2.98	10.17	2.91333	-1.80358	1.29958e-87	7.81404e-86	HIPK2	homeodomain interacting protein kinase 2, transcript variant X1	Cellular Processes	Cell growth and death	ko04218//Cellular senescence	K08826	GO:0005634//nucleus;GO:0005737//cytoplasm;GO:0016604//nuclear body;GO:0016605//PML body;GO:0090575//RNA polymerase II transcription factor complex	GO:0001102//RNA polymerase II activating transcription factor binding;GO:0003713//transcription coactivator activity;GO:0003714//transcription corepressor activity;GO:0004672//protein kinase activity;GO:0004674//protein serine/threonine kinase activity;GO:0004713//protein tyrosine kinase activity;GO:0005524//ATP binding;GO:0046332//SMAD binding;GO:0046790//virion binding	GO:0000122//negative regulation of transcription by RNA polymerase II;GO:0001934//positive regulation of protein phosphorylation;GO:0006468//protein phosphorylation;GO:0006978//DNA damage response, signal transduction by p53 class mediator resulting in transcription of p21 class mediator;GO:0007179//transforming growth factor beta receptor signaling pathway;GO:0007224//smoothened signaling pathwa…
ncbi_100037288	888	613	771	1978	1725	1559	15.24	13.98	16.21	45.82	42.59	42.39	15.1433	43.6	1.52565	1.37155e-87	8.21301e-86	SLA-3	MHC class I antigen 3	Human Diseases;Human Diseases;Cellular Processes;Human Diseases;Human Diseases;Human Diseases;Human Diseases;Human Diseases;Cellular Processes;Cellular Processes;Environmental Information Processing;Organismal Systems;Organismal Systems;Human Diseases;Human Diseases;Human Diseases;Human Diseases;Human Diseases	Infectious diseases;Infectious diseases;Transport and catabolism;Infectious diseases;Infectious diseases;Cancers;Infectious diseases;Infectious diseases;Cell growth and death;Transport and catabolism;Signaling molecules and interaction;Immune system;Immune system;Cardiovascular diseases;Immune diseases;Endocrine and metabolic diseases;Immune diseases;Immune diseases	ko05165//Human papillomavirus infection;ko05166//HTLV-I infection;ko04144//Endocytosis;ko05163//Human cytomegalovirus infection;ko05169//Epstein-Barr virus infection;ko05203//Viral carcinogenesis;ko05167//Kaposi sarcoma-associated herpesvirus infection;ko05168//Herpes simplex infection;ko04218//Cellular senescence;ko04145//Phagosome;ko04514//Cell adhesion molecules (CAMs);ko04650//Natural killer …	K06751;K06751;K06751;K06751;K06751;K06751;K06751;K06751;K06751;K06751;K06751;K06751;K06751;K06751;K06751;K06751;K06751;K06751	-	-	-
ncbi_403161	414	332	321	984	1013	884	9.19	9.71	8.67	26.62	29.17	28.47	9.19	28.0867	1.61175	2.10931e-87	1.25793e-85	NAPRT	nicotinate phosphoribosyltransferase, transcript variant X1	Metabolism;Metabolism	Global and overview maps;Metabolism of cofactors and vitamins	ko01100//Metabolic pathways;ko00760//Nicotinate and nicotinamide metabolism	K00763;K00763	-	-	-
ncbi_100154319	1163	803	923	1886	1911	1733	26.82	24.43	25.88	52.99	57.2	57.89	25.71	56.0267	1.12378	1.19967e-85	7.01136e-84	SOD2	superoxide dismutase 2	Human Diseases;Environmental Information Processing;Organismal Systems;Cellular Processes;Organismal Systems	Neurodegenerative diseases;Signal transduction;Aging;Transport and catabolism;Aging	ko05016//Huntington disease;ko04068//FoxO signaling pathway;ko04211//Longevity regulating pathway - mammal;ko04146//Peroxisome;ko04213//Longevity regulating pathway - multiple species	K04564;K04564;K04564;K04564;K04564	-	-	-
ncbi_110261618	3561	2466	2697	554	661	519	11.07	10.15	10.71	2.48	2.85	2.65	10.6433	2.66	-2.00045	1.36724e-85	7.93902e-84	DSEL	dermatan sulfate epimerase-like, transcript variant X1	-	-	-	-	GO:0016020//membrane;GO:0016021//integral component of membrane	GO:0008146//sulfotransferase activity;GO:0047757//chondroitin-glucuronate 5-epimerase activity	GO:0030204//chondroitin sulfate metabolic process;GO:0030205//dermatan sulfate metabolic process
ncbi_100626682	717	541	572	1461	1346	1178	9.56	9.51	9.27	23.73	23.28	22.74	9.44667	23.25	1.29935	1.36926e-85	7.93902e-84	FJX1	four jointed box 1	-	-	-	-	GO:0005615//extracellular space	-	GO:0007267//cell-cell signaling;GO:0010842//retina layer formation
ncbi_100738461	341	317	298	1060	965	859	1.58	2.05	1.8	6.21	5.97	6.02	1.81	6.06667	1.74491	2.35797e-85	1.36175e-83	CEMIP	cell migration inducing hyaluronan binding protein, transcript variant X1	-	-	-	-	-	-	-
ncbi_396670	1196	994	1089	2138	2313	1911	8.76	9.58	9.68	19.22	21.91	20.28	9.34	20.47	1.13202	8.33473e-85	4.77564e-83	SCD	stearoyl-CoA desaturase	Environmental Information Processing;Organismal Systems;Metabolism;Metabolism	Signal transduction;Endocrine system;Global and overview maps;Lipid metabolism	ko04152//AMPK signaling pathway;ko03320//PPAR signaling pathway;ko01212//Fatty acid metabolism;ko01040//Biosynthesis of unsaturated fatty acids	K00507;K00507;K00507;K00507	GO:0016020//membrane;GO:0016021//integral component of membrane	GO:0016491//oxidoreductase activity;GO:0016717//oxidoreductase activity, acting on paired donors, with oxidation of a pair of donors resulting in the reduction of molecular oxygen to two molecules of water	GO:0006629//lipid metabolic process;GO:0006633//fatty acid biosynthetic process;GO:0055114//oxidation-reduction process
ncbi_100520218	2810	2250	2553	473	572	499	13.95	14.68	15.42	2.87	3.7	3.58	14.6833	3.38333	-2.11766	2.80529e-84	1.59487e-82	ADAMTS9	ADAM metallopeptidase with thrombospondin type 1 motif 9, transcript variant X2	-	-	-	-	GO:0005615//extracellular space;GO:0005783//endoplasmic reticulum;GO:0009986//cell surface;GO:0031012//extracellular matrix;GO:0043231//intracellular membrane-bounded organelle;GO:0062023//collagen-containing extracellular matrix	GO:0004175//endopeptidase activity;GO:0004222//metalloendopeptidase activity;GO:0008237//metallopeptidase activity;GO:0008270//zinc ion binding	GO:0003179//heart valve morphogenesis;GO:0003229//ventricular cardiac muscle tissue development;GO:0006508//proteolysis;GO:0009617//response to bacterium;GO:0010596//negative regulation of endothelial cell migration;GO:0030198//extracellular matrix organization;GO:0035909//aorta morphogenesis;GO:0045636//positive regulation of melanocyte differentiation;GO:0048070//regulation of developmental pig…
ncbi_110260406	146	114	106	601	549	500	0.41	0.42	0.36	2.03	1.98	2.01	0.396667	2.00667	2.3388	3.62635e-84	2.05367e-82	EPPK1	epiplakin 1	-	-	-	-	GO:0005737//cytoplasm;GO:0005829//cytosol;GO:0005856//cytoskeleton;GO:0005882//intermediate filament;GO:0005903//brush border;GO:0005925//focal adhesion;GO:0016020//membrane;GO:0030056//hemidesmosome;GO:0042383//sarcolemma;GO:0043292//contractile fiber;GO:0045111//intermediate filament cytoskeleton;GO:0048471//perinuclear region of cytoplasm	GO:0003779//actin binding;GO:0005198//structural molecule activity;GO:0005200//structural constituent of cytoskeleton;GO:0005515//protein binding;GO:0008092//cytoskeletal protein binding;GO:0008307//structural constituent of muscle;GO:0030506//ankyrin binding	GO:0031581//hemidesmosome assembly;GO:0042060//wound healing;GO:0045104//intermediate filament cytoskeleton organization
ncbi_100157276	912	674	716	1720	1633	1373	9.19	8.96	8.77	21.11	21.35	20.04	8.97333	20.8333	1.21518	1.29023e-83	7.25058e-82	ADAMTS4	ADAM metallopeptidase with thrombospondin type 1 motif 4	-	-	-	-	GO:0005615//extracellular space;GO:0016607//nuclear speck	GO:0002020//protease binding;GO:0004222//metalloendopeptidase activity;GO:0008233//peptidase activity;GO:0008237//metallopeptidase activity	GO:0006508//proteolysis
ncbi_100523451	10	2	5	607	570	604	0.08	0.02	0.05	6.02	6.02	7.12	0.05	6.38667	6.99699	5.6062e-83	3.12642e-81	PAPLN	papilin, proteoglycan like sulfated glycoprotein	-	-	-	-	-	GO:0004867//serine-type endopeptidase inhibitor activity;GO:0008233//peptidase activity	GO:0006508//proteolysis;GO:0010951//negative regulation of endopeptidase activity
ncbi_780431	52	56	36	489	443	387	0.95	1.76	1.1	12.65	11.39	11.59	1.27	11.8767	3.22523	1.0315e-82	5.68726e-81	NDRG2	NDRG family member 2	-	-	-	-	GO:0005634//nucleus;GO:0005737//cytoplasm;GO:0005794//Golgi apparatus	-	GO:0001818//negative regulation of cytokine production;GO:0007165//signal transduction;GO:0010574//regulation of vascular endothelial growth factor production;GO:0048662//negative regulation of smooth muscle cell proliferation;GO:0070373//negative regulation of ERK1 and ERK2 cascade;GO:0090361//regulation of platelet-derived growth factor production
ncbi_100154564	1706	1301	1474	306	308	291	12.74	12.83	13.34	2.82	2.99	3.17	12.97	2.99333	-2.11535	3.87577e-82	2.1289e-80	ZHX1	zinc fingers and homeoboxes 1, transcript variant X4	-	-	-	-	GO:0005634//nucleus;GO:0005654//nucleoplasm	GO:0003676//nucleic acid binding;GO:0003677//DNA binding;GO:0003700//DNA-binding transcription factor activity;GO:0003714//transcription corepressor activity;GO:0046982//protein heterodimerization activity	GO:0000122//negative regulation of transcription by RNA polymerase II;GO:0045892//negative regulation of transcription, DNA-templated
ncbi_494566	437	326	334	970	987	837	4.55	4.72	3.96	12.86	13.83	13.4	4.41	13.3633	1.59943	1.09148e-80	5.9065e-79	SIRPA	signal regulatory protein alpha	Organismal Systems	Development	ko04380//Osteoclast differentiation	K06551	GO:0016020//membrane;GO:0016021//integral component of membrane	-	-
ncbi_100512305	666	529	558	1366	1261	1315	16.64	17.44	16.96	41.59	40.9	47.6	17.0133	43.3633	1.34981	1.90919e-80	1.02934e-78	METRNL	meteorin like, glial cell differentiation regulator	-	-	-	-	GO:0005615//extracellular space	GO:0005179//hormone activity	GO:0007165//signal transduction;GO:0009409//response to cold;GO:0014850//response to muscle activity;GO:0045444//fat cell differentiation;GO:0050728//negative regulation of inflammatory response;GO:0050873//brown fat cell differentiation;GO:0090336//positive regulation of brown fat cell differentiation;GO:0097009//energy homeostasis
ncbi_100523915	4918	3908	4298	931	1140	992	27.96	29.32	29.72	6.45	8.41	8.17	29	7.67667	-1.9175	3.68231e-80	1.97078e-78	SEMA3D	semaphorin 3D	Organismal Systems	Development	ko04360//Axon guidance	K06840	GO:0005615//extracellular space;GO:0005887//integral component of plasma membrane;GO:0016020//membrane;GO:0016021//integral component of membrane	GO:0005515//protein binding;GO:0030215//semaphorin receptor binding;GO:0045499//chemorepellent activity	GO:0001755//neural crest cell migration;GO:0007411//axon guidance;GO:0030335//positive regulation of cell migration;GO:0048843//negative regulation of axon extension involved in axon guidance;GO:0050919//negative chemotaxis;GO:0071526//semaphorin-plexin signaling pathway
ncbi_100316853	3395	2480	2833	5608	5602	4289	39.62	38.01	40.14	79.98	85.23	72.57	39.2567	79.26	1.01366	8.83708e-80	4.69522e-78	RRM2	ribonucleotide reductase regulatory subunit M2, transcript variant X1	Metabolism;Metabolism;Metabolism;Cellular Processes;Metabolism;Metabolism	Global and overview maps;Nucleotide metabolism;Nucleotide metabolism;Cell growth and death;Xenobiotics biodegradation and metabolism;Metabolism of other amino acids	ko01100//Metabolic pathways;ko00230//Purine metabolism;ko00240//Pyrimidine metabolism;ko04115//p53 signaling pathway;ko00983//Drug metabolism - other enzymes;ko00480//Glutathione metabolism	K10808;K10808;K10808;K10808;K10808;K10808	GO:0005829//cytosol;GO:0005971//ribonucleoside-diphosphate reductase complex	GO:0004748//ribonucleoside-diphosphate reductase activity, thioredoxin disulfide as acceptor;GO:0008199//ferric iron binding;GO:0016491//oxidoreductase activity;GO:0042802//identical protein binding;GO:0042803//protein homodimerization activity	GO:0009262//deoxyribonucleotide metabolic process;GO:0009263//deoxyribonucleotide biosynthetic process;GO:0051290//protein heterotetramerization;GO:0055114//oxidation-reduction process
ncbi_100522679	430	344	391	1037	970	852	7.16	7.56	7.92	21.05	20.97	20.56	7.54667	20.86	1.46683	1.15831e-79	6.1319e-78	PPP1R15A	protein phosphatase 1 regulatory subunit 15A, transcript variant X2	Genetic Information Processing	Folding, sorting and degradation	ko04141//Protein processing in endoplasmic reticulum	K14019	GO:0000164//protein phosphatase type 1 complex;GO:0005737//cytoplasm;GO:0005739//mitochondrion;GO:0005783//endoplasmic reticulum;GO:0005794//Golgi apparatus;GO:0016020//membrane	GO:0008157//protein phosphatase 1 binding;GO:0019888//protein phosphatase regulator activity;GO:0019901//protein kinase binding	GO:0032515//negative regulation of phosphoprotein phosphatase activity;GO:0032516//positive regulation of phosphoprotein phosphatase activity;GO:0034976//response to endoplasmic reticulum stress;GO:0035308//negative regulation of protein dephosphorylation;GO:0036496//regulation of translational initiation by eIF2 alpha dephosphorylation;GO:0070972//protein localization to endoplasmic reticulum;GO…
ncbi_100511032	1900	1605	1688	374	368	284	19.41	21.71	21.01	4.66	4.9	4.22	20.71	4.59333	-2.17271	1.68485e-79	8.88713e-78	PRELP	proline and arginine rich end leucine rich repeat protein, transcript variant X1	-	-	-	-	GO:0005615//extracellular space;GO:0062023//collagen-containing extracellular matrix	GO:0005201//extracellular matrix structural constituent;GO:0005515//protein binding;GO:0008201//heparin binding;GO:0030021//extracellular matrix structural constituent conferring compression resistance	GO:0007569//cell aging
ncbi_397219	7842	6322	6706	2506	2577	2169	27.22	28.95	28.31	10.6	11.61	10.91	28.16	11.04	-1.35091	1.80735e-78	9.46494e-77	PAPPA	pappalysin 1	-	-	-	-	GO:0005576//extracellular region	GO:0004175//endopeptidase activity;GO:0004222//metalloendopeptidase activity;GO:0008237//metallopeptidase activity	GO:0006508//proteolysis
ncbi_110255273	1071	891	903	1765	1766	1632	13.94	15.28	14.29	27.98	29.82	30.76	14.5033	29.52	1.02531	2.7709e-78	1.44592e-76	LOC110255273	histone H2B type 2-F	Human Diseases;Human Diseases;Human Diseases	Cancers;Substance dependence;Immune diseases	ko05203//Viral carcinogenesis;ko05034//Alcoholism;ko05322//Systemic lupus erythematosus	K11252;K11252;K11252	GO:0000786//nucleosome;GO:0005615//extracellular space;GO:0005634//nucleus;GO:0005654//nucleoplasm;GO:0005694//chromosome;GO:0005829//cytosol	GO:0003677//DNA binding;GO:0046982//protein heterodimerization activity	GO:0002227//innate immune response in mucosa;GO:0006334//nucleosome assembly;GO:0019731//antibacterial humoral response;GO:0050830//defense response to Gram-positive bacterium;GO:0061844//antimicrobial humoral immune response mediated by antimicrobial peptide
ncbi_397536	1249	985	1049	2001	1860	1688	18.29	22.31	20.43	45.33	41.92	45.05	20.3433	44.1	1.11622	3.22708e-78	1.67797e-76	BCL2L1	BCL2 like 1	Human Diseases;Environmental Information Processing;Human Diseases;Environmental Information Processing;Human Diseases;Human Diseases;Environmental Information Processing;Organismal Systems;Cellular Processes;Cellular Processes;Human Diseases;Environmental Information Processing;Human Diseases;Human Diseases;Human Diseases;Human Diseases;Human Diseases;Cellular Processes;Cellular Processes;Human …	Cancers;Signal transduction;Infectious diseases;Signal transduction;Cancers;Cancers;Signal transduction;Immune system;Cell growth and death;Transport and catabolism;Infectious diseases;Signal transduction;Cancers;Drug resistance;Cancers;Cancers;Drug resistance;Cell growth and death;Transport and catabolism;Neurodegenerative diseases;Cell growth and death	ko05200//Pathways in cancer;ko04151//PI3K-Akt signaling pathway;ko05166//HTLV-I infection;ko04014//Ras signaling pathway;ko05202//Transcriptional misregulation in cancers;ko05225//Hepatocellular carcinoma;ko04630//Jak-STAT signaling pathway;ko04621//NOD-like receptor signaling pathway;ko04210//Apoptosis;ko04140//Autophagy - animal;ko05145//Toxoplasmosis;ko04064//NF-kappa B signaling pathway;ko052…	K04570;K04570;K04570;K04570;K04570;K04570;K04570;K04570;K04570;K04570;K04570;K04570;K04570;K04570;K04570;K04570;K04570;K04570;K04570;K04570;K04570	GO:0005737//cytoplasm;GO:0005739//mitochondrion;GO:0005741//mitochondrial outer membrane;GO:0005783//endoplasmic reticulum;GO:0005813//centrosome;GO:0005829//cytosol;GO:0016020//membrane;GO:0016021//integral component of membrane;GO:0031966//mitochondrial membrane;GO:0097136//Bcl-2 family protein complex	GO:0019901//protein kinase binding;GO:0042802//identical protein binding;GO:0042803//protein homodimerization activity;GO:0046982//protein heterodimerization activity;GO:0051434//BH3 domain binding	GO:0001541//ovarian follicle development;GO:0001701//in utero embryonic development;GO:0001836//release of cytochrome c from mitochondria;GO:0006915//apoptotic process;GO:0007093//mitotic cell cycle checkpoint;GO:0007281//germ cell development;GO:0007283//spermatogenesis;GO:0008283//cell proliferation;GO:0008284//positive regulation of cell proliferation;GO:0008584//male gonad development;GO:0008…
ncbi_100156146	473	330	375	1069	945	918	3.93	3.62	3.79	10.83	10.2	11.06	3.78	10.6967	1.5007	8.65554e-78	4.45303e-76	ADAM8	ADAM metallopeptidase domain 8	-	-	-	-	GO:0002102//podosome;GO:0005737//cytoplasm;GO:0005886//plasma membrane;GO:0005887//integral component of plasma membrane;GO:0009986//cell surface;GO:0016020//membrane;GO:0016021//integral component of membrane;GO:0032010//phagolysosome;GO:0032127//dense core granule membrane;GO:0042581//specific granule;GO:0070820//tertiary granule;GO:0071065//alpha9-beta1 integrin-vascular cell adhesion molecule…	GO:0004222//metalloendopeptidase activity;GO:0005509//calcium ion binding;GO:0008237//metallopeptidase activity;GO:0008270//zinc ion binding;GO:0050839//cell adhesion molecule binding	GO:0000902//cell morphogenesis;GO:0001525//angiogenesis;GO:0002523//leukocyte migration involved in inflammatory response;GO:0002675//positive regulation of acute inflammatory response;GO:0002693//positive regulation of cellular extravasation;GO:0006508//proteolysis;GO:0006954//inflammatory response;GO:0007229//integrin-mediated signaling pathway;GO:0022407//regulation of cell-cell adhesion;GO:00…
ncbi_100174962	12864	9560	11043	3388	3774	3372	202.24	195.95	211.18	67.61	81.48	78.13	203.123	75.74	-1.42323	2.17596e-77	1.11164e-75	ACTR2	ARP2 actin related protein 2 homolog	Cellular Processes	Cellular community - eukaryotes	ko04530//Tight junction	K17260	GO:0005623//cell;GO:0005737//cytoplasm;GO:0005829//cytosol;GO:0005856//cytoskeleton;GO:0005885//Arp2/3 protein complex	GO:0000166//nucleotide binding;GO:0003779//actin binding;GO:0005524//ATP binding;GO:0051015//actin filament binding	GO:0007015//actin filament organization;GO:0034314//Arp2/3 complex-mediated actin nucleation
ncbi_100152107	2404	1800	2012	512	537	498	11.66	11.52	11.87	3.03	3.38	3.5	11.6833	3.30333	-1.82246	7.50681e-77	3.8084e-75	DNAJC13	DnaJ heat shock protein family (Hsp40) member C13, transcript variant X2	-	-	-	-	GO:0005829//cytosol;GO:0010008//endosome membrane;GO:0031901//early endosome membrane;GO:0043231//intracellular membrane-bounded organelle;GO:0071203//WASH complex	-	GO:0006898//receptor-mediated endocytosis;GO:0007032//endosome organization;GO:1902954//regulation of early endosome to recycling endosome transport;GO:2000641//regulation of early endosome to late endosome transport
ncbi_110256218	864	898	808	68	70	62	6.77	9.28	7.69	0.65	0.71	0.7	7.91333	0.686667	-3.5266	1.0645e-76	5.3448e-75	LOC110256218	uncharacterized LOC110256218, transcript variant X2	-	-	-	-	-	-	-
ncbi_448980	5396	4250	4599	1425	1470	1438	42.05	43.6	43.66	13.49	14.91	16.24	43.1033	14.88	-1.53442	1.49982e-76	7.47914e-75	ACSL4	acyl-CoA synthetase long-chain family member 4	Metabolism;Organismal Systems;Cellular Processes;Organismal Systems;Organismal Systems;Metabolism;Cellular Processes;Metabolism;Metabolism	Global and overview maps;Environmental adaptation;Transport and catabolism;Endocrine system;Endocrine system;Global and overview maps;Cell growth and death;Lipid metabolism;Lipid metabolism	ko01100//Metabolic pathways;ko04714//Thermogenesis;ko04146//Peroxisome;ko03320//PPAR signaling pathway;ko04920//Adipocytokine signaling pathway;ko01212//Fatty acid metabolism;ko04216//Ferroptosis;ko00071//Fatty acid degradation;ko00061//Fatty acid biosynthesis	K01897;K01897;K01897;K01897;K01897;K01897;K01897;K01897;K01897	GO:0005737//cytoplasm;GO:0005739//mitochondrion;GO:0005811//lipid droplet;GO:0016020//membrane;GO:0016021//integral component of membrane;GO:0044233//Mitochondria-associated ER Membrane	GO:0003824//catalytic activity;GO:0004467//long-chain fatty acid-CoA ligase activity;GO:0016874//ligase activity;GO:0031957//very long-chain fatty acid-CoA ligase activity;GO:0047676//arachidonate-CoA ligase activity	GO:0001676//long-chain fatty acid metabolic process;GO:0006629//lipid metabolic process;GO:0060136//embryonic process involved in female pregnancy
ncbi_100038003	3525	2830	3107	810	925	774	32.73	32.14	32.7	11.25	11.18	11.53	32.5233	11.32	-1.5226	8.28899e-76	4.10544e-74	KLF7	Kruppel like factor 7	-	-	-	-	GO:0005634//nucleus	GO:0000981//DNA-binding transcription factor activity, RNA polymerase II-specific;GO:0003676//nucleic acid binding	GO:0006357//regulation of transcription by RNA polymerase II
ncbi_100101475	655	585	582	12	12	11	18.03	21.24	19.48	0.4	0.43	0.44	19.5833	0.423333	-5.53169	1.42055e-75	7.01203e-74	MMP12	matrix metallopeptidase 12	-	-	-	-	GO:0005615//extracellular space;GO:0005634//nucleus;GO:0005737//cytoplasm;GO:0031012//extracellular matrix	GO:0001047//core promoter binding;GO:0004222//metalloendopeptidase activity;GO:0005509//calcium ion binding;GO:0005518//collagen binding;GO:0008233//peptidase activity;GO:0008237//metallopeptidase activity;GO:0008270//zinc ion binding;GO:0016787//hydrolase activity;GO:0043565//sequence-specific DNA binding;GO:0046872//metal ion binding	GO:0000122//negative regulation of transcription by RNA polymerase II;GO:0006508//proteolysis;GO:0006606//protein import into nucleus;GO:0010628//positive regulation of gene expression;GO:0030198//extracellular matrix organization;GO:0030574//collagen catabolic process;GO:0035313//wound healing, spreading of epidermal cells;GO:0042060//wound healing;GO:0045944//positive regulation of transcriptio…
ncbi_100517839	1828	1325	1433	263	314	268	8.41	8.04	8.01	1.47	1.87	1.79	8.15333	1.71	-2.25339	2.04717e-75	1.00373e-73	HSPA4L	heat shock protein family A (Hsp70) member 4 like	Genetic Information Processing	Folding, sorting and degradation	ko04141//Protein processing in endoplasmic reticulum	K09485	-	-	-
ncbi_100144530	656	475	577	1456	1261	1140	11.33	10.83	12.13	30.65	28.26	28.53	11.43	29.1467	1.35051	3.55851e-75	1.73891e-73	NPEPL1	aminopeptidase-like 1	-	-	-	-	GO:0005737//cytoplasm	GO:0004177//aminopeptidase activity;GO:0008235//metalloexopeptidase activity;GO:0030145//manganese ion binding	GO:0006508//proteolysis;GO:0019538//protein metabolic process
ncbi_100157058	1676	1425	1517	292	301	305	18.44	20.57	20.17	3.89	4.3	4.85	19.7267	4.34667	-2.18217	4.09112e-74	1.97278e-72	FILIP1L	filamin A interacting protein 1 like, transcript variant X2	-	-	-	-	-	-	-
ncbi_100515171	1246	936	1054	125	157	154	5.46	5.43	5.63	0.65	0.89	0.97	5.50667	0.836667	-2.71845	6.03214e-73	2.86154e-71	LOC100515171	sodium channel protein type 2 subunit alpha, transcript variant X1	Organismal Systems	Sensory system	ko04742//Taste transduction	K04834	GO:0001518//voltage-gated sodium channel complex;GO:0005886//plasma membrane;GO:0016020//membrane;GO:0016021//integral component of membrane;GO:0030424//axon	GO:0005216//ion channel activity;GO:0005244//voltage-gated ion channel activity;GO:0005248//voltage-gated sodium channel activity;GO:0005261//cation channel activity;GO:0005272//sodium channel activity;GO:0005515//protein binding	GO:0006811//ion transport;GO:0006814//sodium ion transport;GO:0019228//neuronal action potential;GO:0034220//ion transmembrane transport;GO:0034765//regulation of ion transmembrane transport;GO:0035725//sodium ion transmembrane transport;GO:0055085//transmembrane transport;GO:0086010//membrane depolarization during action potential
ncbi_100152749	125	112	135	558	557	465	1.14	1.35	1.5	6.22	6.61	6.17	1.33	6.33333	2.25154	1.22554e-72	5.79496e-71	CA12	carbonic anhydrase 12, transcript variant X1	Metabolism	Energy metabolism	ko00910//Nitrogen metabolism	K01672	GO:0016020//membrane;GO:0016021//integral component of membrane	GO:0004089//carbonate dehydratase activity;GO:0008270//zinc ion binding;GO:0046872//metal ion binding	GO:0055064//chloride ion homeostasis
ncbi_100513601	513	487	455	1505	1216	1254	15.77	20.43	17.34	58	49.73	56.88	17.8467	54.87	1.62036	1.33161e-72	6.27618e-71	LOC100513601	patr class I histocompatibility antigen, A-126 alpha chain-like	-	-	-	-	GO:0005615//extracellular space;GO:0009897//external side of plasma membrane;GO:0016020//membrane;GO:0016021//integral component of membrane	-	GO:0001916//positive regulation of T cell mediated cytotoxicity;GO:0002476//antigen processing and presentation of endogenous peptide antigen via MHC class Ib;GO:0006955//immune response;GO:0019882//antigen processing and presentation
ncbi_100620302	209	142	163	590	590	557	2.3	2.06	2.18	7.91	8.43	8.88	2.18	8.40667	1.94721	1.9444e-72	9.13491e-71	FIBIN	fin bud initiation factor homolog (zebrafish)	-	-	-	-	GO:0005783//endoplasmic reticulum	GO:0003743//translation initiation factor activity;GO:0042803//protein homodimerization activity	GO:0006413//translational initiation;GO:0010042//response to manganese ion;GO:0070528//protein kinase C signaling;GO:0071548//response to dexamethasone
ncbi_100038012	828	646	658	1409	1343	1302	13.06	13.44	12.77	29.84	29.68	33.84	13.09	31.12	1.24938	3.03987e-72	1.41923e-70	NECTIN2	nectin cell adhesion molecule 2	Human Diseases;Environmental Information Processing;Cellular Processes	Infectious diseases;Signaling molecules and interaction;Cellular community - eukaryotes	ko05168//Herpes simplex infection;ko04514//Cell adhesion molecules (CAMs);ko04520//Adherens junction	K06531;K06531;K06531	GO:0005911//cell-cell junction;GO:0016020//membrane;GO:0016021//integral component of membrane	GO:0042803//protein homodimerization activity;GO:0050839//cell adhesion molecule binding	GO:0007155//cell adhesion;GO:0007286//spermatid development;GO:0019062//virion attachment to host cell
ncbi_100520775	2515	2097	2206	651	642	563	22.64	24.65	24.07	7.1	7.72	7.33	23.7867	7.38333	-1.68781	4.87241e-72	2.26722e-70	TSPAN18	tetraspanin 18, transcript variant X2	-	-	-	-	GO:0005887//integral component of plasma membrane;GO:0016020//membrane;GO:0016021//integral component of membrane	-	-
ncbi_100154551	444	322	323	999	950	804	9.49	9.08	8.41	26.01	26.35	24.89	8.99333	25.75	1.51764	5.93054e-72	2.74212e-70	MPI	mannose phosphate isomerase	Metabolism;Metabolism;Metabolism	Global and overview maps;Carbohydrate metabolism;Carbohydrate metabolism	ko01100//Metabolic pathways;ko00520//Amino sugar and nucleotide sugar metabolism;ko00051//Fructose and mannose metabolism	K01809;K01809;K01809	GO:0005829//cytosol	GO:0004476//mannose-6-phosphate isomerase activity;GO:0008270//zinc ion binding;GO:0016853//isomerase activity;GO:0046872//metal ion binding	GO:0005975//carbohydrate metabolic process;GO:0006486//protein glycosylation;GO:0009298//GDP-mannose biosynthetic process;GO:0061611//mannose to fructose-6-phosphate metabolic process
ncbi_100152781	787	619	628	1336	1319	1178	13.46	14.27	13.12	27.64	29.11	29.27	13.6167	28.6733	1.07434	6.70451e-72	3.08049e-70	SMOX	spermine oxidase	Metabolism;Metabolism	Amino acid metabolism;Metabolism of other amino acids	ko00330//Arginine and proline metabolism;ko00410//beta-Alanine metabolism	K12259;K12259	GO:0005654//nucleoplasm;GO:0031965//nuclear membrane;GO:0043231//intracellular membrane-bounded organelle	GO:0016491//oxidoreductase activity;GO:0046592//polyamine oxidase activity	GO:0006598//polyamine catabolic process;GO:0046208//spermine catabolic process;GO:0055114//oxidation-reduction process
ncbi_100154199	9585	6947	8001	2468	2800	2339	37.82	36.14	38.4	11.83	14.31	13.34	37.4533	13.16	-1.50893	1.39885e-71	6.38704e-70	DDR2	discoidin domain receptor tyrosine kinase 2, transcript variant X1	-	-	-	-	GO:0005886//plasma membrane;GO:0005887//integral component of plasma membrane;GO:0015629//actin cytoskeleton;GO:0016020//membrane;GO:0016021//integral component of membrane	GO:0004672//protein kinase activity;GO:0004713//protein tyrosine kinase activity;GO:0004714//transmembrane receptor protein tyrosine kinase activity;GO:0005518//collagen binding;GO:0005524//ATP binding;GO:0038062//protein tyrosine kinase collagen receptor activity	GO:0003416//endochondral bone growth;GO:0006468//protein phosphorylation;GO:0007169//transmembrane receptor protein tyrosine kinase signaling pathway;GO:0008284//positive regulation of cell proliferation;GO:0010763//positive regulation of fibroblast migration;GO:0018108//peptidyl-tyrosine phosphorylation;GO:0030199//collagen fibril organization;GO:0030500//regulation of bone mineralization;GO:003…
ncbi_100628154	8421	6744	7181	1676	2105	1818	33.09	35.03	34.51	8.19	11.11	10.74	34.21	10.0133	-1.7725	4.26808e-70	1.92472e-68	USP9X	ubiquitin specific peptidase 9, X-linked, transcript variant X1	-	-	-	-	GO:0005737//cytoplasm	GO:0004197//cysteine-type endopeptidase activity;GO:0004843//thiol-dependent ubiquitin-specific protease activity;GO:0016787//hydrolase activity;GO:0036459//thiol-dependent ubiquitinyl hydrolase activity	GO:0006511//ubiquitin-dependent protein catabolic process;GO:0016477//cell migration;GO:0016579//protein deubiquitination;GO:0071108//protein K48-linked deubiquitination
ncbi_100510913	977	787	912	95	119	70	15.07	16.62	17.3	1.81	2.44	1.64	16.33	1.96333	-3.05615	8.32671e-70	3.73195e-68	NEXN	nexilin F-actin binding protein, transcript variant X3	-	-	-	-	GO:0005886//plasma membrane;GO:0015629//actin cytoskeleton;GO:0030424//axon	GO:0008307//structural constituent of muscle;GO:0051015//actin filament binding;GO:0098632//cell-cell adhesion mediator activity	GO:0007156//homophilic cell adhesion via plasma membrane adhesion molecules;GO:0007411//axon guidance;GO:0009617//response to bacterium;GO:0030334//regulation of cell migration;GO:0051493//regulation of cytoskeleton organization;GO:0070593//dendrite self-avoidance
ncbi_100137084	3231	2786	3012	832	852	799	32.98	37.62	37.45	10.34	11.22	11.86	36.0167	11.14	-1.69292	1.04655e-69	4.6762e-68	LIMA1	LIM domain and actin binding 1	-	-	-	-	GO:0005886//plasma membrane;GO:0015629//actin cytoskeleton	GO:0046872//metal ion binding;GO:0051015//actin filament binding	GO:0030835//negative regulation of actin filament depolymerization;GO:0051017//actin filament bundle assembly
ncbi_100037970	35	12	21	320	343	344	0.35	0.11	0.27	3.69	4.24	4.85	0.243333	4.26	4.12985	1.24236e-69	5.53419e-68	PDE4C	phosphodiesterase 4C, transcript variant X1	Environmental Information Processing;Metabolism;Organismal Systems;Human Diseases	Signal transduction;Nucleotide metabolism;Endocrine system;Substance dependence	ko04024//cAMP signaling pathway;ko00230//Purine metabolism;ko04928//Parathyroid hormone synthesis, secretion and action;ko05032//Morphine addiction	K13293;K13293;K13293;K13293	GO:0005929//cilium	GO:0004114//3',5'-cyclic-nucleotide phosphodiesterase activity;GO:0004115//3',5'-cyclic-AMP phosphodiesterase activity;GO:0008081//phosphoric diester hydrolase activity;GO:0016787//hydrolase activity;GO:0046872//metal ion binding	GO:0007165//signal transduction
ncbi_100519997	3934	4593	3804	672	648	506	14.61	22.5	17.18	3.04	3.12	2.72	18.0967	2.96	-2.61205	4.41094e-69	1.94708e-67	LOC100519997	matrix-remodeling-associated protein 5	-	-	-	-	-	-	-
ncbi_100174955	3090	2466	2686	759	835	744	13.65	14.68	15.29	4.94	5.94	4.8	14.54	5.22667	-1.47606	1.44651e-68	6.34685e-67	KLF12	Kruppel like factor 12	-	-	-	-	GO:0005634//nucleus;GO:0005654//nucleoplasm;GO:0005829//cytosol	GO:0000977//RNA polymerase II regulatory region sequence-specific DNA binding;GO:0000981//DNA-binding transcription factor activity, RNA polymerase II-specific;GO:0001227//DNA-binding transcription repressor activity, RNA polymerase II-specific;GO:0003676//nucleic acid binding;GO:0003677//DNA binding;GO:0003700//DNA-binding transcription factor activity	GO:0000122//negative regulation of transcription by RNA polymerase II;GO:0006355//regulation of transcription, DNA-templated;GO:0006357//regulation of transcription by RNA polymerase II;GO:0045944//positive regulation of transcription by RNA polymerase II
ncbi_100627498	1383	1095	1143	119	186	121	10.14	10.63	10.13	1.09	2.09	1.27	10.3	1.48333	-2.79573	1.68506e-68	7.37139e-67	SYTL2	synaptotagmin like 2, transcript variant X21	-	-	-	-	-	-	-
ncbi_100739522	617	491	546	43	35	37	3.86	3.97	4.06	0.34	0.28	0.32	3.96333	0.313333	-3.66094	2.01769e-68	8.80016e-67	MRVI1	murine retrovirus integration site 1 homolog, transcript variant X2	Environmental Information Processing;Organismal Systems	Signal transduction;Circulatory system	ko04022//cGMP - PKG signaling pathway;ko04270//Vascular smooth muscle contraction	K12337;K12337	GO:0016020//membrane;GO:0016021//integral component of membrane	-	-
ncbi_100510947	194	152	172	641	544	540	1.99	2.06	2.14	7.99	7.24	8.02	2.06333	7.75	1.90922	3.05686e-68	1.32928e-66	PTGDR2	prostaglandin D2 receptor 2, transcript variant X1	-	-	-	-	GO:0005887//integral component of plasma membrane;GO:0016020//membrane;GO:0016021//integral component of membrane;GO:0043005//neuron projection	GO:0001785//prostaglandin J receptor activity;GO:0004930//G protein-coupled receptor activity;GO:0004956//prostaglandin D receptor activity;GO:0004958//prostaglandin F receptor activity;GO:0042277//peptide binding;GO:0042923//neuropeptide binding	GO:0006935//chemotaxis;GO:0007165//signal transduction;GO:0007186//G protein-coupled receptor signaling pathway;GO:0007193//adenylate cyclase-inhibiting G protein-coupled receptor signaling pathway;GO:0007218//neuropeptide signaling pathway;GO:0019722//calcium-mediated signaling;GO:0045745//positive regulation of G protein-coupled receptor signaling pathway;GO:2000255//negative regulation of male…
ncbi_100515940	8916	6991	7703	2821	3030	2674	65.62	67.5	68.97	27.82	29.45	30.43	67.3633	29.2333	-1.20435	3.63826e-68	1.57741e-66	DDX3X	DEAD-box helicase 3, X-linked	Human Diseases;Human Diseases;Organismal Systems	Cancers;Infectious diseases;Immune system	ko05203//Viral carcinogenesis;ko05161//Hepatitis B;ko04622//RIG-I-like receptor signaling pathway	K11594;K11594;K11594	GO:0005634//nucleus;GO:0005654//nucleoplasm;GO:0005737//cytoplasm;GO:0005813//centrosome;GO:0005829//cytosol;GO:0005852//eukaryotic translation initiation factor 3 complex;GO:0005886//plasma membrane;GO:0010494//cytoplasmic stress granule;GO:0022627//cytosolic small ribosomal subunit;GO:0031252//cell leading edge;GO:0043186//P granule	GO:0000166//nucleotide binding;GO:0003676//nucleic acid binding;GO:0003677//DNA binding;GO:0003678//DNA helicase activity;GO:0003723//RNA binding;GO:0003724//RNA helicase activity;GO:0003729//mRNA binding;GO:0003924//GTPase activity;GO:0004386//helicase activity;GO:0005524//ATP binding;GO:0008134//transcription factor binding;GO:0008143//poly(A) binding;GO:0008190//eukaryotic initiation factor 4E…	GO:0006413//translational initiation;GO:0007059//chromosome segregation;GO:0007276//gamete generation;GO:0008625//extrinsic apoptotic signaling pathway via death domain receptors;GO:0009615//response to virus;GO:0010501//RNA secondary structure unwinding;GO:0010628//positive regulation of gene expression;GO:0016055//Wnt signaling pathway;GO:0017148//negative regulation of translation;GO:0030154//…
ncbi_100154178	873	679	801	1452	1491	1376	6.25	6.21	6.7	12.8	13.77	14.49	6.38667	13.6867	1.09964	4.03416e-68	1.73874e-66	NEDD9	neural precursor cell expressed, developmentally down-regulated 9, transcript variant X1	-	-	-	-	GO:0000922//spindle pole;GO:0005634//nucleus;GO:0005654//nucleoplasm;GO:0005737//cytoplasm;GO:0005829//cytosol;GO:0005886//plasma membrane	GO:0005515//protein binding;GO:1990782//protein tyrosine kinase binding	GO:0007169//transmembrane receptor protein tyrosine kinase signaling pathway;GO:0016477//cell migration;GO:0030335//positive regulation of cell migration;GO:0061098//positive regulation of protein tyrosine kinase activity;GO:0090527//actin filament reorganization;GO:0090630//activation of GTPase activity;GO:1900026//positive regulation of substrate adhesion-dependent cell spreading
ncbi_100153642	33	33	54	433	408	323	1.2	1.6	2.42	19.42	19.5	17.24	1.74	18.72	3.42742	6.72537e-67	2.87323e-65	ANKRD37	ankyrin repeat domain 37, transcript variant X1	-	-	-	-	-	GO:0005515//protein binding	-
ncbi_100516830	699	454	612	1577	1349	1229	12.31	10.44	12.91	35.69	31.75	31.48	11.8867	32.9733	1.47196	4.23981e-66	1.79559e-64	RASSF1	Ras association domain family member 1, transcript variant X2	Human Diseases;Environmental Information Processing;Environmental Information Processing;Human Diseases;Human Diseases;Human Diseases;Environmental Information Processing	Cancers;Signal transduction;Signal transduction;Cancers;Cancers;Cancers;Signal transduction	ko05200//Pathways in cancer;ko04014//Ras signaling pathway;ko04390//Hippo signaling pathway;ko05206//MicroRNAs in cancer;ko05223//Non-small cell lung cancer;ko05219//Bladder cancer;ko04392//Hippo signaling pathway - multiple species	K09850;K09850;K09850;K09850;K09850;K09850;K09850	GO:0005634//nucleus;GO:0015630//microtubule cytoskeleton	GO:0046872//metal ion binding	GO:0007050//cell cycle arrest;GO:0007165//signal transduction;GO:0007265//Ras protein signal transduction;GO:0035556//intracellular signal transduction;GO:0070507//regulation of microtubule cytoskeleton organization
ncbi_100525558	3197	2586	2694	889	921	817	18.4	19.66	18.98	6.11	6.68	6.67	19.0133	6.48667	-1.55146	6.45992e-66	2.72792e-64	ZFP91	ZFP91 zinc finger protein, transcript variant X1	-	-	-	-	-	GO:0003676//nucleic acid binding;GO:0005127//ciliary neurotrophic factor receptor binding	GO:0043524//negative regulation of neuron apoptotic process;GO:0070120//ciliary neurotrophic factor-mediated signaling pathway
ncbi_100144481	512	304	416	1321	1277	1528	24.35	19.09	24.08	76.59	78.88	105.38	22.5067	86.95	1.94983	6.49721e-66	2.73575e-64	ITM2C	integral membrane protein 2C	-	-	-	-	GO:0005764//lysosome;GO:0005765//lysosomal membrane;GO:0005794//Golgi apparatus;GO:0005886//plasma membrane;GO:0016020//membrane;GO:0016021//integral component of membrane;GO:0048471//perinuclear region of cytoplasm	GO:0001540//amyloid-beta binding;GO:0005524//ATP binding	GO:0010977//negative regulation of neuron projection development;GO:0030182//neuron differentiation;GO:0042985//negative regulation of amyloid precursor protein biosynthetic process;GO:2001238//positive regulation of extrinsic apoptotic signaling pathway
ncbi_100626904	1753	1355	1432	355	268	264	16.09	16.41	15.97	4.12	3.23	3.58	16.1567	3.64333	-2.1488	7.06147e-66	2.9648e-64	IL1R1	interleukin 1 receptor type 1, transcript variant X1	Environmental Information Processing;Environmental Information Processing;Human Diseases;Human Diseases;Human Diseases;Organismal Systems;Organismal Systems;Organismal Systems;Human Diseases;Environmental Information Processing;Organismal Systems	Signal transduction;Signaling molecules and interaction;Infectious diseases;Infectious diseases;Cardiovascular diseases;Development;Immune system;Sensory system;Infectious diseases;Signal transduction;Immune system	ko04010//MAPK signaling pathway;ko04060//Cytokine-cytokine receptor interaction;ko05166//HTLV-I infection;ko05163//Human cytomegalovirus infection;ko05418//Fluid shear stress and atherosclerosis;ko04380//Osteoclast differentiation;ko04659//Th17 cell differentiation;ko04750//Inflammatory mediator regulation of TRP channels;ko05146//Amoebiasis;ko04064//NF-kappa B signaling pathway;ko04640//Hematopo…	K04386;K04386;K04386;K04386;K04386;K04386;K04386;K04386;K04386;K04386;K04386	GO:0009897//external side of plasma membrane;GO:0009986//cell surface;GO:0016020//membrane;GO:0016021//integral component of membrane	GO:0002020//protease binding;GO:0004908//interleukin-1 receptor activity;GO:0004909//interleukin-1, type I, activating receptor activity;GO:0005161//platelet-derived growth factor receptor binding;GO:0005515//protein binding;GO:0019966//interleukin-1 binding	GO:0007165//signal transduction;GO:0019221//cytokine-mediated signaling pathway;GO:0032729//positive regulation of interferon-gamma production;GO:0050727//regulation of inflammatory response;GO:0070498//interleukin-1-mediated signaling pathway;GO:0070555//response to interleukin-1;GO:2000391//positive regulation of neutrophil extravasation;GO:2000556//positive regulation of T-helper 1 cell cytoki…
ncbi_396840	99	57	77	397	445	389	1.05	0.8	0.99	5.13	6.12	5.97	0.946667	5.74	2.60012	1.35635e-65	5.66216e-64	SOX9	SRY-box 9	Environmental Information Processing	Signal transduction	ko04024//cAMP signaling pathway	K18435	GO:0005634//nucleus;GO:0005654//nucleoplasm;GO:0005667//transcription factor complex;GO:0032991//protein-containing complex;GO:0044798//nuclear transcription factor complex	GO:0000976//transcription regulatory region sequence-specific DNA binding;GO:0000978//RNA polymerase II proximal promoter sequence-specific DNA binding;GO:0000981//DNA-binding transcription factor activity, RNA polymerase II-specific;GO:0000987//proximal promoter sequence-specific DNA binding;GO:0001228//DNA-binding transcription activator activity, RNA polymerase II-specific;GO:0003677//DNA bind…	GO:0000122//negative regulation of transcription by RNA polymerase II;GO:0001501//skeletal system development;GO:0001502//cartilage condensation;GO:0001503//ossification;GO:0001658//branching involved in ureteric bud morphogenesis;GO:0001708//cell fate specification;GO:0001837//epithelial to mesenchymal transition;GO:0001894//tissue homeostasis;GO:0001934//positive regulation of protein phosphory…
ncbi_100514321	4505	3905	4063	1174	1227	1193	35.31	40.04	38.49	10.93	12.17	13.48	37.9467	12.1933	-1.63788	1.56696e-65	6.52274e-64	SLMAP	sarcolemma associated protein, transcript variant X1	-	-	-	-	GO:0016020//membrane;GO:0016021//integral component of membrane	GO:0005515//protein binding	GO:0006936//muscle contraction
ncbi_100153186	958	771	844	78	74	106	12.92	13.72	13.85	1.28	1.3	2.07	13.4967	1.55	-3.12226	2.07453e-65	8.58666e-64	MAL2	mal, T-cell differentiation protein 2	-	-	-	-	GO:0016020//membrane;GO:0016021//integral component of membrane;GO:0045121//membrane raft	GO:0019911//structural constituent of myelin sheath	GO:0042552//myelination;GO:0045056//transcytosis
ncbi_100517459	6367	5449	5681	2116	2044	1747	51.37	58.35	56.34	21.11	21.36	20.76	55.3533	21.0767	-1.39302	2.15898e-65	8.91098e-64	ENC1	ectodermal-neural cortex 1, transcript variant X1	-	-	-	-	GO:0005737//cytoplasm;GO:0031463//Cul3-RING ubiquitin ligase complex	GO:0003779//actin binding;GO:0005515//protein binding	GO:0007399//nervous system development;GO:0010499//proteasomal ubiquitin-independent protein catabolic process;GO:0016567//protein ubiquitination;GO:0017148//negative regulation of translation
ncbi_110262155	3169	2296	2617	714	566	638	22.98	21.95	23.1	6.32	5.32	6.69	22.6767	6.11	-1.89196	5.17738e-65	2.12491e-63	PCDH18	protocadherin 18, transcript variant X1	-	-	-	-	GO:0005886//plasma membrane;GO:0005887//integral component of plasma membrane;GO:0016020//membrane;GO:0016021//integral component of membrane	GO:0005509//calcium ion binding	GO:0007155//cell adhesion;GO:0007156//homophilic cell adhesion via plasma membrane adhesion molecules;GO:0007399//nervous system development;GO:0007420//brain development
ncbi_100520470	8061	6384	6985	2668	2789	2275	30.17	31.52	31.79	12.16	13.55	12.34	31.16	12.6833	-1.29676	1.98743e-64	8.11126e-63	MAP1A	microtubule associated protein 1A, transcript variant X1	-	-	-	-	GO:0005829//cytosol;GO:0005874//microtubule;GO:0005875//microtubule associated complex;GO:0030425//dendrite;GO:0042995//cell projection;GO:0043025//neuronal cell body;GO:0045202//synapse	GO:0003779//actin binding;GO:0008017//microtubule binding;GO:0015631//tubulin binding	GO:0000226//microtubule cytoskeleton organization;GO:0007409//axonogenesis;GO:0016358//dendrite development;GO:0031114//regulation of microtubule depolymerization
ncbi_397588	2908	2065	2382	537	610	591	15.16	14.17	16.14	3.39	4.23	5.12	15.1567	4.24667	-1.83555	3.89215e-64	1.57967e-62	EIF2AK2	eukaryotic translation initiation factor 2 alpha kinase 2	Human Diseases;Human Diseases;Human Diseases;Human Diseases;Human Diseases;Genetic Information Processing;Human Diseases;Cellular Processes;Human Diseases;Human Diseases	Infectious diseases;Infectious diseases;Cancers;Infectious diseases;Infectious diseases;Folding, sorting and degradation;Infectious diseases;Cell growth and death;Infectious diseases;Infectious diseases	ko05165//Human papillomavirus infection;ko05169//Epstein-Barr virus infection;ko05203//Viral carcinogenesis;ko05167//Kaposi sarcoma-associated herpesvirus infection;ko05168//Herpes simplex infection;ko04141//Protein processing in endoplasmic reticulum;ko05164//Influenza A;ko04217//Necroptosis;ko05162//Measles;ko05160//Hepatitis C	K16195;K16195;K16195;K16195;K16195;K16195;K16195;K16195;K16195;K16195	GO:0005737//cytoplasm;GO:0005829//cytosol;GO:0048471//perinuclear region of cytoplasm	GO:0003723//RNA binding;GO:0003725//double-stranded RNA binding;GO:0004672//protein kinase activity;GO:0004694//eukaryotic translation initiation factor 2alpha kinase activity;GO:0005524//ATP binding;GO:0042802//identical protein binding	GO:0000186//activation of MAPKK activity;GO:0001819//positive regulation of cytokine production;GO:0006412//translation;GO:0006468//protein phosphorylation;GO:0009615//response to virus;GO:0010998//regulation of translational initiation by eIF2 alpha phosphorylation;GO:0017148//negative regulation of translation;GO:0030968//endoplasmic reticulum unfolded protein response;GO:0032722//positive regu…
ncbi_100157760	8129	6788	7386	2890	2603	2451	246.59	271.68	272.47	106.82	102.49	107.71	263.58	105.673	-1.31863	6.0994e-64	2.46865e-62	MYL9	myosin light chain 9	Cellular Processes;Environmental Information Processing;Cellular Processes;Cellular Processes;Environmental Information Processing;Organismal Systems;Organismal Systems;Organismal Systems	Cell motility;Signal transduction;Cellular community - eukaryotes;Cellular community - eukaryotes;Signal transduction;Endocrine system;Circulatory system;Immune system	ko04810//Regulation of actin cytoskeleton;ko04024//cAMP signaling pathway;ko04510//Focal adhesion;ko04530//Tight junction;ko04022//cGMP - PKG signaling pathway;ko04921//Oxytocin signaling pathway;ko04270//Vascular smooth muscle contraction;ko04670//Leukocyte transendothelial migration	K12755;K12755;K12755;K12755;K12755;K12755;K12755;K12755	GO:0016459//myosin complex	GO:0005509//calcium ion binding;GO:0046872//metal ion binding	-
ncbi_100462726	2943	2396	2575	423	596	478	20.36	21.95	21.74	3.58	5.37	4.76	21.35	4.57	-2.22397	1.26732e-63	5.10103e-62	BCLAF1	BCL2 associated transcription factor 1	-	-	-	-	GO:0005634//nucleus;GO:0005654//nucleoplasm;GO:0016607//nuclear speck	GO:0003677//DNA binding	GO:0006915//apoptotic process;GO:0043065//positive regulation of apoptotic process;GO:0043620//regulation of DNA-templated transcription in response to stress;GO:0045892//negative regulation of transcription, DNA-templated;GO:1990830//cellular response to leukemia inhibitory factor;GO:2000144//positive regulation of DNA-templated transcription, initiation;GO:2001022//positive regulation of respon…
ncbi_100156216	6438	5126	5805	1565	1832	1337	16.71	17.5	18.27	4.95	6.13	4.99	17.4933	5.35667	-1.7074	1.54766e-63	6.21233e-62	MYCBP2	MYC binding protein 2, E3 ubiquitin protein ligase, transcript variant X1	-	-	-	-	GO:0005634//nucleus;GO:0005654//nucleoplasm;GO:0015630//microtubule cytoskeleton;GO:0030424//axon;GO:0043231//intracellular membrane-bounded organelle	GO:0005085//guanyl-nucleotide exchange factor activity;GO:0008270//zinc ion binding;GO:0008536//Ran GTPase binding;GO:0042802//identical protein binding;GO:0061630//ubiquitin protein ligase activity	GO:0008045//motor neuron axon guidance;GO:0016567//protein ubiquitination;GO:0021785//branchiomotor neuron axon guidance;GO:0021952//central nervous system projection neuron axonogenesis;GO:0031398//positive regulation of protein ubiquitination;GO:0032880//regulation of protein localization;GO:0032922//circadian regulation of gene expression;GO:0042177//negative regulation of protein catabolic pr…
ncbi_102161782	1330	1174	1117	2555	2499	1949	102.95	119.93	105.18	241.04	251.1	218.62	109.353	236.92	1.1154	1.75555e-63	7.02748e-62	LOC102161782	histone H3	Human Diseases;Human Diseases;Human Diseases	Cancers;Substance dependence;Immune diseases	ko05202//Transcriptional misregulation in cancers;ko05034//Alcoholism;ko05322//Systemic lupus erythematosus	K11253;K11253;K11253	GO:0000786//nucleosome;GO:0005634//nucleus;GO:0005694//chromosome	GO:0003677//DNA binding;GO:0046982//protein heterodimerization activity	-
ncbi_100505387	3582	2832	2987	1001	1074	913	16.39	17.65	16.5	5.72	6.63	6.13	16.8467	6.16	-1.45146	1.90318e-63	7.59762e-62	DICER1	dicer 1, ribonuclease III	Human Diseases	Cancers	ko05206//MicroRNAs in cancer	K11592	GO:0005634//nucleus;GO:0005737//cytoplasm;GO:0016442//RISC complex;GO:0048471//perinuclear region of cytoplasm;GO:0070062//extracellular exosome;GO:0070578//RISC-loading complex	GO:0003676//nucleic acid binding;GO:0003723//RNA binding;GO:0003725//double-stranded RNA binding;GO:0004521//endoribonuclease activity;GO:0004525//ribonuclease III activity;GO:0004530//deoxyribonuclease I activity;GO:0005515//protein binding;GO:0005524//ATP binding;GO:0016891//endoribonuclease activity, producing 5'-phosphomonoesters;GO:0019904//protein domain specific binding;GO:0035197//siRNA b…	GO:0006309//apoptotic DNA fragmentation;GO:0006396//RNA processing;GO:0010629//negative regulation of gene expression;GO:0030422//production of siRNA involved in RNA interference;GO:0030423//targeting of mRNA for destruction involved in RNA interference;GO:0031047//gene silencing by RNA;GO:0031054//pre-miRNA processing;GO:0032720//negative regulation of tumor necrosis factor production;GO:0033168…
ncbi_100625790	453	348	405	921	848	816	5.26	5.33	5.71	13.02	12.77	13.72	5.43333	13.17	1.27735	1.53132e-62	5.99843e-61	TBC1D22A	TBC1 domain family member 22A	-	-	-	-	-	GO:0005096//GTPase activator activity;GO:0017137//Rab GTPase binding;GO:0042803//protein homodimerization activity;GO:0071889//14-3-3 protein binding	GO:0006886//intracellular protein transport;GO:0090630//activation of GTPase activity
ncbi_100625964	4258	3352	3628	1246	1320	1203	10.09	10.46	10.41	3.49	3.93	3.95	10.32	3.79	-1.44517	2.22365e-62	8.61798e-61	SMG1	SMG1, nonsense mediated mRNA decay associated PI3K related kinase, transcript variant X1	Genetic Information Processing	Translation	ko03015//mRNA surveillance pathway	K08873	GO:0005634//nucleus;GO:0005654//nucleoplasm;GO:0005737//cytoplasm	GO:0000166//nucleotide binding;GO:0004674//protein serine/threonine kinase activity;GO:0005515//protein binding;GO:0005524//ATP binding;GO:0016301//kinase activity;GO:0016740//transferase activity;GO:0042162//telomeric DNA binding	GO:0000184//nuclear-transcribed mRNA catabolic process, nonsense-mediated decay;GO:0006468//protein phosphorylation;GO:0016310//phosphorylation;GO:0018105//peptidyl-serine phosphorylation;GO:0032204//regulation of telomere maintenance;GO:0046777//protein autophosphorylation;GO:0046854//phosphatidylinositol phosphorylation;GO:2001020//regulation of response to DNA damage stimulus
ncbi_100521189	250	203	225	720	606	591	1.65	1.77	1.81	5.79	5.19	5.65	1.74333	5.54333	1.66891	2.85919e-62	1.10517e-60	KCNK12	potassium two pore domain channel subfamily K member 12	-	-	-	-	GO:0005887//integral component of plasma membrane;GO:0016020//membrane;GO:0016021//integral component of membrane	GO:0005267//potassium channel activity;GO:0022841//potassium ion leak channel activity	GO:0006811//ion transport;GO:0030322//stabilization of membrane potential;GO:0071805//potassium ion transmembrane transport
ncbi_100520219	163	134	162	525	523	462	1.77	1.92	2.14	6.93	7.36	7.25	1.94333	7.18	1.88545	4.94286e-62	1.90554e-60	P3H2	prolyl 3-hydroxylase 2	-	-	-	-	GO:0005604//basement membrane;GO:0005654//nucleoplasm;GO:0005783//endoplasmic reticulum;GO:0005794//Golgi apparatus	GO:0005506//iron ion binding;GO:0005515//protein binding;GO:0016491//oxidoreductase activity;GO:0016705//oxidoreductase activity, acting on paired donors, with incorporation or reduction of molecular oxygen;GO:0019797//procollagen-proline 3-dioxygenase activity;GO:0031418//L-ascorbic acid binding	GO:0008285//negative regulation of cell proliferation;GO:0019511//peptidyl-proline hydroxylation;GO:0032963//collagen metabolic process;GO:0055114//oxidation-reduction process
ncbi_414914	862	599	755	1392	1415	1273	5.61	5.15	5.98	11.04	11.96	12.01	5.58	11.67	1.06447	7.6611e-62	2.93027e-60	COL17A1	collagen type XVII alpha 1 chain	Organismal Systems	Digestive system	ko04974//Protein digestion and absorption	K07603	GO:0016020//membrane;GO:0016021//integral component of membrane;GO:0030056//hemidesmosome	-	GO:0031581//hemidesmosome assembly
ncbi_100516495	3389	2619	3007	774	874	821	22.81	23.12	24.29	6.33	7.59	7.95	23.4067	7.29	-1.68293	1.70546e-61	6.50612e-60	EIF4G3	eukaryotic translation initiation factor 4 gamma 3, transcript variant X1	Genetic Information Processing;Human Diseases	Translation;Cardiovascular diseases	ko03013//RNA transport;ko05416//Viral myocarditis	K03260;K03260	GO:0016281//eukaryotic translation initiation factor 4F complex	GO:0000339//RNA cap binding;GO:0003723//RNA binding;GO:0003729//mRNA binding;GO:0003743//translation initiation factor activity;GO:0005515//protein binding	GO:0006413//translational initiation
ncbi_397636	2631	1889	2227	638	656	611	18.44	17.12	18.82	5.84	6	6.3	18.1267	6.04667	-1.5839	2.76153e-61	1.0453e-59	ATP2B1	ATPase plasma membrane Ca2+ transporting 1	Environmental Information Processing;Environmental Information Processing;Environmental Information Processing;Organismal Systems;Organismal Systems;Organismal Systems;Organismal Systems	Signal transduction;Signal transduction;Signal transduction;Circulatory system;Endocrine system;Digestive system;Digestive system	ko04024//cAMP signaling pathway;ko04020//Calcium signaling pathway;ko04022//cGMP - PKG signaling pathway;ko04261//Adrenergic signaling in cardiomyocytes;ko04925//Aldosterone synthesis and secretion;ko04972//Pancreatic secretion;ko04970//Salivary secretion	K05850;K05850;K05850;K05850;K05850;K05850;K05850	GO:0001772//immunological synapse;GO:0005623//cell;GO:0005654//nucleoplasm;GO:0005886//plasma membrane;GO:0016020//membrane;GO:0016021//integral component of membrane;GO:0016323//basolateral plasma membrane;GO:0043231//intracellular membrane-bounded organelle;GO:0098793//presynapse;GO:0098978//glutamatergic synapse;GO:0098982//GABA-ergic synapse	GO:0000166//nucleotide binding;GO:0005388//calcium-transporting ATPase activity;GO:0005524//ATP binding;GO:0015085//calcium ion transmembrane transporter activity;GO:0016887//ATPase activity;GO:0019829//cation-transporting ATPase activity;GO:0030165//PDZ domain binding;GO:1905056//calcium-transporting ATPase activity involved in regulation of presynaptic cytosolic calcium ion concentration	GO:0001818//negative regulation of cytokine production;GO:0003056//regulation of vascular smooth muscle contraction;GO:0006811//ion transport;GO:0006816//calcium ion transport;GO:0006874//cellular calcium ion homeostasis;GO:0008217//regulation of blood pressure;GO:0030501//positive regulation of bone mineralization;GO:0051480//regulation of cytosolic calcium ion concentration;GO:0051481//negative…
ncbi_100233225	7089	5202	6054	2055	1965	2026	59.81	58.63	59.68	24.57	24.81	29.64	59.3733	26.34	-1.17256	3.21117e-61	1.21236e-59	VGLL3	vestigial like family member 3	-	-	-	-	GO:0005634//nucleus	GO:0000981//DNA-binding transcription factor activity, RNA polymerase II-specific	GO:0006355//regulation of transcription, DNA-templated;GO:0006357//regulation of transcription by RNA polymerase II
ncbi_100516165	4168	3294	3637	784	906	933	45.99	47.95	48.79	10.53	12.94	14.88	47.5767	12.7833	-1.89599	4.38999e-61	1.65315e-59	TAX1BP1	Tax1 binding protein 1, transcript variant X1	Cellular Processes	Transport and catabolism	ko04137//Mitophagy - animal	K21347	-	GO:0019900//kinase binding	GO:0032088//negative regulation of NF-kappaB transcription factor activity
ncbi_110262251	903	723	754	135	106	110	10.53	11.12	10.69	1.92	1.6	1.86	10.78	1.79333	-2.58764	5.94185e-61	2.22037e-59	PRKAR2B	protein kinase cAMP-dependent type II regulatory subunit beta	Organismal Systems	Endocrine system	ko04910//Insulin signaling pathway	K04739	GO:0005737//cytoplasm;GO:0005813//centrosome;GO:0005829//cytosol;GO:0005886//plasma membrane;GO:0005952//cAMP-dependent protein kinase complex;GO:0043197//dendritic spine;GO:0043198//dendritic shaft;GO:0097546//ciliary base;GO:0098794//postsynapse;GO:0098978//glutamatergic synapse	GO:0000166//nucleotide binding;GO:0004862//cAMP-dependent protein kinase inhibitor activity;GO:0008603//cAMP-dependent protein kinase regulator activity;GO:0019901//protein kinase binding;GO:0030552//cAMP binding;GO:0031625//ubiquitin protein ligase binding;GO:0034236//protein kinase A catalytic subunit binding;GO:0047555//3',5'-cyclic-GMP phosphodiesterase activity	GO:0001932//regulation of protein phosphorylation;GO:0006631//fatty acid metabolic process;GO:0007612//learning;GO:0019934//cGMP-mediated signaling;GO:0050804//modulation of chemical synaptic transmission;GO:2000480//negative regulation of cAMP-dependent protein kinase activity
ncbi_100624780	291	221	249	686	649	572	9.27	9.42	9.51	27.11	26.64	26.19	9.4	26.6467	1.50322	7.37438e-61	2.74166e-59	HAGH	hydroxyacylglutathione hydrolase, transcript variant X1	Metabolism	Carbohydrate metabolism	ko00620//Pyruvate metabolism	K01069	-	GO:0004416//hydroxyacylglutathione hydrolase activity;GO:0016787//hydrolase activity	GO:0019243//methylglyoxal catabolic process to D-lactate via S-lactoyl-glutathione
ncbi_100302506	960	609	756	1541	1534	1475	17.24	14.43	16.51	33.72	35.76	38.37	16.06	35.95	1.16252	7.63188e-61	2.83019e-59	SLC6A8	solute carrier family 6 member 8	-	-	-	-	GO:0005886//plasma membrane;GO:0005887//integral component of plasma membrane;GO:0016020//membrane;GO:0016021//integral component of membrane;GO:0043005//neuron projection	GO:0005309//creatine:sodium symporter activity;GO:0005328//neurotransmitter:sodium symporter activity;GO:0005332//gamma-aminobutyric acid:sodium symporter activity;GO:0015293//symporter activity;GO:0042165//neurotransmitter binding	GO:0006836//neurotransmitter transport;GO:0015812//gamma-aminobutyric acid transport;GO:0015881//creatine transmembrane transport;GO:0055085//transmembrane transport
ncbi_100524350	1408	1117	1161	261	290	224	5.91	6.18	5.93	1.33	1.58	1.36	6.00667	1.42333	-2.07729	8.68425e-61	3.21229e-59	PHACTR2	phosphatase and actin regulator 2, transcript variant X1	-	-	-	-	-	GO:0003779//actin binding;GO:0004864//protein phosphatase inhibitor activity	GO:0032515//negative regulation of phosphoprotein phosphatase activity
ncbi_100151976	6736	5070	5883	2093	2234	1972	36.44	36.19	38.7	13.8	15.69	15.45	37.11	14.98	-1.30877	8.7872e-61	3.24217e-59	ALDH1L2	aldehyde dehydrogenase 1 family member L2	Metabolism	Metabolism of cofactors and vitamins	ko00670//One carbon pool by folate	K00289	GO:0005654//nucleoplasm;GO:0005739//mitochondrion	GO:0003824//catalytic activity;GO:0004029//aldehyde dehydrogenase (NAD) activity;GO:0016155//formyltetrahydrofolate dehydrogenase activity;GO:0016491//oxidoreductase activity;GO:0016620//oxidoreductase activity, acting on the aldehyde or oxo group of donors, NAD or NADP as acceptor;GO:0016742//hydroxymethyl-, formyl- and related transferase activity	GO:0009058//biosynthetic process;GO:0055114//oxidation-reduction process
ncbi_100154877	768	565	632	1252	1205	1046	13.95	13.54	13.96	27.72	28.42	27.53	13.8167	27.89	1.01334	9.7421e-61	3.57643e-59	PXDC1	PX domain containing 1	-	-	-	-	-	GO:0035091//phosphatidylinositol binding	-
ncbi_110260283	1766	1328	1509	377	395	373	9.92	9.67	9.96	2.48	2.96	3.22	9.85	2.88667	-1.77072	1.55681e-60	5.68663e-59	PHF3	PHD finger protein 3, transcript variant X1	-	-	-	-	-	GO:0046872//metal ion binding	GO:0006351//transcription, DNA-templated
ncbi_100157027	363	446	497	1586	1695	1590	1.8	2.9	2.99	9.55	10.87	11.38	2.56333	10.6	2.04797	2.38741e-60	8.69887e-59	PDCD11	programmed cell death 11, transcript variant X1	-	-	-	-	GO:0005634//nucleus;GO:0005730//nucleolus;GO:0005829//cytosol;GO:0032040//small-subunit processome	GO:0003676//nucleic acid binding;GO:0003723//RNA binding;GO:0005515//protein binding;GO:0008134//transcription factor binding	GO:0006396//RNA processing;GO:0006397//mRNA processing
ncbi_100511749	950	645	799	63	93	88	13.9	12.49	14.29	1.12	1.76	1.86	13.56	1.58	-3.10136	2.6138e-60	9.50004e-59	ASPN	asporin	-	-	-	-	GO:0005615//extracellular space;GO:0031012//extracellular matrix	GO:0005509//calcium ion binding;GO:0005515//protein binding;GO:0005518//collagen binding	GO:0030282//bone mineralization;GO:0030512//negative regulation of transforming growth factor beta receptor signaling pathway;GO:0070171//negative regulation of tooth mineralization
ncbi_100520050	3635	2533	2992	923	978	853	15.86	14.2	16.07	5.21	5.58	5.39	15.3767	5.39333	-1.51149	3.58811e-60	1.30089e-58	PRICKLE2	prickle planar cell polarity protein 2, transcript variant X5	Environmental Information Processing	Signal transduction	ko04310//Wnt signaling pathway	K04511	GO:0005737//cytoplasm	GO:0008270//zinc ion binding;GO:0046872//metal ion binding	-
ncbi_100155117	7065	5250	5843	1949	2175	1943	30.1	29.51	30.28	10.11	12.03	11.99	29.9633	11.3767	-1.39712	4.17354e-60	1.50567e-58	UGGT1	UDP-glucose glycoprotein glucosyltransferase 1, transcript variant X1	Genetic Information Processing	Folding, sorting and degradation	ko04141//Protein processing in endoplasmic reticulum	K11718	GO:0005783//endoplasmic reticulum	GO:0003980//UDP-glucose:glycoprotein glucosyltransferase activity;GO:0051082//unfolded protein binding	GO:0006486//protein glycosylation;GO:0018279//protein N-linked glycosylation via asparagine;GO:0071712//ER-associated misfolded protein catabolic process;GO:0097359//UDP-glucosylation
ncbi_733593	2424	2216	2054	4835	4189	3552	110.08	132.77	113.46	267.53	246.93	233.66	118.77	249.373	1.07014	4.28311e-60	1.54139e-58	RPL10	ribosomal protein L10	Genetic Information Processing	Translation	ko03010//Ribosome	K02866	GO:0005840//ribosome;GO:0015934//large ribosomal subunit;GO:0022625//cytosolic large ribosomal subunit;GO:0098556//cytoplasmic side of rough endoplasmic reticulum membrane	GO:0003735//structural constituent of ribosome;GO:0045182//translation regulator activity	GO:0000027//ribosomal large subunit assembly;GO:0006412//translation;GO:0006417//regulation of translation;GO:0007275//multicellular organism development;GO:1990403//embryonic brain development
ncbi_100511937	966	818	924	159	154	116	9.99	11.36	11.83	2.2	2.03	1.54	11.06	1.92333	-2.52367	1.41069e-59	5.03951e-58	LOC100511937	phosphatidylinositol 3-kinase regulatory subunit gamma, transcript variant X1	Human Diseases;Environmental Information Processing;Human Diseases;Human Diseases;Environmental Information Processing;Human Diseases;Cellular Processes;Environmental Information Processing;Environmental Information Processing;Cellular Processes;Human Diseases;Human Diseases;Human Diseases;Human Diseases;Organismal Systems;Organismal Systems;Human Diseases;Cellular Processes;Human Diseases;Enviro…	Cancers;Signal transduction;Infectious diseases;Infectious diseases;Signal transduction;Infectious diseases;Cell motility;Signal transduction;Signal transduction;Cellular community - eukaryotes;Cancers;Infectious diseases;Cancers;Infectious diseases;Development;Immune system;Cancers;Cell growth and death;Infectious diseases;Signal transduction;Endocrine and metabolic diseases;Signal transduction;…	ko05200//Pathways in cancer;ko04151//PI3K-Akt signaling pathway;ko05165//Human papillomavirus infection;ko05166//HTLV-I infection;ko04014//Ras signaling pathway;ko05163//Human cytomegalovirus infection;ko04810//Regulation of actin cytoskeleton;ko04015//Rap1 signaling pathway;ko04024//cAMP signaling pathway;ko04510//Focal adhesion;ko05205//Proteoglycans in cancer;ko05169//Epstein-Barr virus infect…	K02649;K02649;K02649;K02649;K02649;K02649;K02649;K02649;K02649;K02649;K02649;K02649;K02649;K02649;K02649;K02649;K02649;K02649;K02649;K02649;K02649;K02649;K02649;K02649;K02649;K02649;K02649;K02649;K02649;K02649;K02649;K02649;K02649;K02649;K02649;K02649;K02649;K02649;K02649;K02649;K02649;K02649;K02649;K02649;K02649;K02649;K02649;K02649;K02649;K02649;K02649;K02649;K02649;K02649;K02649;K02649;K02649;…	GO:0005942//phosphatidylinositol 3-kinase complex	GO:0046935//1-phosphatidylinositol-3-kinase regulator activity	GO:0008286//insulin receptor signaling pathway;GO:0043551//regulation of phosphatidylinositol 3-kinase activity;GO:0046854//phosphatidylinositol phosphorylation
ncbi_397328	27113	20626	23549	6590	8184	6472	113.63	115.06	120.72	33.5	44.56	39.59	116.47	39.2167	-1.57042	2.24116e-59	7.96729e-58	VCAN	versican	Environmental Information Processing	Signaling molecules and interaction	ko04514//Cell adhesion molecules (CAMs)	K06793	GO:0005634//nucleus;GO:0031012//extracellular matrix	GO:0003677//DNA binding;GO:0005509//calcium ion binding;GO:0005540//hyaluronic acid binding	GO:0001501//skeletal system development;GO:0006302//double-strand break repair;GO:0006310//DNA recombination;GO:0007155//cell adhesion;GO:0007417//central nervous system development
ncbi_100462720	9	15	6	268	269	242	0.09	0.21	0.08	3.43	3.67	3.67	0.126667	3.59	4.82488	6.75195e-59	2.39448e-57	ATG9B	autophagy related 9B	Cellular Processes;Cellular Processes;Cellular Processes	Transport and catabolism;Transport and catabolism;Transport and catabolism	ko04140//Autophagy - animal;ko04137//Mitophagy - animal;ko04136//Autophagy - other eukaryotes	K17907;K17907;K17907	GO:0000407//phagophore assembly site;GO:0005737//cytoplasm;GO:0005776//autophagosome;GO:0005794//Golgi apparatus;GO:0016020//membrane;GO:0016021//integral component of membrane;GO:0030659//cytoplasmic vesicle membrane;GO:0031410//cytoplasmic vesicle	-	GO:0000045//autophagosome assembly;GO:0000422//autophagy of mitochondrion;GO:0006914//autophagy;GO:0015031//protein transport;GO:0034497//protein localization to phagophore assembly site;GO:0044805//late nucleophagy
ncbi_100627292	15611	11734	13293	5992	5718	4919	151.18	149.78	156.35	70.67	71.95	69	152.437	70.54	-1.1117	1.20858e-58	4.27569e-57	PALLD	palladin, cytoskeletal associated protein, transcript variant X1	-	-	-	-	GO:0001725//stress fiber;GO:0005634//nucleus;GO:0005829//cytosol;GO:0005856//cytoskeleton;GO:0005884//actin filament;GO:0005886//plasma membrane;GO:0005925//focal adhesion;GO:0015629//actin cytoskeleton;GO:0030018//Z disc;GO:0030027//lamellipodium;GO:0045202//synapse	-	GO:0003334//keratinocyte development;GO:0003382//epithelial cell morphogenesis;GO:0007156//homophilic cell adhesion via plasma membrane adhesion molecules;GO:0007416//synapse assembly;GO:0010842//retina layer formation;GO:0030036//actin cytoskeleton organization
ncbi_396911	3600	2968	3185	1178	1063	1002	95.58	104.21	102.99	38.03	36.59	38.5	100.927	37.7067	-1.42042	3.39455e-58	1.19801e-56	CNN1	calponin 1	-	-	-	-	GO:0005856//cytoskeleton	GO:0003779//actin binding;GO:0005515//protein binding;GO:0005516//calmodulin binding	GO:0031032//actomyosin structure organization;GO:1904706//negative regulation of vascular smooth muscle cell proliferation
ncbi_110257420	96	75	82	378	372	319	5.05	5.17	5.25	24.19	25.37	24.28	5.15667	24.6133	2.25493	1.23085e-57	4.33348e-56	LOC110257420	cytochrome c oxidase subunit 4 isoform 2, mitochondrial, transcript variant X1	Metabolism;Organismal Systems;Human Diseases;Human Diseases;Human Diseases;Human Diseases;Metabolism;Organismal Systems	Global and overview maps;Environmental adaptation;Neurodegenerative diseases;Neurodegenerative diseases;Endocrine and metabolic diseases;Neurodegenerative diseases;Energy metabolism;Circulatory system	ko01100//Metabolic pathways;ko04714//Thermogenesis;ko05016//Huntington disease;ko05010//Alzheimer disease;ko04932//Non-alcoholic fatty liver disease (NAFLD);ko05012//Parkinson disease;ko00190//Oxidative phosphorylation;ko04260//Cardiac muscle contraction	K02263;K02263;K02263;K02263;K02263;K02263;K02263;K02263	GO:0005751//mitochondrial respiratory chain complex IV;GO:0016020//membrane;GO:0016021//integral component of membrane;GO:0031966//mitochondrial membrane	GO:0004129//cytochrome-c oxidase activity	GO:0006123//mitochondrial electron transport, cytochrome c to oxygen;GO:1902600//proton transmembrane transport
ncbi_100153803	10595	8135	9195	4053	4063	3575	37.27	37.65	39.31	16.92	18.36	17.77	38.0767	17.6833	-1.10652	1.46403e-57	5.12971e-56	SH3PXD2A	SH3 and PX domains 2A, transcript variant X4	-	-	-	-	GO:0002102//podosome;GO:0005737//cytoplasm	GO:0002020//protease binding;GO:0005515//protein binding;GO:0005546//phosphatidylinositol-4,5-bisphosphate binding;GO:0010314//phosphatidylinositol-5-phosphate binding;GO:0016176//superoxide-generating NADPH oxidase activator activity;GO:0032266//phosphatidylinositol-3-phosphate binding;GO:0035091//phosphatidylinositol binding;GO:0043325//phosphatidylinositol-3,4-bisphosphate binding;GO:0070273//…	GO:0001701//in utero embryonic development;GO:0006801//superoxide metabolic process;GO:0043085//positive regulation of catalytic activity;GO:0072593//reactive oxygen species metabolic process;GO:0072675//osteoclast fusion
ncbi_100511095	1215	773	924	1819	1771	1576	21.59	18.12	19.96	39.38	40.84	40.57	19.89	40.2633	1.01742	1.94306e-57	6.79189e-56	IER5	immediate early response 5	-	-	-	-	GO:0000159//protein phosphatase type 2A complex;GO:0005634//nucleus;GO:0005654//nucleoplasm;GO:0005730//nucleolus;GO:0005737//cytoplasm	GO:0042802//identical protein binding	GO:0034605//cellular response to heat;GO:0042127//regulation of cell proliferation;GO:0045944//positive regulation of transcription by RNA polymerase II;GO:1900036//positive regulation of cellular response to heat
ncbi_100155930	276	253	265	683	709	617	5.52	6.68	6.42	16.61	18.38	17.85	6.20667	17.6133	1.50478	6.53896e-57	2.26938e-55	ANXA8	annexin A8	-	-	-	-	GO:0005737//cytoplasm	GO:0005509//calcium ion binding;GO:0005544//calcium-dependent phospholipid binding	GO:0007032//endosome organization;GO:0016197//endosomal transport;GO:1900004//negative regulation of serine-type endopeptidase activity;GO:1900138//negative regulation of phospholipase A2 activity
ncbi_100524195	1668	1320	1411	400	369	370	20.98	21.89	21.85	6.02	5.86	6.62	21.5733	6.16667	-1.80669	8.60899e-57	2.96665e-55	B3GNT2	UDP-GlcNAc:betaGal beta-1,3-N-acetylglucosaminyltransferase 2, transcript variant X1	Metabolism;Metabolism;Metabolism	Global and overview maps;Glycan biosynthesis and metabolism;Glycan biosynthesis and metabolism	ko01100//Metabolic pathways;ko00601//Glycosphingolipid biosynthesis - lacto and neolacto series;ko00533//Glycosaminoglycan biosynthesis - keratan sulfate	K00741;K00741;K00741	GO:0000139//Golgi membrane;GO:0005783//endoplasmic reticulum;GO:0005794//Golgi apparatus;GO:0016020//membrane;GO:0016021//integral component of membrane	GO:0008375//acetylglucosaminyltransferase activity;GO:0008376//acetylgalactosaminyltransferase activity;GO:0008378//galactosyltransferase activity;GO:0008532//N-acetyllactosaminide beta-1,3-N-acetylglucosaminyltransferase activity;GO:0016740//transferase activity;GO:0016757//transferase activity, transferring glycosyl groups;GO:0016758//transferase activity, transferring hexosyl groups	GO:0006486//protein glycosylation;GO:0006493//protein O-linked glycosylation;GO:0007411//axon guidance;GO:0007608//sensory perception of smell;GO:0030311//poly-N-acetyllactosamine biosynthetic process;GO:1990830//cellular response to leukemia inhibitory factor
ncbi_100519915	2224	1773	2023	590	620	512	18.81	19.76	20.68	6.04	6.77	6.25	19.75	6.35333	-1.63627	1.97881e-56	6.72382e-55	MBNL2	muscleblind like splicing regulator 2, transcript variant X1	-	-	-	-	GO:0005634//nucleus;GO:0005654//nucleoplasm;GO:0005737//cytoplasm	GO:0003723//RNA binding;GO:0046872//metal ion binding	GO:0000381//regulation of alternative mRNA splicing, via spliceosome;GO:0043484//regulation of RNA splicing
ncbi_100521910	5846	4342	5158	1598	1725	1636	27.93	27.37	29.97	9.3	10.7	11.32	28.4233	10.44	-1.44495	3.31016e-56	1.12215e-54	PTPN13	protein tyrosine phosphatase, non-receptor type 13	Cellular Processes	Cell growth and death	ko04210//Apoptosis	K02374	GO:0001650//fibrillar center;GO:0005634//nucleus;GO:0005654//nucleoplasm;GO:0005737//cytoplasm;GO:0005829//cytosol;GO:0005856//cytoskeleton;GO:0005886//plasma membrane;GO:0030027//lamellipodium	GO:0004721//phosphoprotein phosphatase activity;GO:0004725//protein tyrosine phosphatase activity;GO:0005515//protein binding;GO:0016787//hydrolase activity;GO:0016791//phosphatase activity;GO:0036312//phosphatidylinositol 3-kinase regulatory subunit binding	GO:0001933//negative regulation of protein phosphorylation;GO:0006470//protein dephosphorylation;GO:0014066//regulation of phosphatidylinositol 3-kinase signaling;GO:0016311//dephosphorylation;GO:0035335//peptidyl-tyrosine dephosphorylation
ncbi_100523904	3964	3160	3455	1191	1259	1160	16.67	17.54	17.67	6.1	6.87	7.07	17.2933	6.68	-1.3723	5.0781e-56	1.7175e-54	PHLDA1	pleckstrin homology like domain family A member 1	-	-	-	-	GO:0005634//nucleus;GO:0005654//nucleoplasm;GO:0005730//nucleolus	GO:1901981//phosphatidylinositol phosphate binding	GO:0043065//positive regulation of apoptotic process;GO:0045210//FasL biosynthetic process
ncbi_100153508	77	54	62	387	315	297	0.55	0.51	0.54	3.39	2.94	3.09	0.533333	3.14	2.55766	5.77694e-56	1.94935e-54	NPR1	natriuretic peptide receptor 1	Organismal Systems;Environmental Information Processing;Metabolism;Environmental Information Processing;Organismal Systems;Organismal Systems;Organismal Systems;Organismal Systems;Organismal Systems	Environmental adaptation;Signal transduction;Nucleotide metabolism;Signal transduction;Endocrine system;Circulatory system;Endocrine system;Endocrine system;Endocrine system	ko04714//Thermogenesis;ko04024//cAMP signaling pathway;ko00230//Purine metabolism;ko04022//cGMP - PKG signaling pathway;ko04921//Oxytocin signaling pathway;ko04270//Vascular smooth muscle contraction;ko04925//Aldosterone synthesis and secretion;ko04924//Renin secretion;ko04923//Regulation of lipolysis in adipocyte	K12323;K12323;K12323;K12323;K12323;K12323;K12323;K12323;K12323	GO:0005886//plasma membrane;GO:0016020//membrane;GO:0016021//integral component of membrane;GO:0043235//receptor complex	GO:0000166//nucleotide binding;GO:0001653//peptide receptor activity;GO:0004383//guanylate cyclase activity;GO:0004672//protein kinase activity;GO:0005524//ATP binding;GO:0016829//lyase activity;GO:0016849//phosphorus-oxygen lyase activity;GO:0016941//natriuretic peptide receptor activity;GO:0017046//peptide hormone binding;GO:0042562//hormone binding	GO:0006182//cGMP biosynthetic process;GO:0006468//protein phosphorylation;GO:0007165//signal transduction;GO:0007168//receptor guanylyl cyclase signaling pathway;GO:0009190//cyclic nucleotide biosynthetic process;GO:0035556//intracellular signal transduction
ncbi_100514399	5139	3942	4448	1766	1795	1585	39.44	39.88	41.51	16.5	17.87	17.61	40.2767	17.3267	-1.21695	6.79036e-56	2.28603e-54	FAM120A	constitutive coactivator of PPAR-gamma-like protein 1, transcript variant X1	-	-	-	-	GO:0005634//nucleus;GO:0005829//cytosol	-	-
ncbi_100155920	2821	2144	2201	775	752	705	9.37	9.39	8.88	3.14	3.23	3.36	9.21333	3.24333	-1.50625	7.62794e-56	2.56211e-54	ASH1L	ASH1 like histone lysine methyltransferase, transcript variant X6	Metabolism	Amino acid metabolism	ko00310//Lysine degradation	K06101	GO:0005634//nucleus;GO:0005654//nucleoplasm;GO:0005794//Golgi apparatus	GO:0003677//DNA binding;GO:0003682//chromatin binding;GO:0005515//protein binding;GO:0008168//methyltransferase activity;GO:0016740//transferase activity;GO:0018024//histone-lysine N-methyltransferase activity;GO:0042800//histone methyltransferase activity (H3-K4 specific);GO:0046872//metal ion binding;GO:0046974//histone methyltransferase activity (H3-K9 specific);GO:0046975//histone methyltrans…	GO:0001501//skeletal system development;GO:0002674//negative regulation of acute inflammatory response;GO:0007338//single fertilization;GO:0009791//post-embryonic development;GO:0010468//regulation of gene expression;GO:0030317//flagellated sperm motility;GO:0032259//methylation;GO:0032635//interleukin-6 production;GO:0034968//histone lysine methylation;GO:0043124//negative regulation of I-kappaB…
ncbi_100525394	14599	10616	12051	5297	5375	4812	102.07	97.89	102.4	45.11	48.78	48.72	100.787	47.5367	-1.08419	1.23446e-55	4.13684e-54	CRIM1	cysteine rich transmembrane BMP regulator 1, transcript variant X1	-	-	-	-	GO:0005576//extracellular region;GO:0016020//membrane;GO:0016021//integral component of membrane	GO:0004857//enzyme inhibitor activity;GO:0004867//serine-type endopeptidase inhibitor activity;GO:0005515//protein binding;GO:0005520//insulin-like growth factor binding;GO:0030165//PDZ domain binding	GO:0010951//negative regulation of endopeptidase activity;GO:0043086//negative regulation of catalytic activity
ncbi_100522432	37	26	41	284	266	248	0.38	0.35	0.51	3.56	3.52	3.64	0.413333	3.57333	3.11189	1.49175e-55	4.98763e-54	REEP1	receptor accessory protein 1, transcript variant X3	-	-	-	-	GO:0016020//membrane;GO:0016021//integral component of membrane	-	-
ncbi_397347	243	155	211	603	629	520	6	5.85	6.64	19.54	22.72	20.44	6.16333	20.9	1.76172	2.06349e-55	6.88348e-54	CD59	CD59 molecule (CD59 blood group)	Organismal Systems;Organismal Systems	Immune system;Immune system	ko04640//Hematopoietic cell lineage;ko04610//Complement and coagulation cascades	K04008;K04008	GO:0005886//plasma membrane;GO:0016020//membrane;GO:0031225//anchored component of membrane	GO:0001848//complement binding	GO:0001971//negative regulation of activation of membrane attack complex;GO:0030449//regulation of complement activation;GO:0045087//innate immune response
ncbi_100520600	510	389	443	949	853	839	6.25	6.33	6.6	14.16	13.67	14.88	6.39333	14.2367	1.15497	3.31509e-55	1.10334e-53	TP53I11	tumor protein p53 inducible protein 11, transcript variant X2	-	-	-	-	GO:0016020//membrane;GO:0016021//integral component of membrane	-	-
ncbi_100513084	3558	2792	3131	1070	1029	806	32.46	33.72	34.98	12.46	12.78	11.39	33.72	12.21	-1.46554	4.14313e-55	1.37268e-53	CSF1	colony stimulating factor 1	Environmental Information Processing;Environmental Information Processing;Environmental Information Processing;Environmental Information Processing;Environmental Information Processing;Organismal Systems;Environmental Information Processing;Organismal Systems;Human Diseases	Signal transduction;Signal transduction;Signaling molecules and interaction;Signal transduction;Signal transduction;Development;Signal transduction;Immune system;Immune diseases	ko04151//PI3K-Akt signaling pathway;ko04010//MAPK signaling pathway;ko04060//Cytokine-cytokine receptor interaction;ko04014//Ras signaling pathway;ko04015//Rap1 signaling pathway;ko04380//Osteoclast differentiation;ko04668//TNF signaling pathway;ko04640//Hematopoietic cell lineage;ko05323//Rheumatoid arthritis	K05453;K05453;K05453;K05453;K05453;K05453;K05453;K05453;K05453	GO:0005615//extracellular space;GO:0005886//plasma membrane;GO:0016020//membrane;GO:0016021//integral component of membrane;GO:0016604//nuclear body;GO:0048471//perinuclear region of cytoplasm;GO:1990682//CSF1-CSF1R complex	GO:0005125//cytokine activity;GO:0005157//macrophage colony-stimulating factor receptor binding;GO:0008083//growth factor activity;GO:0042802//identical protein binding;GO:0042803//protein homodimerization activity	GO:0001954//positive regulation of cell-matrix adhesion;GO:0002158//osteoclast proliferation;GO:0002931//response to ischemia;GO:0003006//developmental process involved in reproduction;GO:0007169//transmembrane receptor protein tyrosine kinase signaling pathway;GO:0008284//positive regulation of cell proliferation;GO:0010628//positive regulation of gene expression;GO:0010744//positive regulation …
ncbi_100737041	28	12	24	278	243	220	0.5	0.29	0.52	6.11	5.69	5.7	0.436667	5.83333	3.73972	5.61777e-55	1.85704e-53	CSPG5	chondroitin sulfate proteoglycan 5, transcript variant X1	-	-	-	-	GO:0005794//Golgi apparatus;GO:0016020//membrane;GO:0016021//integral component of membrane;GO:0030660//Golgi-associated vesicle membrane;GO:0098978//glutamatergic synapse;GO:0098982//GABA-ergic synapse;GO:0099055//integral component of postsynaptic membrane	-	GO:0007399//nervous system development;GO:0050804//modulation of chemical synaptic transmission;GO:0099550//trans-synaptic signaling, modulating synaptic transmission;GO:2000300//regulation of synaptic vesicle exocytosis
ncbi_100155257	3696	2980	3184	626	705	796	16.27	18.45	17.15	3.93	4.65	5.48	17.29	4.68667	-1.8833	8.5514e-55	2.82042e-53	DIAPH2	diaphanous related formin 2, transcript variant X1	Cellular Processes	Cell motility	ko04810//Regulation of actin cytoskeleton	K05741	GO:0005730//nucleolus;GO:0005783//endoplasmic reticulum;GO:0043231//intracellular membrane-bounded organelle	GO:0003779//actin binding;GO:0017048//Rho GTPase binding	GO:0007015//actin filament organization;GO:0007292//female gamete generation;GO:0016043//cellular component organization;GO:0030036//actin cytoskeleton organization
ncbi_100157197	7037	5864	6353	2209	2417	1903	26.39	29.17	29.05	10.06	11.72	10.29	28.2033	10.69	-1.3996	2.77469e-54	9.13087e-53	PRRC2C	proline rich coiled-coil 2C, transcript variant X15	-	-	-	-	GO:0005829//cytosol	GO:0008022//protein C-terminus binding	GO:0002244//hematopoietic progenitor cell differentiation;GO:0030154//cell differentiation
ncbi_397445	2869	2281	2521	546	707	598	15.01	15.75	16.25	3.55	4.81	4.64	15.67	4.33333	-1.85446	4.4223e-54	1.44875e-52	ROCK2	Rho associated coiled-coil containing protein kinase 2, transcript variant X1	Human Diseases;Human Diseases;Cellular Processes;Environmental Information Processing;Cellular Processes;Human Diseases;Organismal Systems;Organismal Systems;Cellular Processes;Environmental Information Processing;Organismal Systems;Environmental Information Processing;Organismal Systems;Environmental Information Processing;Organismal Systems;Organismal Systems;Human Diseases	Cancers;Infectious diseases;Cell motility;Signal transduction;Cellular community - eukaryotes;Cancers;Development;Immune system;Cellular community - eukaryotes;Signal transduction;Endocrine system;Signal transduction;Immune system;Signal transduction;Circulatory system;Immune system;Infectious diseases	ko05200//Pathways in cancer;ko05163//Human cytomegalovirus infection;ko04810//Regulation of actin cytoskeleton;ko04024//cAMP signaling pathway;ko04510//Focal adhesion;ko05205//Proteoglycans in cancer;ko04360//Axon guidance;ko04062//Chemokine signaling pathway;ko04530//Tight junction;ko04022//cGMP - PKG signaling pathway;ko04921//Oxytocin signaling pathway;ko04310//Wnt signaling pathway;ko04611//P…	K17388;K17388;K17388;K17388;K17388;K17388;K17388;K17388;K17388;K17388;K17388;K17388;K17388;K17388;K17388;K17388;K17388	GO:0005856//cytoskeleton	GO:0000166//nucleotide binding;GO:0004672//protein kinase activity;GO:0004674//protein serine/threonine kinase activity;GO:0005524//ATP binding;GO:0016301//kinase activity;GO:0016740//transferase activity;GO:0017048//Rho GTPase binding;GO:0046872//metal ion binding	GO:0006468//protein phosphorylation;GO:0006939//smooth muscle contraction;GO:0007266//Rho protein signal transduction;GO:0010825//positive regulation of centrosome duplication;GO:0016310//phosphorylation;GO:0030036//actin cytoskeleton organization;GO:0032956//regulation of actin cytoskeleton organization;GO:0035556//intracellular signal transduction
ncbi_397447	2340	1730	1916	505	599	478	13.76	13.42	13.7	3.62	4.57	4.07	13.6267	4.08667	-1.73744	5.70752e-54	1.8573e-52	ROCK1	Rho associated coiled-coil containing protein kinase 1	Human Diseases;Human Diseases;Cellular Processes;Environmental Information Processing;Cellular Processes;Human Diseases;Organismal Systems;Organismal Systems;Cellular Processes;Environmental Information Processing;Organismal Systems;Human Diseases;Organismal Systems;Environmental Information Processing;Organismal Systems;Organismal Systems;Environmental Information Processing;Human Diseases	Cancers;Infectious diseases;Cell motility;Signal transduction;Cellular community - eukaryotes;Cancers;Development;Immune system;Cellular community - eukaryotes;Signal transduction;Endocrine system;Cancers;Immune system;Signal transduction;Circulatory system;Immune system;Signal transduction;Infectious diseases	ko05200//Pathways in cancer;ko05163//Human cytomegalovirus infection;ko04810//Regulation of actin cytoskeleton;ko04024//cAMP signaling pathway;ko04510//Focal adhesion;ko05205//Proteoglycans in cancer;ko04360//Axon guidance;ko04062//Chemokine signaling pathway;ko04530//Tight junction;ko04022//cGMP - PKG signaling pathway;ko04921//Oxytocin signaling pathway;ko05206//MicroRNAs in cancer;ko04611//Pla…	K04514;K04514;K04514;K04514;K04514;K04514;K04514;K04514;K04514;K04514;K04514;K04514;K04514;K04514;K04514;K04514;K04514;K04514	GO:0005737//cytoplasm;GO:0005856//cytoskeleton;GO:0010494//cytoplasmic stress granule	GO:0000166//nucleotide binding;GO:0004672//protein kinase activity;GO:0004674//protein serine/threonine kinase activity;GO:0005524//ATP binding;GO:0016301//kinase activity;GO:0016740//transferase activity;GO:0017048//Rho GTPase binding;GO:0017049//GTP-Rho binding;GO:0046872//metal ion binding;GO:0072518//Rho-dependent protein serine/threonine kinase activity	GO:0000281//mitotic cytokinesis;GO:0003180//aortic valve morphogenesis;GO:0006468//protein phosphorylation;GO:0007266//Rho protein signal transduction;GO:0010951//negative regulation of endopeptidase activity;GO:0016310//phosphorylation;GO:0018107//peptidyl-threonine phosphorylation;GO:0030036//actin cytoskeleton organization;GO:0030866//cortical actin cytoskeleton organization;GO:0031032//actomy…
ncbi_100154081	509	367	359	945	1013	799	10.42	9.9	8.97	23.67	27.02	23.68	9.76333	24.79	1.34431	7.13683e-54	2.31725e-52	LOC100154081	protein NipSnap homolog 3A, transcript variant X1	-	-	-	-	-	-	-
ncbi_100514927	2531	1984	2137	536	662	540	12.97	13.52	13.42	3.41	4.36	4.06	13.3033	3.94333	-1.7543	2.0139e-53	6.50999e-52	PCM1	pericentriolar material 1, transcript variant X1	-	-	-	-	GO:0000242//pericentriolar material;GO:0005737//cytoplasm;GO:0005813//centrosome;GO:0005814//centriole;GO:0005829//cytosol;GO:0031965//nuclear membrane;GO:0032991//protein-containing complex;GO:0034451//centriolar satellite;GO:0035869//ciliary transition zone;GO:0036064//ciliary basal body;GO:0045177//apical part of cell	-	GO:0001764//neuron migration;GO:0007098//centrosome cycle;GO:0022027//interkinetic nuclear migration;GO:0031122//cytoplasmic microtubule organization;GO:0033365//protein localization to organelle;GO:0034453//microtubule anchoring;GO:0034454//microtubule anchoring at centrosome;GO:0035176//social behavior;GO:0035735//intraciliary transport involved in cilium assembly;GO:0050768//negative regulatio…
ncbi_733665	1392	1028	1143	305	288	276	21.21	20.64	21.14	5.65	5.68	6.07	20.9967	5.8	-1.85604	2.42941e-53	7.8358e-52	MMD	monocyte to macrophage differentiation associated	-	-	-	-	GO:0005794//Golgi apparatus;GO:0016020//membrane;GO:0016021//integral component of membrane	GO:0004672//protein kinase activity	GO:0006468//protein phosphorylation;GO:0019835//cytolysis;GO:0032880//regulation of protein localization;GO:0045666//positive regulation of neuron differentiation;GO:0045860//positive regulation of protein kinase activity
ncbi_100625751	705	548	633	91	98	77	9.44	9.69	10.3	1.49	1.7	1.49	9.81	1.56	-2.65271	2.66773e-53	8.58549e-52	ST3GAL5	ST3 beta-galactoside alpha-2,3-sialyltransferase 5, transcript variant X1	Metabolism;Metabolism	Global and overview maps;Glycan biosynthesis and metabolism	ko01100//Metabolic pathways;ko00604//Glycosphingolipid biosynthesis - ganglio series	K03370;K03370	GO:0005794//Golgi apparatus;GO:0016020//membrane;GO:0016021//integral component of membrane	GO:0008373//sialyltransferase activity;GO:0016740//transferase activity;GO:0016757//transferase activity, transferring glycosyl groups;GO:0047291//lactosylceramide alpha-2,3-sialyltransferase activity	GO:0006486//protein glycosylation;GO:0097503//sialylation
ncbi_100623846	81	56	76	323	370	314	1.43	1.31	1.63	6.95	8.49	8.04	1.45667	7.82667	2.42573	3.35472e-53	1.07727e-51	PDXP	pyridoxal phosphatase	Metabolism;Metabolism	Global and overview maps;Metabolism of cofactors and vitamins	ko01100//Metabolic pathways;ko00750//Vitamin B6 metabolism	K07758;K07758	GO:0005737//cytoplasm;GO:0005829//cytosol;GO:0005886//plasma membrane;GO:0005911//cell-cell junction;GO:0015629//actin cytoskeleton;GO:0030027//lamellipodium;GO:0030496//midbody;GO:0032154//cleavage furrow;GO:0032587//ruffle membrane;GO:0070938//contractile ring	GO:0000287//magnesium ion binding;GO:0004721//phosphoprotein phosphatase activity;GO:0016787//hydrolase activity;GO:0016791//phosphatase activity;GO:0031072//heat shock protein binding;GO:0033883//pyridoxal phosphatase activity;GO:0042803//protein homodimerization activity	GO:0006470//protein dephosphorylation;GO:0007088//regulation of mitotic nuclear division;GO:0016311//dephosphorylation;GO:0030836//positive regulation of actin filament depolymerization;GO:0031247//actin rod assembly;GO:0032361//pyridoxal phosphate catabolic process;GO:0032465//regulation of cytokinesis;GO:0071318//cellular response to ATP
ncbi_102165864	422	204	370	1156	1387	1097	9.57	6.13	10.21	31.98	40.89	36.07	8.63667	36.3133	2.07195	7.4447e-53	2.38019e-51	BTBD6	BTB domain containing 6	-	-	-	-	-	-	-
ncbi_100511642	494	327	411	920	862	769	2.74	2.42	2.78	5.54	5.52	5.44	2.64667	5.5	1.05526	7.46723e-53	2.38218e-51	LAMA3	laminin subunit alpha 3, transcript variant X1	Metabolism;Human Diseases;Environmental Information Processing;Human Diseases;Cellular Processes;Human Diseases;Human Diseases;Human Diseases;Environmental Information Processing	Global and overview maps;Cancers;Signal transduction;Infectious diseases;Cellular community - eukaryotes;Infectious diseases;Infectious diseases;Cancers;Signaling molecules and interaction	ko01100//Metabolic pathways;ko05200//Pathways in cancer;ko04151//PI3K-Akt signaling pathway;ko05165//Human papillomavirus infection;ko04510//Focal adhesion;ko05145//Toxoplasmosis;ko05146//Amoebiasis;ko05222//Small cell lung cancer;ko04512//ECM-receptor interaction	K06240;K06240;K06240;K06240;K06240;K06240;K06240;K06240;K06240	GO:0005604//basement membrane;GO:0005610//laminin-5 complex;GO:0005783//endoplasmic reticulum	GO:0005102//signaling receptor binding	GO:0007155//cell adhesion;GO:0030155//regulation of cell adhesion;GO:0030334//regulation of cell migration;GO:0035987//endodermal cell differentiation;GO:0045995//regulation of embryonic development
ncbi_100627332	995	573	701	1685	1679	1412	26.34	20	22.55	54.31	57.68	54.04	22.9633	55.3433	1.26908	9.15308e-53	2.9073e-51	CKB	creatine kinase B	Metabolism;Metabolism	Global and overview maps;Amino acid metabolism	ko01100//Metabolic pathways;ko00330//Arginine and proline metabolism	K00933;K00933	GO:0005737//cytoplasm	GO:0005524//ATP binding	GO:0016310//phosphorylation
ncbi_102166693	3320	2618	2805	540	765	593	7.07	7.36	7.28	1.41	2.11	1.83	7.23667	1.78333	-2.02075	1.59757e-52	5.05241e-51	HMCN1	hemicentin 1, transcript variant X1	-	-	-	-	GO:0005576//extracellular region;GO:0005604//basement membrane;GO:0005938//cell cortex;GO:0030054//cell junction	GO:0005509//calcium ion binding	GO:0009617//response to bacterium
ncbi_100516588	3153	2449	2709	857	969	787	22.47	22.92	23.5	7.05	8.74	8.15	22.9633	7.98	-1.52487	2.36719e-52	7.43808e-51	TMEM2	transmembrane protein 2, transcript variant X1	-	-	-	-	GO:0005886//plasma membrane;GO:0005887//integral component of plasma membrane;GO:0016020//membrane;GO:0016021//integral component of membrane;GO:0043231//intracellular membrane-bounded organelle	GO:0004415//hyalurononglucosaminidase activity;GO:0005509//calcium ion binding	GO:0030214//hyaluronan catabolic process
ncbi_100515339	229	140	175	647	599	467	5.58	4.5	5.18	19.2	18.94	16.48	5.08667	18.2067	1.83967	2.63268e-52	8.23686e-51	KRT19	keratin 19	Organismal Systems	Endocrine system	ko04915//Estrogen signaling pathway	K07604	-	-	-
ncbi_100157585	5476	4234	4731	1573	1674	1637	25.08	25.6	26.37	8.79	9.96	10.86	25.6833	9.87	-1.37971	6.87172e-52	2.13619e-50	ENTPD7	ectonucleoside triphosphate diphosphohydrolase 7, transcript variant X2	-	-	-	-	GO:0016020//membrane;GO:0016021//integral component of membrane	GO:0000166//nucleotide binding;GO:0005524//ATP binding;GO:0016787//hydrolase activity	-
ncbi_100155286	3046	2304	2603	960	950	865	23.52	23.47	24.4	9.03	9.61	9.62	23.7967	9.42	-1.33696	6.88621e-52	2.13619e-50	RABGAP1	RAB GTPase activating protein 1, transcript variant X1	-	-	-	-	GO:0005829//cytosol	GO:0005096//GTPase activator activity;GO:0005515//protein binding;GO:0017137//Rab GTPase binding	GO:0043087//regulation of GTPase activity;GO:0043547//positive regulation of GTPase activity
ncbi_100521513	1089	918	932	177	213	183	3.9	4.34	4.08	0.78	0.99	0.95	4.10667	0.906667	-2.17932	1.12467e-51	3.46679e-50	NBEA	neurobeachin, transcript variant X1	-	-	-	-	GO:0005634//nucleus;GO:0005802//trans-Golgi network;GO:0005829//cytosol;GO:0005886//plasma membrane;GO:0012505//endomembrane system;GO:0016020//membrane;GO:0016021//integral component of membrane	GO:0005515//protein binding;GO:0019901//protein kinase binding	GO:0008104//protein localization
ncbi_397615	598	490	536	980	1045	933	18.13	19.6	19.76	36.19	41.11	40.97	19.1633	39.4233	1.0407	1.78007e-51	5.464e-50	IL13RA1	interleukin 13 receptor subunit alpha 1	Human Diseases;Environmental Information Processing;Environmental Information Processing	Cancers;Signaling molecules and interaction;Signal transduction	ko05200//Pathways in cancer;ko04060//Cytokine-cytokine receptor interaction;ko04630//Jak-STAT signaling pathway	K05076;K05076;K05076	GO:0009897//external side of plasma membrane;GO:0016020//membrane;GO:0016021//integral component of membrane;GO:0043235//receptor complex	GO:0004896//cytokine receptor activity;GO:0005515//protein binding;GO:0019955//cytokine binding;GO:0019976//interleukin-2 binding	GO:0019221//cytokine-mediated signaling pathway
ncbi_397616	3759	2725	3077	732	865	856	19.96	19.18	19.91	4.73	5.92	6.62	19.6833	5.75667	-1.77367	2.22638e-51	6.81962e-50	PDE5A	phosphodiesterase 5A, transcript variant X1	Metabolism;Environmental Information Processing	Nucleotide metabolism;Signal transduction	ko00230//Purine metabolism;ko04022//cGMP - PKG signaling pathway	K13762;K13762	-	GO:0004112//cyclic-nucleotide phosphodiesterase activity;GO:0004114//3',5'-cyclic-nucleotide phosphodiesterase activity;GO:0005515//protein binding;GO:0008081//phosphoric diester hydrolase activity;GO:0016787//hydrolase activity;GO:0030553//cGMP binding;GO:0046872//metal ion binding;GO:0047555//3',5'-cyclic-GMP phosphodiesterase activity	GO:0007165//signal transduction;GO:0010613//positive regulation of cardiac muscle hypertrophy;GO:0010749//regulation of nitric oxide mediated signal transduction;GO:0042130//negative regulation of T cell proliferation;GO:0043406//positive regulation of MAP kinase activity;GO:0046068//cGMP metabolic process;GO:0046069//cGMP catabolic process;GO:0055118//negative regulation of cardiac muscle contra…
ncbi_100625759	36	21	46	311	277	337	1.29	0.97	2	13.56	12.84	17.46	1.42	14.62	3.36398	2.25513e-51	6.89323e-50	SMIM1	small integral membrane protein 1 (Vel blood group)	-	-	-	-	GO:0005886//plasma membrane;GO:0009986//cell surface;GO:0016020//membrane;GO:0016021//integral component of membrane	GO:0042803//protein homodimerization activity	-
ncbi_397009	583	507	603	39	50	58	8.95	10.18	10.97	0.74	0.91	1.07	10.0333	0.906667	-3.46808	2.38647e-51	7.27949e-50	ANGPT1	angiopoietin 1	Environmental Information Processing;Environmental Information Processing;Environmental Information Processing;Environmental Information Processing;Environmental Information Processing;Human Diseases	Signal transduction;Signal transduction;Signal transduction;Signal transduction;Signal transduction;Immune diseases	ko04151//PI3K-Akt signaling pathway;ko04010//MAPK signaling pathway;ko04014//Ras signaling pathway;ko04015//Rap1 signaling pathway;ko04066//HIF-1 signaling pathway;ko05323//Rheumatoid arthritis	K05465;K05465;K05465;K05465;K05465;K05465	-	GO:0030971//receptor tyrosine kinase binding	GO:0001525//angiogenesis;GO:0048014//Tie signaling pathway
ncbi_100153567	4985	3384	3832	789	1013	963	26.84	24.05	25.08	5.18	7.08	7.52	25.3233	6.59333	-1.94139	2.45237e-51	7.4649e-50	SKIL	SKI like proto-oncogene, transcript variant X1	Cellular Processes	Cellular community - eukaryotes	ko04550//Signaling pathways regulating pluripotency of stem cells	K18499	GO:0005634//nucleus;GO:0005667//transcription factor complex;GO:0032991//protein-containing complex	GO:0000978//RNA polymerase II proximal promoter sequence-specific DNA binding;GO:0001227//DNA-binding transcription repressor activity, RNA polymerase II-specific;GO:0003682//chromatin binding;GO:0003714//transcription corepressor activity;GO:0046332//SMAD binding	GO:0000122//negative regulation of transcription by RNA polymerase II;GO:0001825//blastocyst formation;GO:0002260//lymphocyte homeostasis;GO:0007050//cell cycle arrest;GO:0007179//transforming growth factor beta receptor signaling pathway;GO:0030512//negative regulation of transforming growth factor beta receptor signaling pathway;GO:0030514//negative regulation of BMP signaling pathway;GO:004559…
ncbi_100524976	3331	2447	2760	814	907	855	11.36	11.24	11.57	3.33	4	4.21	11.39	3.84667	-1.56609	2.5133e-51	7.63446e-50	NSD1	nuclear receptor binding SET domain protein 1, transcript variant X1	Metabolism	Amino acid metabolism	ko00310//Lysine degradation	K15588	GO:0000785//chromatin;GO:0005634//nucleus	GO:0000978//RNA polymerase II proximal promoter sequence-specific DNA binding;GO:0003712//transcription coregulator activity;GO:0005515//protein binding;GO:0008168//methyltransferase activity;GO:0008270//zinc ion binding;GO:0016740//transferase activity;GO:0018024//histone-lysine N-methyltransferase activity;GO:0046872//metal ion binding;GO:0046975//histone methyltransferase activity (H3-K36 spec…	GO:0000414//regulation of histone H3-K36 methylation;GO:0006355//regulation of transcription, DNA-templated;GO:0010452//histone H3-K36 methylation;GO:0032259//methylation;GO:0033135//regulation of peptidyl-serine phosphorylation;GO:0034968//histone lysine methylation;GO:0045893//positive regulation of transcription, DNA-templated;GO:1903025//regulation of RNA polymerase II regulatory region seque…
ncbi_100513914	1601	1211	1336	224	314	203	8.35	8.75	8.48	2.27	2.58	2.26	8.52667	2.37	-1.84709	4.25261e-51	1.28113e-49	FER	FER tyrosine kinase, transcript variant X1	-	-	-	-	GO:0000790//nuclear chromatin;GO:0005634//nucleus;GO:0005737//cytoplasm;GO:0005829//cytosol;GO:0005856//cytoskeleton;GO:0015629//actin cytoskeleton;GO:0015630//microtubule cytoskeleton;GO:0030027//lamellipodium;GO:0030054//cell junction;GO:0031234//extrinsic component of cytoplasmic side of plasma membrane	GO:0000166//nucleotide binding;GO:0004672//protein kinase activity;GO:0004713//protein tyrosine kinase activity;GO:0004715//non-membrane spanning protein tyrosine kinase activity;GO:0005102//signaling receptor binding;GO:0005154//epidermal growth factor receptor binding;GO:0005524//ATP binding;GO:0008157//protein phosphatase 1 binding;GO:0008289//lipid binding;GO:0016301//kinase activity;GO:00167…	GO:0000226//microtubule cytoskeleton organization;GO:0001932//regulation of protein phosphorylation;GO:0006468//protein phosphorylation;GO:0006935//chemotaxis;GO:0007155//cell adhesion;GO:0007165//signal transduction;GO:0007169//transmembrane receptor protein tyrosine kinase signaling pathway;GO:0007260//tyrosine phosphorylation of STAT protein;GO:0008283//cell proliferation;GO:0008284//positive …
ncbi_100152607	7331	5826	6542	2391	2603	2325	145.77	152.85	158.19	57.93	67.18	66.97	152.27	64.0267	-1.24989	4.55425e-51	1.36918e-49	LUM	lumican	Human Diseases	Cancers	ko05205//Proteoglycans in cancer	K08122	GO:0005583//fibrillar collagen trimer;GO:0005615//extracellular space;GO:0031012//extracellular matrix;GO:0062023//collagen-containing extracellular matrix	GO:0005515//protein binding;GO:0005518//collagen binding;GO:0030021//extracellular matrix structural constituent conferring compression resistance	GO:0007601//visual perception;GO:0030199//collagen fibril organization;GO:0032914//positive regulation of transforming growth factor beta1 production;GO:0045944//positive regulation of transcription by RNA polymerase II
ncbi_100157937	1960	1523	1662	466	494	481	17.69	18.11	18.6	5.25	6	6.45	18.1333	5.9	-1.61986	7.10238e-51	2.12649e-49	PRPF40A	pre-mRNA processing factor 40 homolog A	Genetic Information Processing	Transcription	ko03040//Spliceosome	K12821	GO:0005685//U1 snRNP;GO:0016020//membrane;GO:0016021//integral component of membrane;GO:0071004//U2-type prespliceosome	GO:0003723//RNA binding;GO:0005515//protein binding	GO:0000398//mRNA splicing, via spliceosome;GO:0045292//mRNA cis splicing, via spliceosome
ncbi_100155309	2446	1688	2104	376	427	470	13.19	12.06	13.7	2.46	2.94	3.57	12.9833	2.99	-2.11844	8.94941e-51	2.66313e-49	IDE	insulin degrading enzyme, transcript variant X1	Human Diseases	Neurodegenerative diseases	ko05010//Alzheimer disease	K01408	GO:0005615//extracellular space;GO:0005623//cell;GO:0005634//nucleus;GO:0005737//cytoplasm;GO:0005739//mitochondrion;GO:0005777//peroxisome;GO:0005782//peroxisomal matrix;GO:0005829//cytosol;GO:0009897//external side of plasma membrane;GO:0009986//cell surface;GO:0016323//basolateral plasma membrane	GO:0003824//catalytic activity;GO:0004175//endopeptidase activity;GO:0004222//metalloendopeptidase activity;GO:0005524//ATP binding;GO:0008270//zinc ion binding;GO:0042277//peptide binding;GO:0042803//protein homodimerization activity;GO:0043559//insulin binding;GO:0046872//metal ion binding;GO:0140036//ubiquitin-dependent protein binding	GO:0006508//proteolysis;GO:0008340//determination of adult lifespan;GO:0010815//bradykinin catabolic process;GO:0010992//ubiquitin recycling;GO:0019885//antigen processing and presentation of endogenous peptide antigen via MHC class I;GO:0032092//positive regulation of protein binding;GO:0042447//hormone catabolic process;GO:0043171//peptide catabolic process;GO:0044257//cellular protein cataboli…
ncbi_100524810	38	14	18	272	307	218	1.44	0.71	0.82	12.52	15.09	11.96	0.99	13.19	3.73587	1.03093e-50	3.06156e-49	IGSF23	immunoglobulin superfamily member 23, transcript variant X1	-	-	-	-	GO:0016020//membrane;GO:0016021//integral component of membrane	-	-
ncbi_100627243	8751	6932	7159	2582	2782	2033	56.63	59.18	56.34	20.36	23.37	19.06	57.3833	20.93	-1.45506	2.14075e-50	6.33167e-49	LTBP1	latent transforming growth factor beta binding protein 1	Environmental Information Processing	Signal transduction	ko04350//TGF-beta signaling pathway	K19559	-	-	-
ncbi_733657	1505	1076	1299	330	321	314	45.23	42.66	47.47	12.08	12.52	13.67	45.12	12.7567	-1.82252	2.7479e-50	8.09468e-49	FBXO32	F-box protein 32	Environmental Information Processing	Signal transduction	ko04068//FoxO signaling pathway	K10305	GO:0005634//nucleus;GO:0005654//nucleoplasm;GO:0005737//cytoplasm;GO:0005829//cytosol;GO:0019005//SCF ubiquitin ligase complex;GO:0030018//Z disc	GO:0005515//protein binding	GO:0014894//response to denervation involved in regulation of muscle adaptation;GO:0016567//protein ubiquitination;GO:0071549//cellular response to dexamethasone stimulus
ncbi_100514440	1641	1330	1367	374	403	374	5.99	6.41	6.03	1.76	2.07	2.16	6.14333	1.99667	-1.62143	3.34982e-50	9.84793e-49	ATRX	ATRX, chromatin remodeler, transcript variant X4	-	-	-	-	GO:0000228//nuclear chromosome;GO:0000780//condensed nuclear chromosome, centromeric region;GO:0000784//nuclear chromosome, telomeric region;GO:0000792//heterochromatin;GO:0005634//nucleus;GO:0005654//nucleoplasm;GO:0005721//pericentric heterochromatin;GO:0016604//nuclear body;GO:0016605//PML body;GO:0031618//nuclear pericentric heterochromatin;GO:0031933//telomeric heterochromatin;GO:1990707//nu…	GO:0003682//chromatin binding;GO:0005524//ATP binding;GO:0015616//DNA translocase activity;GO:0035064//methylated histone binding;GO:0042393//histone binding;GO:0046872//metal ion binding;GO:0070087//chromo shadow domain binding	GO:0000212//meiotic spindle organization;GO:0006334//nucleosome assembly;GO:0006336//DNA replication-independent nucleosome assembly;GO:0006338//chromatin remodeling;GO:0007283//spermatogenesis;GO:0010571//positive regulation of nuclear cell cycle DNA replication;GO:0030330//DNA damage response, signal transduction by p53 class mediator;GO:0030900//forebrain development;GO:0031297//replication fo…
ncbi_100513590	269	195	210	571	566	585	8.75	8.39	8.31	22.65	23.92	27.63	8.48333	24.7333	1.54375	3.5123e-50	1.02842e-48	WDR54	WD repeat domain 54, transcript variant X2	-	-	-	-	GO:0031982//vesicle	GO:0005515//protein binding;GO:0042803//protein homodimerization activity	GO:0002091//negative regulation of receptor internalization;GO:0042058//regulation of epidermal growth factor receptor signaling pathway;GO:0043408//regulation of MAPK cascade
ncbi_100626940	649	543	497	1223	1046	1053	3.35	3.69	3.12	7.68	7	7.86	3.38667	7.51333	1.14959	4.93737e-50	1.4428e-48	PCDH1	protocadherin 1, transcript variant X1	-	-	-	-	GO:0005654//nucleoplasm;GO:0005730//nucleolus;GO:0005886//plasma membrane;GO:0005887//integral component of plasma membrane;GO:0016020//membrane;GO:0016021//integral component of membrane;GO:0030054//cell junction;GO:0043231//intracellular membrane-bounded organelle	GO:0005509//calcium ion binding	GO:0007155//cell adhesion;GO:0007156//homophilic cell adhesion via plasma membrane adhesion molecules
ncbi_100517152	2125	1703	1892	643	611	556	23.35	25.18	25.81	8.49	8.54	8.93	24.78	8.65333	-1.51785	6.73656e-50	1.95682e-48	MEIS1	Meis homeobox 1, transcript variant X4	-	-	-	-	GO:0005634//nucleus;GO:0005667//transcription factor complex	GO:0000978//RNA polymerase II proximal promoter sequence-specific DNA binding;GO:0000981//DNA-binding transcription factor activity, RNA polymerase II-specific;GO:0001228//DNA-binding transcription activator activity, RNA polymerase II-specific;GO:0003677//DNA binding;GO:0003682//chromatin binding;GO:0043565//sequence-specific DNA binding	GO:0001525//angiogenesis;GO:0002089//lens morphogenesis in camera-type eye;GO:0006355//regulation of transcription, DNA-templated;GO:0007626//locomotory behavior;GO:0030097//hemopoiesis;GO:0035855//megakaryocyte development;GO:0045638//negative regulation of myeloid cell differentiation;GO:0045665//negative regulation of neuron differentiation;GO:0045944//positive regulation of transcription by R…
ncbi_100522878	6	2	5	277	285	251	0.05	0.02	0.05	3.03	3.33	3.27	0.04	3.21	6.32643	7.5577e-50	2.19098e-48	RIMKLA	ribosomal modification protein rimK like family member A, transcript variant X1	Metabolism;Metabolism	Global and overview maps;Amino acid metabolism	ko01100//Metabolic pathways;ko00250//Alanine, aspartate and glutamate metabolism	K18311;K18311	GO:0005737//cytoplasm	GO:0000166//nucleotide binding;GO:0005524//ATP binding;GO:0016879//ligase activity, forming carbon-nitrogen bonds;GO:0046872//metal ion binding;GO:0072590//N-acetyl-L-aspartate-L-glutamate ligase activity	GO:0006464//cellular protein modification process
ncbi_110261483	551	537	544	1311	1178	999	40.31	51.84	48.4	116.87	111.87	105.88	46.85	111.54	1.25144	7.64567e-50	2.2121e-48	LOC110261483	histone H2A type 1	-	-	-	-	GO:0000786//nucleosome;GO:0000790//nuclear chromatin;GO:0005634//nucleus;GO:0005694//chromosome	GO:0003677//DNA binding;GO:0046982//protein heterodimerization activity	GO:0006325//chromatin organization;GO:0006342//chromatin silencing
ncbi_445002	46	26	37	252	251	229	1.73	1.28	1.65	11.43	12.1	12.36	1.55333	11.9633	2.94518	9.07248e-50	2.61766e-48	FST	follistatin	Environmental Information Processing	Signal transduction	ko04350//TGF-beta signaling pathway	K04661	GO:0005615//extracellular space;GO:0005634//nucleus;GO:0005737//cytoplasm	GO:0005515//protein binding;GO:0038102//activin receptor antagonist activity;GO:0048185//activin binding	GO:0000122//negative regulation of transcription by RNA polymerase II;GO:0001501//skeletal system development;GO:0002244//hematopoietic progenitor cell differentiation;GO:0007275//multicellular organism development;GO:0007276//gamete generation;GO:0007389//pattern specification process;GO:0008585//female gonad development;GO:0030154//cell differentiation;GO:0030509//BMP signaling pathway;GO:00305…
ncbi_100512849	145	67	54	1897	1677	1622	2.46	1.33	1.14	37.03	33.39	36.1	1.64333	35.5067	4.43339	9.08324e-50	2.61766e-48	P2RY6	pyrimidinergic receptor P2Y6	Environmental Information Processing	Signaling molecules and interaction	ko04080//Neuroactive ligand-receptor interaction	K04272	GO:0016020//membrane;GO:0016021//integral component of membrane	GO:0004930//G protein-coupled receptor activity;GO:0045028//G protein-coupled purinergic nucleotide receptor activity	GO:0007186//G protein-coupled receptor signaling pathway;GO:0035589//G protein-coupled purinergic nucleotide receptor signaling pathway
ncbi_100511477	1685	1250	1378	379	418	323	9.56	9.33	9.52	2.62	3.07	2.65	9.47	2.78	-1.76828	9.81961e-50	2.8243e-48	TRAK2	trafficking kinesin protein 2, transcript variant X3	Metabolism;Organismal Systems	Global and overview maps;Nervous system	ko01100//Metabolic pathways;ko04727//GABAergic synapse	K15374;K15374	GO:0005623//cell;GO:0005737//cytoplasm;GO:0005739//mitochondrion;GO:0030425//dendrite;GO:0031410//cytoplasmic vesicle;GO:0032839//dendrite cytoplasm;GO:1904115//axon cytoplasm	GO:0005102//signaling receptor binding;GO:0017022//myosin binding;GO:0050811//GABA receptor binding	GO:0006605//protein targeting;GO:0008089//anterograde axonal transport;GO:0008104//protein localization;GO:0022008//neurogenesis;GO:0047496//vesicle transport along microtubule;GO:0048311//mitochondrion distribution;GO:0098957//anterograde axonal transport of mitochondrion;GO:0098972//anterograde dendritic transport of mitochondrion
ncbi_100514045	1606	1373	1484	331	369	363	4.68	5.4	5.52	1.13	1.45	1.62	5.2	1.4	-1.89308	1.52284e-49	4.35425e-48	ZFHX4	zinc finger homeobox 4, transcript variant X1	-	-	-	-	GO:0005634//nucleus	GO:0003676//nucleic acid binding;GO:0003677//DNA binding;GO:0008270//zinc ion binding;GO:0043565//sequence-specific DNA binding;GO:0046872//metal ion binding	GO:0006355//regulation of transcription, DNA-templated
ncbi_100513746	191	168	178	499	484	462	2.49	2.92	2.81	7.97	8.36	8.77	2.74	8.36667	1.61048	1.73774e-49	4.959e-48	NOCT	nocturnin, transcript variant X2	-	-	-	-	GO:0000932//P-body;GO:0005634//nucleus;GO:0005737//cytoplasm;GO:0005739//mitochondrion;GO:0048471//perinuclear region of cytoplasm	GO:0000175//3'-5'-exoribonuclease activity;GO:0003729//mRNA binding;GO:0004535//poly(A)-specific ribonuclease activity;GO:0019178//NADP phosphatase activity;GO:0102757//NADPH phosphatase activity	GO:0000290//deadenylation-dependent decapping of nuclear-transcribed mRNA;GO:0006739//NADP metabolic process;GO:0007623//circadian rhythm;GO:0009991//response to extracellular stimulus;GO:0010629//negative regulation of gene expression;GO:0016311//dephosphorylation;GO:0032496//response to lipopolysaccharide;GO:0032922//circadian regulation of gene expression;GO:0033962//cytoplasmic mRNA processin…
ncbi_100515919	949	751	863	184	155	163	25.8	26.94	28.54	6.1	5.47	6.42	27.0933	5.99667	-2.17571	1.77645e-49	5.0596e-48	CTSL	cathepsin L	Human Diseases;Cellular Processes;Cellular Processes;Human Diseases;Cellular Processes;Cellular Processes;Human Diseases;Organismal Systems	Cancers;Transport and catabolism;Cell growth and death;Cardiovascular diseases;Transport and catabolism;Transport and catabolism;Immune diseases;Immune system	ko05205//Proteoglycans in cancer;ko04145//Phagosome;ko04210//Apoptosis;ko05418//Fluid shear stress and atherosclerosis;ko04140//Autophagy - animal;ko04142//Lysosome;ko05323//Rheumatoid arthritis;ko04612//Antigen processing and presentation	K01365;K01365;K01365;K01365;K01365;K01365;K01365;K01365	GO:0005615//extracellular space;GO:0005764//lysosome;GO:0005771//multivesicular body;GO:0005886//plasma membrane	GO:0001968//fibronectin binding;GO:0004197//cysteine-type endopeptidase activity;GO:0005518//collagen binding;GO:0008233//peptidase activity;GO:0008234//cysteine-type peptidase activity;GO:0016787//hydrolase activity;GO:0042393//histone binding;GO:0043394//proteoglycan binding;GO:0097655//serpin family protein binding	GO:0002250//adaptive immune response;GO:0006508//proteolysis;GO:0030574//collagen catabolic process;GO:0051603//proteolysis involved in cellular protein catabolic process;GO:0097067//cellular response to thyroid hormone stimulus
ncbi_100516102	3480	2580	2956	962	1064	947	8.7	8.47	9.01	2.91	3.43	3.42	8.72667	3.25333	-1.42351	1.84291e-49	5.23867e-48	KIF26B	kinesin family member 26B, transcript variant X1	-	-	-	-	-	GO:0000166//nucleotide binding;GO:0003774//motor activity;GO:0003777//microtubule motor activity;GO:0005524//ATP binding;GO:0008017//microtubule binding	GO:0007018//microtubule-based movement;GO:0022409//positive regulation of cell-cell adhesion;GO:0030010//establishment of cell polarity;GO:0072092//ureteric bud invasion
ncbi_100514454	2069	1640	1600	430	510	407	8.39	8.77	7.89	2.12	2.68	2.4	8.35	2.4	-1.79874	1.98419e-49	5.62931e-48	CCDC88A	coiled-coil domain containing 88A, transcript variant X2	-	-	-	-	GO:0005623//cell;GO:0005737//cytoplasm;GO:0005783//endoplasmic reticulum;GO:0005794//Golgi apparatus;GO:0005813//centrosome;GO:0005814//centriole;GO:0005829//cytosol;GO:0005886//plasma membrane;GO:0016020//membrane;GO:0030027//lamellipodium;GO:0031252//cell leading edge;GO:0031410//cytoplasmic vesicle;GO:0036064//ciliary basal body	GO:0001965//G-protein alpha-subunit binding;GO:0003779//actin binding;GO:0005080//protein kinase C binding;GO:0005085//guanyl-nucleotide exchange factor activity;GO:0005092//GDP-dissociation inhibitor activity;GO:0005154//epidermal growth factor receptor binding;GO:0005158//insulin receptor binding;GO:0005515//protein binding;GO:0008017//microtubule binding;GO:0035091//phosphatidylinositol bindin…	GO:0001932//regulation of protein phosphorylation;GO:0006275//regulation of DNA replication;GO:0007264//small GTPase mediated signal transduction;GO:0010975//regulation of neuron projection development;GO:0016477//cell migration;GO:0030032//lamellipodium assembly;GO:0030705//cytoskeleton-dependent intracellular transport;GO:0031122//cytoplasmic microtubule organization;GO:0031929//TOR signaling;G…
ncbi_100512824	328	226	252	718	669	544	6.14	5.91	6.05	16.81	16.62	15.57	6.03333	16.3333	1.43679	2.61193e-49	7.38404e-48	PACSIN3	protein kinase C and casein kinase substrate in neurons 3, transcript variant X2	-	-	-	-	GO:0005737//cytoplasm;GO:0005768//endosome;GO:0005829//cytosol;GO:0005856//cytoskeleton;GO:0005886//plasma membrane	GO:0005515//protein binding;GO:0005543//phospholipid binding;GO:0008092//cytoskeletal protein binding;GO:0008289//lipid binding;GO:0019855//calcium channel inhibitor activity	GO:0007010//cytoskeleton organization;GO:0030100//regulation of endocytosis;GO:0045806//negative regulation of endocytosis;GO:0051044//positive regulation of membrane protein ectodomain proteolysis;GO:0051926//negative regulation of calcium ion transport;GO:0097320//plasma membrane tubulation
ncbi_397491	627	445	523	3	3	6	4.59	4.62	5.56	0.02	0.02	0.3	4.92333	0.113333	-5.44099	2.98784e-49	8.42767e-48	IGF1	insulin like growth factor 1	Human Diseases;Environmental Information Processing;Environmental Information Processing;Environmental Information Processing;Environmental Information Processing;Cellular Processes;Human Diseases;Human Diseases;Environmental Information Processing;Human Diseases;Cellular Processes;Environmental Information Processing;Environmental Information Processing;Cellular Processes;Organismal Systems;Envi…	Cancers;Signal transduction;Signal transduction;Signal transduction;Signal transduction;Cellular community - eukaryotes;Cancers;Cancers;Signal transduction;Cancers;Cellular community - eukaryotes;Signal transduction;Signal transduction;Cell growth and death;Sensory system;Signal transduction;Cancers;Drug resistance;Aging;Endocrine system;Cardiovascular diseases;Drug resistance;Cardiovascular dise…	ko05200//Pathways in cancer;ko04151//PI3K-Akt signaling pathway;ko04010//MAPK signaling pathway;ko04014//Ras signaling pathway;ko04015//Rap1 signaling pathway;ko04510//Focal adhesion;ko05205//Proteoglycans in cancer;ko05202//Transcriptional misregulation in cancers;ko04150//mTOR signaling pathway;ko05224//Breast cancer;ko04550//Signaling pathways regulating pluripotency of stem cells;ko04068//Fox…	K05459;K05459;K05459;K05459;K05459;K05459;K05459;K05459;K05459;K05459;K05459;K05459;K05459;K05459;K05459;K05459;K05459;K05459;K05459;K05459;K05459;K05459;K05459;K05459;K05459;K05459;K05459;K05459;K05459;K05459	GO:0005576//extracellular region;GO:0005615//extracellular space;GO:0035867//alphav-beta3 integrin-IGF-1-IGF1R complex;GO:0042567//insulin-like growth factor ternary complex	GO:0005158//insulin receptor binding;GO:0005159//insulin-like growth factor receptor binding;GO:0005178//integrin binding;GO:0005179//hormone activity;GO:0008083//growth factor activity	GO:0000187//activation of MAPK activity;GO:0001775//cell activation;GO:0007165//signal transduction;GO:0008283//cell proliferation;GO:0008284//positive regulation of cell proliferation;GO:0009408//response to heat;GO:0010468//regulation of gene expression;GO:0010560//positive regulation of glycoprotein biosynthetic process;GO:0010613//positive regulation of cardiac muscle hypertrophy;GO:0010628//…
ncbi_100516688	373	269	350	736	783	661	5.76	5.54	6.34	13.65	15.4	15.08	5.88	14.71	1.32291	3.04591e-49	8.57492e-48	SLC37A4	solute carrier family 37 member 4	Organismal Systems	Digestive system	ko04973//Carbohydrate digestion and absorption	K08171	GO:0005623//cell;GO:0016020//membrane;GO:0016021//integral component of membrane	GO:0022857//transmembrane transporter activity	GO:0001780//neutrophil homeostasis;GO:0001816//cytokine production;GO:0002318//myeloid progenitor cell differentiation;GO:0005977//glycogen metabolic process;GO:0006089//lactate metabolic process;GO:0006641//triglyceride metabolic process;GO:0006874//cellular calcium ion homeostasis;GO:0008202//steroid metabolic process;GO:0015760//glucose-6-phosphate transport;GO:0030593//neutrophil chemotaxis;G…
ncbi_100519355	170	121	141	485	423	385	2.14	2.01	2.15	7.42	6.9	7.01	2.1	7.11	1.75946	4.71363e-49	1.31684e-47	F2RL2	coagulation factor II thrombin receptor like 2	Environmental Information Processing;Organismal Systems	Signaling molecules and interaction;Immune system	ko04080//Neuroactive ligand-receptor interaction;ko04610//Complement and coagulation cascades	K04235;K04235	GO:0005623//cell;GO:0005887//integral component of plasma membrane;GO:0016020//membrane;GO:0016021//integral component of membrane;GO:0016324//apical plasma membrane;GO:0032991//protein-containing complex	GO:0004930//G protein-coupled receptor activity;GO:0015057//thrombin-activated receptor activity	GO:0007165//signal transduction;GO:0007186//G protein-coupled receptor signaling pathway;GO:0007596//blood coagulation;GO:0035025//positive regulation of Rho protein signal transduction;GO:0051482//positive regulation of cytosolic calcium ion concentration involved in phospholipase C-activating G protein-coupled signaling pathway;GO:0070493//thrombin-activated receptor signaling pathway
ncbi_396622	618	425	532	1082	952	934	13.91	12.48	14.49	30.28	28.19	31.1	13.6267	29.8567	1.13162	5.12008e-49	1.42766e-47	HMOX2	heme oxygenase 2	Metabolism;Organismal Systems;Metabolism	Global and overview maps;Digestive system;Metabolism of cofactors and vitamins	ko01100//Metabolic pathways;ko04978//Mineral absorption;ko00860//Porphyrin and chlorophyll metabolism	K21418;K21418;K21418	GO:0016020//membrane;GO:0016021//integral component of membrane	GO:0004392//heme oxygenase (decyclizing) activity;GO:0020037//heme binding;GO:0046872//metal ion binding	GO:0006788//heme oxidation;GO:0006979//response to oxidative stress;GO:0042167//heme catabolic process;GO:0055072//iron ion homeostasis;GO:0055114//oxidation-reduction process
ncbi_780403	1586	1170	1192	223	298	254	6.57	6.4	6.01	1.13	1.6	1.53	6.32667	1.42	-2.15555	6.08395e-49	1.69319e-47	LRRK2	leucine rich repeat kinase 2	Human Diseases	Neurodegenerative diseases	ko05012//Parkinson disease	K08844	GO:0005623//cell;GO:0005654//nucleoplasm;GO:0005737//cytoplasm;GO:0005739//mitochondrion;GO:0005741//mitochondrial outer membrane;GO:0005743//mitochondrial inner membrane;GO:0005759//mitochondrial matrix;GO:0005764//lysosome;GO:0005768//endosome;GO:0005783//endoplasmic reticulum;GO:0005794//Golgi apparatus;GO:0005798//Golgi-associated vesicle;GO:0005802//trans-Golgi network;GO:0005829//cytosol;GO…	GO:0000149//SNARE binding;GO:0000287//magnesium ion binding;GO:0003779//actin binding;GO:0003924//GTPase activity;GO:0004672//protein kinase activity;GO:0004674//protein serine/threonine kinase activity;GO:0004708//MAP kinase kinase activity;GO:0005096//GTPase activator activity;GO:0005515//protein binding;GO:0005524//ATP binding;GO:0005525//GTP binding;GO:0015631//tubulin binding;GO:0016301//kin…	GO:0000165//MAPK cascade;GO:0000186//activation of MAPKK activity;GO:0000187//activation of MAPK activity;GO:0001933//negative regulation of protein phosphorylation;GO:0001934//positive regulation of protein phosphorylation;GO:0006468//protein phosphorylation;GO:0006606//protein import into nucleus;GO:0006897//endocytosis;GO:0006979//response to oxidative stress;GO:0007005//mitochondrion organiza…
ncbi_100517950	498	388	435	980	953	739	10.44	10.72	11.01	24.85	25.75	22.2	10.7233	24.2667	1.17822	7.21975e-49	2.00166e-47	TINAGL1	tubulointerstitial nephritis antigen like 1, transcript variant X1	-	-	-	-	GO:0005615//extracellular space;GO:0005737//cytoplasm;GO:0005764//lysosome	GO:0008234//cysteine-type peptidase activity;GO:0043236//laminin binding	GO:0006508//proteolysis
ncbi_397434	654	446	524	1064	982	878	5.23	5.1	5.98	11.83	11.93	13.11	5.43667	12.29	1.17669	1.52371e-48	4.2085e-47	KCNMA1	potassium calcium-activated channel subfamily M alpha 1	Environmental Information Processing;Organismal Systems;Organismal Systems;Organismal Systems;Organismal Systems;Organismal Systems	Signal transduction;Circulatory system;Digestive system;Endocrine system;Digestive system;Endocrine system	ko04022//cGMP - PKG signaling pathway;ko04270//Vascular smooth muscle contraction;ko04972//Pancreatic secretion;ko04911//Insulin secretion;ko04970//Salivary secretion;ko04924//Renin secretion	K04936;K04936;K04936;K04936;K04936;K04936	GO:0005623//cell;GO:0005901//caveola;GO:0008076//voltage-gated potassium channel complex;GO:0016020//membrane;GO:0016021//integral component of membrane;GO:0016324//apical plasma membrane	GO:0003779//actin binding;GO:0005216//ion channel activity;GO:0005249//voltage-gated potassium channel activity;GO:0015269//calcium-activated potassium channel activity;GO:0060072//large conductance calcium-activated potassium channel activity	GO:0001666//response to hypoxia;GO:0006811//ion transport;GO:0006813//potassium ion transport;GO:0006970//response to osmotic stress;GO:0030007//cellular potassium ion homeostasis;GO:0034220//ion transmembrane transport;GO:0034465//response to carbon monoxide;GO:0042391//regulation of membrane potential;GO:0043065//positive regulation of apoptotic process;GO:0045794//negative regulation of cell v…
ncbi_100623148	4899	3799	3885	891	1089	1107	20.21	20.68	19.49	4.48	5.83	6.62	20.1267	5.64333	-1.83449	1.96194e-48	5.40865e-47	SLC7A11	solute carrier family 7 member 11	Cellular Processes	Cell growth and death	ko04216//Ferroptosis	K13869	GO:0005886//plasma membrane;GO:0009986//cell surface;GO:0016020//membrane;GO:0016021//integral component of membrane;GO:0031526//brush border membrane;GO:0045177//apical part of cell;GO:0097449//astrocyte projection	GO:0015179//L-amino acid transmembrane transporter activity;GO:0022857//transmembrane transporter activity	GO:0006749//glutathione metabolic process;GO:0006865//amino acid transport;GO:0007420//brain development;GO:0008542//visual learning;GO:0009636//response to toxic substance;GO:0014070//response to organic cyclic compound;GO:0021591//ventricular system development;GO:0021756//striatum development;GO:0030534//adult behavior;GO:0033029//regulation of neutrophil apoptotic process;GO:0034599//cellular…
ncbi_100519708	28	42	26	299	262	245	0.46	0.9	0.52	6.03	5.55	5.79	0.626667	5.79	3.20779	2.20816e-48	6.07597e-47	SH2B2	SH2B adaptor protein 2, transcript variant X2	Organismal Systems;Organismal Systems	Endocrine system;Nervous system	ko04910//Insulin signaling pathway;ko04722//Neurotrophin signaling pathway	K07193;K07193	GO:0001725//stress fiber;GO:0001726//ruffle;GO:0005884//actin filament;GO:0005886//plasma membrane	GO:0005068//transmembrane receptor protein tyrosine kinase adaptor activity;GO:0005070//SH3/SH2 adaptor activity;GO:0035591//signaling adaptor activity	GO:0001922//B-1 B cell homeostasis;GO:0007165//signal transduction;GO:0008286//insulin receptor signaling pathway;GO:0009967//positive regulation of signal transduction;GO:0019221//cytokine-mediated signaling pathway;GO:0019222//regulation of metabolic process;GO:0030036//actin cytoskeleton organization;GO:0035556//intracellular signal transduction;GO:0050776//regulation of immune response;GO:005…
ncbi_100155351	643	483	544	1153	963	1026	26.18	25.95	26.93	57.2	50.89	60.51	26.3533	56.2	1.09258	2.85601e-48	7.84383e-47	C17H20orf24	chromosome 17 C20orf24 homolog	-	-	-	-	GO:0005746//mitochondrial respiratory chain;GO:0016020//membrane;GO:0016021//integral component of membrane	-	GO:0097250//mitochondrial respiratory chain supercomplex assembly
ncbi_100513013	2692	2149	2147	707	768	694	10.63	10.93	10.5	3.48	3.77	3.74	10.6867	3.66333	-1.54458	2.95979e-48	8.1136e-47	ATF7IP	activating transcription factor 7 interacting protein, transcript variant X2	-	-	-	-	GO:0005634//nucleus;GO:0005654//nucleoplasm;GO:0005667//transcription factor complex;GO:0005829//cytosol;GO:0016604//nuclear body	GO:0003714//transcription corepressor activity;GO:0005515//protein binding;GO:0016887//ATPase activity	GO:0000122//negative regulation of transcription by RNA polymerase II;GO:0006306//DNA methylation;GO:0031647//regulation of protein stability;GO:0045892//negative regulation of transcription, DNA-templated;GO:0045893//positive regulation of transcription, DNA-templated;GO:0045898//regulation of RNA polymerase II transcriptional preinitiation complex assembly;GO:0050821//protein stabilization;GO:0…
ncbi_100158126	887	723	745	168	156	148	2.36	2.6	2.53	0.54	0.57	0.52	2.49667	0.543333	-2.20009	4.10294e-48	1.12262e-46	ZNF462	zinc finger protein 462, transcript variant X7	-	-	-	-	GO:0005634//nucleus	GO:0003676//nucleic acid binding	GO:0006325//chromatin organization;GO:0010468//regulation of gene expression;GO:0043392//negative regulation of DNA binding;GO:0045944//positive regulation of transcription by RNA polymerase II
ncbi_100511902	3664	2921	3108	1268	1252	1151	60.11	63.21	61.99	25.36	26.65	27.28	61.77	26.43	-1.22473	7.67104e-48	2.0833e-46	RCAN1	regulator of calcineurin 1	Human Diseases;Organismal Systems;Organismal Systems	Infectious diseases;Endocrine system;Endocrine system	ko05167//Kaposi sarcoma-associated herpesvirus infection;ko04921//Oxytocin signaling pathway;ko04919//Thyroid hormone signaling pathway	K17901;K17901;K17901	GO:0005634//nucleus;GO:0005737//cytoplasm	GO:0003676//nucleic acid binding;GO:0008597//calcium-dependent protein serine/threonine phosphatase regulator activity	GO:0002931//response to ischemia;GO:0006979//response to oxidative stress;GO:0007614//short-term memory;GO:0019722//calcium-mediated signaling;GO:0031987//locomotion involved in locomotory behavior;GO:0033173//calcineurin-NFAT signaling cascade;GO:0043666//regulation of phosphoprotein phosphatase activity;GO:0048741//skeletal muscle fiber development;GO:0070884//regulation of calcineurin-NFAT sig…
ncbi_100623369	526	371	368	883	867	763	5.99	5.58	5.1	12.25	12.78	12.59	5.55667	12.54	1.17425	1.01257e-47	2.74483e-46	SEMA7A	semaphorin 7A (John Milton Hagen blood group), transcript variant X1	Organismal Systems	Development	ko04360//Axon guidance	K06529	GO:0005615//extracellular space;GO:0005887//integral component of plasma membrane;GO:0009897//external side of plasma membrane;GO:0016020//membrane;GO:0016021//integral component of membrane	GO:0005178//integrin binding;GO:0005515//protein binding;GO:0030215//semaphorin receptor binding;GO:0045499//chemorepellent activity	GO:0001755//neural crest cell migration;GO:0001934//positive regulation of protein phosphorylation;GO:0007229//integrin-mediated signaling pathway;GO:0021988//olfactory lobe development;GO:0030335//positive regulation of cell migration;GO:0031175//neuron projection development;GO:0045773//positive regulation of axon extension;GO:0048675//axon extension;GO:0048843//negative regulation of axon exte…
ncbi_100626466	1446	1090	1194	228	286	272	8.9	8.94	8.83	1.65	2.58	2.83	8.89	2.35333	-1.91748	1.65293e-47	4.47241e-46	LARP4	La ribonucleoprotein domain family member 4, transcript variant X3	-	-	-	-	-	GO:0003676//nucleic acid binding;GO:0003723//RNA binding	-
ncbi_100513554	2029	1541	1652	432	470	479	13.93	14.04	13.99	3.68	4.2	4.89	13.9867	4.25667	-1.71626	1.99635e-47	5.38169e-46	NAA15	N(alpha)-acetyltransferase 15, NatA auxiliary subunit, transcript variant X1	-	-	-	-	GO:0005634//nucleus;GO:0005667//transcription factor complex;GO:0005737//cytoplasm;GO:0005829//cytosol;GO:0031415//NatA complex	GO:0004596//peptide alpha-N-acetyltransferase activity;GO:0005515//protein binding;GO:0016407//acetyltransferase activity;GO:0016740//transferase activity;GO:0043022//ribosome binding	GO:0006474//N-terminal protein amino acid acetylation;GO:0017196//N-terminal peptidyl-methionine acetylation;GO:0043066//negative regulation of apoptotic process;GO:0045893//positive regulation of transcription, DNA-templated;GO:0050821//protein stabilization
ncbi_397308	354	260	247	672	717	593	3.19	3.09	2.71	7.37	8.36	7.73	2.99667	7.82	1.38381	3.28783e-47	8.83061e-46	SREBF1	sterol regulatory element binding transcription factor 1	Human Diseases;Organismal Systems;Environmental Information Processing;Human Diseases	Endocrine and metabolic diseases;Endocrine system;Signal transduction;Endocrine and metabolic diseases	ko04932//Non-alcoholic fatty liver disease (NAFLD);ko04910//Insulin signaling pathway;ko04152//AMPK signaling pathway;ko04931//Insulin resistance	K07197;K07197;K07197;K07197	GO:0005634//nucleus;GO:0005737//cytoplasm;GO:0016020//membrane	GO:0000977//RNA polymerase II regulatory region sequence-specific DNA binding;GO:0000978//RNA polymerase II proximal promoter sequence-specific DNA binding;GO:0000981//DNA-binding transcription factor activity, RNA polymerase II-specific;GO:0003677//DNA binding;GO:0003682//chromatin binding;GO:0003700//DNA-binding transcription factor activity;GO:0004879//nuclear receptor activity;GO:0019901//pro…	GO:0000122//negative regulation of transcription by RNA polymerase II;GO:0003062//regulation of heart rate by chemical signal;GO:0006355//regulation of transcription, DNA-templated;GO:0007623//circadian rhythm;GO:0008286//insulin receptor signaling pathway;GO:0008610//lipid biosynthetic process;GO:0009267//cellular response to starvation;GO:0009749//response to glucose;GO:0010867//positive regula…
ncbi_100152774	1763	1419	1491	373	428	408	11.9	12.67	12.71	3.06	3.62	3.66	12.4267	3.44667	-1.85017	3.33029e-47	8.92822e-46	ZNF644	zinc finger protein 644, transcript variant X11	-	-	-	-	GO:0005634//nucleus	GO:0003676//nucleic acid binding;GO:0003700//DNA-binding transcription factor activity	GO:0006355//regulation of transcription, DNA-templated
ncbi_100312969	871	644	795	1316	1286	1117	25.61	21.72	27.35	50.52	54.11	50.09	24.8933	51.5733	1.05087	3.73885e-47	1.00052e-45	ELOVL1	ELOVL fatty acid elongase 1	Metabolism;Metabolism	Global and overview maps;Lipid metabolism	ko01100//Metabolic pathways;ko00062//Fatty acid elongation	K10247;K10247	GO:0005783//endoplasmic reticulum;GO:0005789//endoplasmic reticulum membrane;GO:0016020//membrane;GO:0016021//integral component of membrane;GO:0030176//integral component of endoplasmic reticulum membrane	GO:0009922//fatty acid elongase activity;GO:0016740//transferase activity;GO:0102336//3-oxo-arachidoyl-CoA synthase activity;GO:0102337//3-oxo-cerotoyl-CoA synthase activity;GO:0102338//3-oxo-lignoceronyl-CoA synthase activity;GO:0102756//very-long-chain 3-ketoacyl-CoA synthase activity	GO:0006629//lipid metabolic process;GO:0006631//fatty acid metabolic process;GO:0006633//fatty acid biosynthetic process;GO:0006636//unsaturated fatty acid biosynthetic process;GO:0019367//fatty acid elongation, saturated fatty acid;GO:0030148//sphingolipid biosynthetic process;GO:0034625//fatty acid elongation, monounsaturated fatty acid;GO:0034626//fatty acid elongation, polyunsaturated fatty a…
ncbi_396703	7453	6087	7044	1954	2290	2126	33.18	35.84	38.55	10.73	13.26	13.95	35.8567	12.6467	-1.50348	4.63346e-47	1.23765e-45	SON	SON DNA binding protein, transcript variant X2	-	-	-	-	GO:0016607//nuclear speck	GO:0003676//nucleic acid binding;GO:0003723//RNA binding;GO:0005515//protein binding;GO:0050733//RS domain binding	GO:0000226//microtubule cytoskeleton organization;GO:0000281//mitotic cytokinesis;GO:0006397//mRNA processing;GO:0043066//negative regulation of apoptotic process;GO:0043484//regulation of RNA splicing;GO:0048024//regulation of mRNA splicing, via spliceosome;GO:0051726//regulation of cell cycle
ncbi_397454	1739	1256	1333	358	388	371	6.9	6.57	6.43	1.73	2	2.13	6.63333	1.95333	-1.7638	6.35076e-47	1.69327e-45	ITPR1	inositol 1,4,5-trisphosphate receptor type 1, transcript variant X1	Human Diseases;Human Diseases;Human Diseases;Environmental Information Processing;Human Diseases;Human Diseases;Environmental Information Processing;Cellular Processes;Human Diseases;Organismal Systems;Organismal Systems;Organismal Systems;Cellular Processes;Environmental Information Processing;Organismal Systems;Cellular Processes;Organismal Systems;Organismal Systems;Organismal Systems;Cellular…	Infectious diseases;Cancers;Neurodegenerative diseases;Signal transduction;Infectious diseases;Neurodegenerative diseases;Signal transduction;Cell growth and death;Endocrine and metabolic diseases;Endocrine system;Immune system;Nervous system;Cell growth and death;Signal transduction;Endocrine system;Transport and catabolism;Nervous system;Immune system;Circulatory system;Cell growth and death;Ne…	ko05163//Human cytomegalovirus infection;ko05205//Proteoglycans in cancer;ko05016//Huntington disease;ko04020//Calcium signaling pathway;ko05167//Kaposi sarcoma-associated herpesvirus infection;ko05010//Alzheimer disease;ko04022//cGMP - PKG signaling pathway;ko04218//Cellular senescence;ko04934//Cushing syndrome;ko04921//Oxytocin signaling pathway;ko04621//NOD-like receptor signaling pathway;ko04…	K04958;K04958;K04958;K04958;K04958;K04958;K04958;K04958;K04958;K04958;K04958;K04958;K04958;K04958;K04958;K04958;K04958;K04958;K04958;K04958;K04958;K04958;K04958;K04958;K04958;K04958;K04958;K04958;K04958;K04958;K04958;K04958;K04958;K04958;K04958;K04958;K04958;K04958;K04958;K04958	GO:0005623//cell;GO:0005783//endoplasmic reticulum;GO:0005789//endoplasmic reticulum membrane;GO:0005886//plasma membrane;GO:0016020//membrane;GO:0016021//integral component of membrane;GO:0016529//sarcoplasmic reticulum;GO:0030659//cytoplasmic vesicle membrane;GO:0030667//secretory granule membrane	GO:0005216//ion channel activity;GO:0005220//inositol 1,4,5-trisphosphate-sensitive calcium-release channel activity;GO:0005262//calcium channel activity;GO:0005509//calcium ion binding;GO:0035091//phosphatidylinositol binding;GO:0070679//inositol 1,4,5 trisphosphate binding	GO:0006811//ion transport;GO:0006816//calcium ion transport;GO:0034220//ion transmembrane transport;GO:0048016//inositol phosphate-mediated signaling;GO:0051209//release of sequestered calcium ion into cytosol;GO:0055085//transmembrane transport;GO:0070588//calcium ion transmembrane transport
ncbi_100628178	2711	2181	2361	794	868	695	17.64	18.66	18.69	6.29	7.34	6.53	18.33	6.72	-1.44767	6.48024e-47	1.72464e-45	KIAA0368	KIAA0368 ortholog, transcript variant X1	-	-	-	-	GO:0005654//nucleoplasm	GO:0060090//molecular adaptor activity	GO:0043248//proteasome assembly
ncbi_100627600	1117	882	919	154	165	196	6.37	6.63	6.37	1.07	1.22	1.62	6.45667	1.30333	-2.30858	7.15861e-47	1.89827e-45	GALNT5	polypeptide N-acetylgalactosaminyltransferase 5, transcript variant X1	Metabolism;Metabolism	Global and overview maps;Glycan biosynthesis and metabolism	ko01100//Metabolic pathways;ko00512//Mucin type O-glycan biosynthesis	K00710;K00710	GO:0000139//Golgi membrane;GO:0005794//Golgi apparatus;GO:0016020//membrane;GO:0016021//integral component of membrane	GO:0004653//polypeptide N-acetylgalactosaminyltransferase activity;GO:0016740//transferase activity;GO:0016757//transferase activity, transferring glycosyl groups;GO:0030246//carbohydrate binding	GO:0006486//protein glycosylation
ncbi_100157679	27	25	32	248	215	199	0.17	0.2	0.24	1.86	1.72	1.78	0.203333	1.78667	3.13535	8.43009e-47	2.23138e-45	ANK1	ankyrin 1	Human Diseases	Cancers	ko05205//Proteoglycans in cancer	K10380	-	-	-
ncbi_397659	1792	1215	1226	2979	2419	2242	60.95	51.77	49.45	133.22	114.63	117.3	54.0567	121.717	1.17098	2.17406e-46	5.71317e-45	VDAC2	voltage dependent anion channel 2	Human Diseases;Human Diseases;Environmental Information Processing;Environmental Information Processing;Cellular Processes;Cellular Processes;Organismal Systems;Human Diseases;Organismal Systems;Cellular Processes	Infectious diseases;Neurodegenerative diseases;Signal transduction;Signal transduction;Cell growth and death;Cell growth and death;Immune system;Neurodegenerative diseases;Digestive system;Cell growth and death	ko05166//HTLV-I infection;ko05016//Huntington disease;ko04020//Calcium signaling pathway;ko04022//cGMP - PKG signaling pathway;ko04218//Cellular senescence;ko04217//Necroptosis;ko04621//NOD-like receptor signaling pathway;ko05012//Parkinson disease;ko04979//Cholesterol metabolism;ko04216//Ferroptosis	K15040;K15040;K15040;K15040;K15040;K15040;K15040;K15040;K15040;K15040	GO:0001669//acrosomal vesicle;GO:0005739//mitochondrion;GO:0005741//mitochondrial outer membrane;GO:0042645//mitochondrial nucleoid	GO:0008308//voltage-gated anion channel activity	GO:0006820//anion transport;GO:0007339//binding of sperm to zona pellucida;GO:0015698//inorganic anion transport;GO:0032272//negative regulation of protein polymerization;GO:0055085//transmembrane transport;GO:0098656//anion transmembrane transport;GO:2001243//negative regulation of intrinsic apoptotic signaling pathway
ncbi_110258908	6	4	3	238	241	260	0.05	0.04	0.04	1.97	2.26	2.68	0.0433333	2.30333	5.7321	2.53893e-46	6.64809e-45	LOC110258908	USP6 N-terminal-like protein, transcript variant X1	-	-	-	-	-	-	-
ncbi_100517820	3722	2762	3251	834	951	955	20.07	19.79	21.48	5.39	6.81	7.65	20.4467	6.61667	-1.62769	3.65683e-46	9.54105e-45	PSME4	proteasome activator subunit 4, transcript variant X1	Genetic Information Processing	Folding, sorting and degradation	ko03050//Proteasome	K06699	GO:0000502//proteasome complex;GO:0005634//nucleus;GO:0005654//nucleoplasm;GO:0005829//cytosol;GO:1990111//spermatoproteasome complex	GO:0016504//peptidase activator activity;GO:0070577//lysine-acetylated histone binding;GO:0070628//proteasome binding	GO:0006281//DNA repair;GO:0006974//cellular response to DNA damage stimulus;GO:0010499//proteasomal ubiquitin-independent protein catabolic process;GO:0010952//positive regulation of peptidase activity;GO:0035093//spermatogenesis, exchange of chromosomal proteins
ncbi_100270820	5361	4247	4776	1288	1596	1406	56.05	60.42	63.03	18.86	23.9	24.51	59.8333	22.4233	-1.41595	3.85571e-46	1.0042e-44	GNG12	G protein subunit gamma 12	Human Diseases;Environmental Information Processing;Environmental Information Processing;Environmental Information Processing;Human Diseases;Cellular Processes;Human Diseases;Organismal Systems;Human Diseases;Organismal Systems;Environmental Information Processing;Organismal Systems;Organismal Systems;Organismal Systems;Organismal Systems;Organismal Systems;Organismal Systems;Human Diseases;Organ…	Cancers;Signal transduction;Signal transduction;Signal transduction;Infectious diseases;Cell motility;Infectious diseases;Immune system;Substance dependence;Nervous system;Signal transduction;Endocrine system;Nervous system;Nervous system;Nervous system;Nervous system;Environmental adaptation;Substance dependence;Nervous system	ko05200//Pathways in cancer;ko04151//PI3K-Akt signaling pathway;ko04010//MAPK signaling pathway;ko04014//Ras signaling pathway;ko05163//Human cytomegalovirus infection;ko04810//Regulation of actin cytoskeleton;ko05167//Kaposi sarcoma-associated herpesvirus infection;ko04062//Chemokine signaling pathway;ko05034//Alcoholism;ko04723//Retrograde endocannabinoid signaling;ko04371//Apelin signaling pat…	K04347;K04347;K04347;K04347;K04347;K04347;K04347;K04347;K04347;K04347;K04347;K04347;K04347;K04347;K04347;K04347;K04347;K04347;K04347	-	-	-
ncbi_100152595	1243	978	981	182	144	205	5.82	6.04	5.58	1.04	0.87	1.39	5.81333	1.1	-2.40186	4.97245e-46	1.29275e-44	AKAP12	A-kinase anchoring protein 12	-	-	-	-	GO:0005829//cytosol;GO:0005886//plasma membrane;GO:0098685//Schaffer collateral - CA1 synapse	GO:0008179//adenylate cyclase binding;GO:0051018//protein kinase A binding	GO:0006605//protein targeting;GO:0007165//signal transduction;GO:0007193//adenylate cyclase-inhibiting G protein-coupled receptor signaling pathway;GO:0010738//regulation of protein kinase A signaling;GO:0010739//positive regulation of protein kinase A signaling;GO:0050804//modulation of chemical synaptic transmission;GO:0090036//regulation of protein kinase C signaling
ncbi_100135037	701	623	584	1255	1165	997	19.17	22.49	19.42	41.63	41.27	39.43	20.36	40.7767	1.00201	1.08331e-45	2.7965e-44	SLA-6	MHC class I antigen 6	Human Diseases;Human Diseases;Cellular Processes;Human Diseases;Human Diseases;Human Diseases;Human Diseases;Human Diseases;Cellular Processes;Cellular Processes;Environmental Information Processing;Organismal Systems;Organismal Systems;Human Diseases;Human Diseases;Human Diseases;Human Diseases;Human Diseases	Infectious diseases;Infectious diseases;Transport and catabolism;Infectious diseases;Infectious diseases;Cancers;Infectious diseases;Infectious diseases;Cell growth and death;Transport and catabolism;Signaling molecules and interaction;Immune system;Immune system;Cardiovascular diseases;Immune diseases;Endocrine and metabolic diseases;Immune diseases;Immune diseases	ko05165//Human papillomavirus infection;ko05166//HTLV-I infection;ko04144//Endocytosis;ko05163//Human cytomegalovirus infection;ko05169//Epstein-Barr virus infection;ko05203//Viral carcinogenesis;ko05167//Kaposi sarcoma-associated herpesvirus infection;ko05168//Herpes simplex infection;ko04218//Cellular senescence;ko04145//Phagosome;ko04514//Cell adhesion molecules (CAMs);ko04650//Natural killer …	K06751;K06751;K06751;K06751;K06751;K06751;K06751;K06751;K06751;K06751;K06751;K06751;K06751;K06751;K06751;K06751;K06751;K06751	-	-	-
ncbi_100521587	789	552	626	119	108	79	11.56	10.59	11.13	2.14	2.1	1.68	11.0933	1.97333	-2.49099	1.12214e-45	2.89163e-44	ECEL1	endothelin converting enzyme like 1, transcript variant X1	-	-	-	-	GO:0016020//membrane;GO:0016021//integral component of membrane	GO:0004222//metalloendopeptidase activity;GO:0008237//metallopeptidase activity	GO:0003016//respiratory system process;GO:0006508//proteolysis;GO:0007218//neuropeptide signaling pathway
ncbi_100518918	2395	1920	2061	756	751	690	17.63	18.82	18.62	6.8	7.13	7.44	18.3567	7.12333	-1.36568	1.31435e-45	3.37504e-44	SH3D19	SH3 domain containing 19, transcript variant X2	-	-	-	-	GO:0005654//nucleoplasm;GO:0005829//cytosol;GO:0005886//plasma membrane	GO:0005515//protein binding	GO:0007010//cytoskeleton organization;GO:0022604//regulation of cell morphogenesis;GO:0051044//positive regulation of membrane protein ectodomain proteolysis
ncbi_100624186	591	440	547	1098	930	911	11.15	10.96	12.55	25.25	22.78	24.91	11.5533	24.3133	1.07344	2.01795e-45	5.1456e-44	GPRC5A	G protein-coupled receptor class C group 5 member A, transcript variant X1	-	-	-	-	GO:0005730//nucleolus;GO:0005886//plasma membrane;GO:0016020//membrane;GO:0016021//integral component of membrane;GO:0031982//vesicle;GO:0043231//intracellular membrane-bounded organelle;GO:0043235//receptor complex;GO:0070062//extracellular exosome	GO:0004930//G protein-coupled receptor activity;GO:0030295//protein kinase activator activity	GO:0007186//G protein-coupled receptor signaling pathway;GO:0032147//activation of protein kinase activity
ncbi_100513345	4664	3582	4097	1504	1625	1455	39.81	40.38	42.56	15.64	17.99	18	40.9167	17.21	-1.24944	2.69101e-45	6.83797e-44	GTF2I	general transcription factor IIi, transcript variant X1	Human Diseases;Environmental Information Processing;Genetic Information Processing	Infectious diseases;Signal transduction;Transcription	ko05168//Herpes simplex infection;ko04022//cGMP - PKG signaling pathway;ko03022//Basal transcription factors	K03121;K03121;K03121	GO:0005634//nucleus;GO:0005654//nucleoplasm	GO:0003700//DNA-binding transcription factor activity	GO:0006355//regulation of transcription, DNA-templated;GO:0006366//transcription by RNA polymerase II;GO:0016525//negative regulation of angiogenesis
ncbi_100517354	652	448	498	1036	920	903	3.45	3.14	3.21	6.7	6.33	6.93	3.26667	6.65333	1.02626	2.74075e-45	6.94022e-44	DCK	deoxycytidine kinase, transcript variant X2	Metabolism;Metabolism;Metabolism	Global and overview maps;Nucleotide metabolism;Nucleotide metabolism	ko01100//Metabolic pathways;ko00230//Purine metabolism;ko00240//Pyrimidine metabolism	K00893;K00893;K00893	-	-	-
ncbi_100518276	42	35	32	278	239	195	0.44	0.48	0.41	3.54	3.24	2.95	0.443333	3.24333	2.87101	3.32091e-45	8.38027e-44	RIPK4	receptor interacting serine/threonine kinase 4	-	-	-	-	GO:0005737//cytoplasm	GO:0004672//protein kinase activity;GO:0005515//protein binding;GO:0005524//ATP binding;GO:0016301//kinase activity	GO:0002009//morphogenesis of an epithelium;GO:0006468//protein phosphorylation;GO:0016310//phosphorylation;GO:0051092//positive regulation of NF-kappaB transcription factor activity
ncbi_100627558	653	498	485	1081	945	924	25.96	26.1	23.44	52.34	48.77	53.21	25.1667	51.44	1.03138	4.20745e-45	1.05991e-43	EMG1	EMG1, N1-specific pseudouridine methyltransferase	Genetic Information Processing	Translation	ko03008//Ribosome biogenesis in eukaryotes	K14568	GO:0005654//nucleoplasm;GO:0005730//nucleolus;GO:0032040//small-subunit processome	GO:0008168//methyltransferase activity;GO:0016740//transferase activity;GO:0019843//rRNA binding;GO:0070037//rRNA (pseudouridine) methyltransferase activity	GO:0001824//blastocyst development;GO:0017126//nucleologenesis;GO:0032259//methylation;GO:0070475//rRNA base methylation
ncbi_100622172	5003	3802	4261	1269	1524	1353	15.3	15.34	15.84	4.73	6.05	5.99	15.4933	5.59	-1.47073	4.28408e-45	1.07736e-43	TAOK1	TAO kinase 1	Environmental Information Processing	Signal transduction	ko04010//MAPK signaling pathway	K04429	GO:0005623//cell;GO:0005737//cytoplasm;GO:0015630//microtubule cytoskeleton;GO:0048471//perinuclear region of cytoplasm	GO:0004672//protein kinase activity;GO:0004674//protein serine/threonine kinase activity;GO:0004709//MAP kinase kinase kinase activity;GO:0005524//ATP binding;GO:0016301//kinase activity;GO:0043014//alpha-tubulin binding;GO:0048487//beta-tubulin binding	GO:0000165//MAPK cascade;GO:0000186//activation of MAPKK activity;GO:0000226//microtubule cytoskeleton organization;GO:0006468//protein phosphorylation;GO:0006974//cellular response to DNA damage stimulus;GO:0007026//negative regulation of microtubule depolymerization;GO:0007095//mitotic G2 DNA damage checkpoint;GO:0007346//regulation of mitotic cell cycle;GO:0016310//phosphorylation;GO:0023014//…
ncbi_397115	6	7	7	241	219	157	0.16	0.17	0.23	7.95	7.53	6.05	0.186667	7.17667	5.26478	7.58227e-45	1.90351e-43	ARG1	arginase 1	Metabolism;Human Diseases;Metabolism;Metabolism;Metabolism	Global and overview maps;Infectious diseases;Global and overview maps;Amino acid metabolism;Amino acid metabolism	ko01100//Metabolic pathways;ko05146//Amoebiasis;ko01230//Biosynthesis of amino acids;ko00330//Arginine and proline metabolism;ko00220//Arginine biosynthesis	K01476;K01476;K01476;K01476;K01476	GO:0005615//extracellular space;GO:0005737//cytoplasm;GO:0005829//cytosol	GO:0004053//arginase activity;GO:0016787//hydrolase activity;GO:0016813//hydrolase activity, acting on carbon-nitrogen (but not peptide) bonds, in linear amidines;GO:0030145//manganese ion binding;GO:0046872//metal ion binding	GO:0000050//urea cycle;GO:0006525//arginine metabolic process;GO:0019547//arginine catabolic process to ornithine;GO:0042130//negative regulation of T cell proliferation;GO:0042832//defense response to protozoan;GO:0046007//negative regulation of activated T cell proliferation;GO:0060336//negative regulation of interferon-gamma-mediated signaling pathway;GO:0070965//positive regulation of neutrop…
ncbi_100152679	1743	1366	1412	330	413	274	9.49	10.03	9.47	2.25	2.94	2.17	9.66333	2.45333	-1.97778	8.76401e-45	2.19641e-43	PLCB1	phospholipase C beta 1, transcript variant X1	Metabolism;Human Diseases;Human Diseases;Environmental Information Processing;Human Diseases;Environmental Information Processing;Organismal Systems;Human Diseases;Environmental Information Processing;Human Diseases;Organismal Systems;Organismal Systems;Organismal Systems;Environmental Information Processing;Environmental Information Processing;Organismal Systems;Environmental Information Process…	Global and overview maps;Cancers;Infectious diseases;Signal transduction;Neurodegenerative diseases;Signal transduction;Immune system;Neurodegenerative diseases;Signal transduction;Endocrine and metabolic diseases;Endocrine system;Immune system;Nervous system;Signal transduction;Signal transduction;Circulatory system;Signal transduction;Endocrine system;Endocrine system;Nervous system;Immune syst…	ko01100//Metabolic pathways;ko05200//Pathways in cancer;ko05163//Human cytomegalovirus infection;ko04015//Rap1 signaling pathway;ko05016//Huntington disease;ko04020//Calcium signaling pathway;ko04062//Chemokine signaling pathway;ko05010//Alzheimer disease;ko04022//cGMP - PKG signaling pathway;ko04934//Cushing syndrome;ko04921//Oxytocin signaling pathway;ko04621//NOD-like receptor signaling pathwa…	K05858;K05858;K05858;K05858;K05858;K05858;K05858;K05858;K05858;K05858;K05858;K05858;K05858;K05858;K05858;K05858;K05858;K05858;K05858;K05858;K05858;K05858;K05858;K05858;K05858;K05858;K05858;K05858;K05858;K05858;K05858;K05858;K05858;K05858;K05858;K05858;K05858;K05858;K05858;K05858;K05858;K05858;K05858;K05858;K05858;K05858;K05858;K05858;K05858;K05858;K05858	GO:0000790//nuclear chromatin;GO:0005623//cell;GO:0005634//nucleus;GO:0005737//cytoplasm;GO:0016607//nuclear speck;GO:0032991//protein-containing complex;GO:0098794//postsynapse;GO:0098978//glutamatergic synapse;GO:0098982//GABA-ergic synapse	GO:0004435//phosphatidylinositol phospholipase C activity;GO:0005096//GTPase activator activity;GO:0005509//calcium ion binding;GO:0005516//calmodulin binding;GO:0005521//lamin binding;GO:0005546//phosphatidylinositol-4,5-bisphosphate binding;GO:0008081//phosphoric diester hydrolase activity;GO:0016787//hydrolase activity;GO:0019899//enzyme binding	GO:0000086//G2/M transition of mitotic cell cycle;GO:0006629//lipid metabolic process;GO:0007165//signal transduction;GO:0007213//G protein-coupled acetylcholine receptor signaling pathway;GO:0007215//glutamate receptor signaling pathway;GO:0007420//brain development;GO:0007613//memory;GO:0008277//regulation of G protein-coupled receptor signaling pathway;GO:0016042//lipid catabolic process;GO:00…
ncbi_100520849	4605	3539	3919	1106	1334	1227	25.61	26.07	26.34	7.21	10.07	10.18	26.0067	9.15333	-1.50651	1.04333e-44	2.61028e-43	ARHGAP5	Rho GTPase activating protein 5, transcript variant X1	Cellular Processes;Organismal Systems	Cellular community - eukaryotes;Immune system	ko04510//Focal adhesion;ko04670//Leukocyte transendothelial migration	K13709;K13709	GO:0005783//endoplasmic reticulum;GO:0005829//cytosol	GO:0003924//GTPase activity;GO:0005525//GTP binding;GO:0042169//SH2 domain binding	GO:0007165//signal transduction
ncbi_110261225	379	278	266	675	769	637	2.37	2.31	1.99	5.09	6.22	5.74	2.22333	5.68333	1.35401	1.27395e-44	3.17098e-43	ACOT11	acyl-CoA thioesterase 11, transcript variant X1	-	-	-	-	GO:0005829//cytosol	GO:0000062//fatty-acyl-CoA binding;GO:0008289//lipid binding;GO:0016787//hydrolase activity;GO:0016790//thiolester hydrolase activity;GO:0036042//long-chain fatty acyl-CoA binding;GO:0047617//acyl-CoA hydrolase activity	GO:0006631//fatty acid metabolic process;GO:0006637//acyl-CoA metabolic process
ncbi_100624044	72	42	43	273	268	253	1.37	1.06	1	6.52	6.77	7.06	1.14333	6.78333	2.56875	1.85665e-44	4.61353e-43	PODXL2	podocalyxin like 2, transcript variant X1	-	-	-	-	GO:0016020//membrane;GO:0016021//integral component of membrane	-	GO:0050901//leukocyte tethering or rolling
ncbi_100521039	171	123	161	506	412	464	0.98	0.93	1.12	3.54	3.07	3.86	1.01	3.49	1.78887	1.91879e-44	4.75984e-43	CNTNAP1	contactin associated protein 1	Environmental Information Processing	Signaling molecules and interaction	ko04514//Cell adhesion molecules (CAMs)	K07379	GO:0016020//membrane;GO:0016021//integral component of membrane;GO:0033270//paranode region of axon	-	GO:0002175//protein localization to paranode region of axon;GO:0007010//cytoskeleton organization;GO:0019227//neuronal action potential propagation;GO:0022010//central nervous system myelination;GO:0022011//myelination in peripheral nervous system;GO:0030913//paranodal junction assembly;GO:0031175//neuron projection development;GO:0048812//neuron projection morphogenesis;GO:0050884//neuromuscular…
ncbi_100625065	499	298	439	1069	907	857	6.59	5.21	7.09	17.12	16.07	16.3	6.29667	16.4967	1.38951	2.0886e-44	5.17229e-43	NFATC2IP	nuclear factor of activated T-cells 2 interacting protein	-	-	-	-	-	GO:0005515//protein binding	GO:0001816//cytokine production;GO:0045944//positive regulation of transcription by RNA polymerase II
ncbi_100523099	661	508	520	74	96	68	3.97	4.03	3.8	0.54	0.75	0.59	3.93333	0.626667	-2.64998	3.62203e-44	8.93944e-43	NIPAL4	NIPA like domain containing 4	-	-	-	-	GO:0016020//membrane;GO:0016021//integral component of membrane	GO:0015095//magnesium ion transmembrane transporter activity	GO:0015693//magnesium ion transport;GO:1903830//magnesium ion transmembrane transport
ncbi_100622259	1377	1193	1259	263	329	286	12.47	14.22	13.84	2.89	3.83	3.77	13.51	3.49667	-1.94998	4.59691e-44	1.13073e-42	MAP4K3	mitogen-activated protein kinase kinase kinase kinase 3, transcript variant X1	Environmental Information Processing	Signal transduction	ko04010//MAPK signaling pathway	K04406	GO:0005737//cytoplasm;GO:0016020//membrane;GO:0016021//integral component of membrane	GO:0000166//nucleotide binding;GO:0004672//protein kinase activity;GO:0004674//protein serine/threonine kinase activity;GO:0005524//ATP binding;GO:0008349//MAP kinase kinase kinase kinase activity;GO:0016301//kinase activity;GO:0016740//transferase activity	GO:0000165//MAPK cascade;GO:0000185//activation of MAPKKK activity;GO:0006468//protein phosphorylation;GO:0007346//regulation of mitotic cell cycle;GO:0009411//response to UV;GO:0016310//phosphorylation;GO:0023014//signal transduction by protein phosphorylation;GO:0031098//stress-activated protein kinase signaling cascade;GO:0032147//activation of protein kinase activity;GO:0034612//response to t…
ncbi_100519954	1509	1188	1412	368	405	328	5.06	5.26	5.76	1.5	1.76	1.6	5.36	1.62	-1.72624	4.73548e-44	1.16286e-42	WDR35	WD repeat domain 35, transcript variant X1	-	-	-	-	GO:0005737//cytoplasm;GO:0005813//centrosome;GO:0005815//microtubule organizing center;GO:0005856//cytoskeleton;GO:0005929//cilium;GO:0005930//axoneme;GO:0030991//intraciliary transport particle A;GO:0036064//ciliary basal body;GO:0042995//cell projection	GO:0005515//protein binding	GO:0030030//cell projection organization;GO:0035721//intraciliary retrograde transport;GO:0042073//intraciliary transport;GO:0060271//cilium assembly;GO:0061512//protein localization to cilium;GO:1990830//cellular response to leukemia inhibitory factor
ncbi_110256385	948	803	891	198	205	187	6.14	6.85	7.01	1.56	1.72	1.75	6.66667	1.67667	-1.99137	6.23441e-44	1.52326e-42	RTP4	receptor transporter protein 4, transcript variant X1	-	-	-	-	GO:0005737//cytoplasm	GO:0031849//olfactory receptor binding	GO:0001580//detection of chemical stimulus involved in sensory perception of bitter taste;GO:0006612//protein targeting to membrane;GO:0051205//protein insertion into membrane
ncbi_100155613	460	344	409	44	29	21	1.25	1.23	1.35	0.14	0.1	0.08	1.27667	0.106667	-3.5812	1.39226e-43	3.38474e-42	SVEP1	sushi, von Willebrand factor type A, EGF and pentraxin domain containing 1	-	-	-	-	GO:0005615//extracellular space;GO:0005634//nucleus;GO:0005737//cytoplasm	GO:0003682//chromatin binding;GO:0005509//calcium ion binding	GO:0001945//lymph vessel development;GO:0003017//lymph circulation;GO:0008544//epidermis development;GO:0010467//gene expression;GO:0036303//lymph vessel morphogenesis;GO:0048014//Tie signaling pathway;GO:0120193//tight junction organization
ncbi_100155925	1816	1416	1598	355	441	408	19.05	19.6	20.39	4.54	6.01	6.2	19.68	5.58333	-1.81753	1.72019e-43	4.17504e-42	AMD1	adenosylmethionine decarboxylase 1	Metabolism;Metabolism;Metabolism	Global and overview maps;Amino acid metabolism;Amino acid metabolism	ko01100//Metabolic pathways;ko00330//Arginine and proline metabolism;ko00270//Cysteine and methionine metabolism	K01611;K01611;K01611	GO:0005829//cytosol	GO:0004014//adenosylmethionine decarboxylase activity;GO:0016829//lyase activity;GO:0016831//carboxy-lyase activity;GO:0019810//putrescine binding	GO:0006557//S-adenosylmethioninamine biosynthetic process;GO:0006596//polyamine biosynthetic process;GO:0006597//spermine biosynthetic process;GO:0008295//spermidine biosynthetic process
ncbi_100518224	973	846	866	193	186	198	8.38	9.61	9.07	2.03	2.08	2.47	9.02	2.19333	-2.04	1.88257e-43	4.56157e-42	MCCC2	methylcrotonoyl-CoA carboxylase 2	Metabolism;Metabolism	Global and overview maps;Amino acid metabolism	ko01100//Metabolic pathways;ko00280//Valine, leucine and isoleucine degradation	K01969;K01969	GO:0005739//mitochondrion;GO:0005759//mitochondrial matrix;GO:0016020//membrane;GO:0016021//integral component of membrane;GO:1905202//methylcrotonoyl-CoA carboxylase complex	GO:0004485//methylcrotonoyl-CoA carboxylase activity;GO:0016874//ligase activity	GO:0006552//leucine catabolic process
ncbi_100520144	5989	3933	4924	1839	1670	1513	130.31	112.91	130.29	48.76	47.16	47.69	124.503	47.87	-1.37899	2.48991e-43	6.01324e-42	TFPI2	tissue factor pathway inhibitor 2	-	-	-	-	GO:0005576//extracellular region;GO:0005615//extracellular space	GO:0004867//serine-type endopeptidase inhibitor activity;GO:0030414//peptidase inhibitor activity	GO:0007596//blood coagulation;GO:0007599//hemostasis;GO:0010466//negative regulation of peptidase activity;GO:0010951//negative regulation of endopeptidase activity
ncbi_100169652	1699	1238	1418	469	449	386	16.63	15.33	14.75	5.78	5.35	5.68	15.57	5.60333	-1.47441	2.83628e-43	6.82717e-42	BMPR1A	bone morphogenetic protein receptor type 1A	Environmental Information Processing;Environmental Information Processing;Cellular Processes;Human Diseases;Environmental Information Processing	Signaling molecules and interaction;Signal transduction;Cellular community - eukaryotes;Cardiovascular diseases;Signal transduction	ko04060//Cytokine-cytokine receptor interaction;ko04390//Hippo signaling pathway;ko04550//Signaling pathways regulating pluripotency of stem cells;ko05418//Fluid shear stress and atherosclerosis;ko04350//TGF-beta signaling pathway	K04673;K04673;K04673;K04673;K04673	GO:0005886//plasma membrane;GO:0005901//caveola;GO:0009897//external side of plasma membrane;GO:0009986//cell surface;GO:0016020//membrane;GO:0016021//integral component of membrane	GO:0000166//nucleotide binding;GO:0000981//DNA-binding transcription factor activity, RNA polymerase II-specific;GO:0004672//protein kinase activity;GO:0004674//protein serine/threonine kinase activity;GO:0004675//transmembrane receptor protein serine/threonine kinase activity;GO:0005524//ATP binding;GO:0016301//kinase activity;GO:0016740//transferase activity;GO:0042803//protein homodimerization…	GO:0001701//in utero embryonic development;GO:0001707//mesoderm formation;GO:0001756//somitogenesis;GO:0001880//Mullerian duct regression;GO:0002053//positive regulation of mesenchymal cell proliferation;GO:0002062//chondrocyte differentiation;GO:0003007//heart morphogenesis;GO:0003148//outflow tract septum morphogenesis;GO:0003151//outflow tract morphogenesis;GO:0003161//cardiac conduction syste…
ncbi_100525414	434	394	381	41	43	32	2.36	2.83	2.53	0.27	0.31	0.25	2.57333	0.276667	-3.21742	2.89389e-43	6.95439e-42	SYNPO2	synaptopodin 2, transcript variant X1	-	-	-	-	GO:0001725//stress fiber;GO:0005634//nucleus;GO:0005654//nucleoplasm;GO:0005829//cytosol;GO:0005925//focal adhesion;GO:0015629//actin cytoskeleton;GO:0030018//Z disc;GO:0043231//intracellular membrane-bounded organelle	GO:0003779//actin binding;GO:0005515//protein binding;GO:0031005//filamin binding;GO:0051393//alpha-actinin binding	GO:0032233//positive regulation of actin filament bundle assembly
ncbi_100153977	957	696	799	167	170	177	7.23	6.94	7.34	1.54	1.67	1.94	7.17	1.71667	-2.06236	3.75653e-43	9.0126e-42	GCLM	glutamate-cysteine ligase modifier subunit	Metabolism;Metabolism;Metabolism;Cellular Processes	Global and overview maps;Metabolism of other amino acids;Amino acid metabolism;Cell growth and death	ko01100//Metabolic pathways;ko00480//Glutathione metabolism;ko00270//Cysteine and methionine metabolism;ko04216//Ferroptosis	K11205;K11205;K11205;K11205	GO:0017109//glutamate-cysteine ligase complex	GO:0004357//glutamate-cysteine ligase activity;GO:0016874//ligase activity;GO:0030234//enzyme regulator activity;GO:0035226//glutamate-cysteine ligase catalytic subunit binding	GO:0006534//cysteine metabolic process;GO:0006536//glutamate metabolic process;GO:0006749//glutathione metabolic process;GO:0006750//glutathione biosynthetic process;GO:0006979//response to oxidative stress;GO:0008637//apoptotic mitochondrial changes;GO:0035229//positive regulation of glutamate-cysteine ligase activity;GO:0042493//response to drug;GO:0051900//regulation of mitochondrial depolariz…
ncbi_396848	10823	7492	9000	897	1119	1216	111.87	100.29	115.01	10.56	12.06	13.41	109.057	12.01	-3.18277	4.45087e-43	1.06609e-41	MYLK	myosin light chain kinase, transcript variant X12	Cellular Processes;Cellular Processes;Environmental Information Processing;Environmental Information Processing;Organismal Systems;Environmental Information Processing;Organismal Systems;Organismal Systems;Organismal Systems	Cell motility;Cellular community - eukaryotes;Signal transduction;Signal transduction;Endocrine system;Signal transduction;Immune system;Circulatory system;Digestive system	ko04810//Regulation of actin cytoskeleton;ko04510//Focal adhesion;ko04020//Calcium signaling pathway;ko04022//cGMP - PKG signaling pathway;ko04921//Oxytocin signaling pathway;ko04371//Apelin signaling pathway;ko04611//Platelet activation;ko04270//Vascular smooth muscle contraction;ko04971//Gastric acid secretion	K00907;K00907;K00907;K00907;K00907;K00907;K00907;K00907;K00907	GO:0001725//stress fiber;GO:0005737//cytoplasm;GO:0005886//plasma membrane;GO:0015629//actin cytoskeleton;GO:0030027//lamellipodium;GO:0032154//cleavage furrow	GO:0000166//nucleotide binding;GO:0004672//protein kinase activity;GO:0004687//myosin light chain kinase activity;GO:0005515//protein binding;GO:0005524//ATP binding;GO:0016301//kinase activity;GO:0016740//transferase activity	GO:0006468//protein phosphorylation;GO:0006939//smooth muscle contraction;GO:0014820//tonic smooth muscle contraction;GO:0016310//phosphorylation;GO:0030335//positive regulation of cell migration;GO:0032060//bleb assembly;GO:0051928//positive regulation of calcium ion transport;GO:0060414//aorta smooth muscle tissue morphogenesis;GO:0071476//cellular hypotonic response;GO:0072358//cardiovascular …
ncbi_100511282	958	767	732	157	131	160	5.58	5.69	5.24	1.13	1.03	1.42	5.50333	1.19333	-2.20531	4.95624e-43	1.1852e-41	KSR1	kinase suppressor of ras 1, transcript variant X3	Environmental Information Processing;Human Diseases;Organismal Systems	Signal transduction;Infectious diseases;Immune system	ko04014//Ras signaling pathway;ko05152//Tuberculosis;ko04625//C-type lectin receptor signaling pathway	K14958;K14958;K14958	GO:0005783//endoplasmic reticulum;GO:0016020//membrane;GO:0032991//protein-containing complex	GO:0000166//nucleotide binding;GO:0004672//protein kinase activity;GO:0005078//MAP-kinase scaffold activity;GO:0005524//ATP binding;GO:0008022//protein C-terminus binding;GO:0016301//kinase activity;GO:0016740//transferase activity;GO:0019901//protein kinase binding;GO:0031434//mitogen-activated protein kinase kinase binding;GO:0046872//metal ion binding;GO:0051087//chaperone binding;GO:0051879//…	GO:0000185//activation of MAPKKK activity;GO:0006468//protein phosphorylation;GO:0007265//Ras protein signal transduction;GO:0016310//phosphorylation;GO:0019933//cAMP-mediated signaling;GO:0035556//intracellular signal transduction;GO:0042127//regulation of cell proliferation;GO:0043405//regulation of MAP kinase activity;GO:0043410//positive regulation of MAPK cascade
ncbi_100621064	2232	1607	1753	456	546	503	14.93	14.16	14.28	3.7	4.71	4.89	14.4567	4.43333	-1.70527	5.64968e-43	1.34881e-41	DPY19L3	dpy-19 like 3 (C. elegans), transcript variant X1	-	-	-	-	GO:0005637//nuclear inner membrane;GO:0016020//membrane;GO:0016021//integral component of membrane	GO:0000030//mannosyltransferase activity;GO:0003676//nucleic acid binding	GO:0018406//protein C-linked glycosylation via 2'-alpha-mannosyl-L-tryptophan
ncbi_100516268	355	247	294	635	674	553	5.81	5.34	5.86	12.69	14.34	13.12	5.67	13.3833	1.23902	6.40786e-43	1.52733e-41	WNT5B	Wnt family member 5B	Human Diseases;Human Diseases;Human Diseases;Human Diseases;Organismal Systems;Human Diseases;Environmental Information Processing;Human Diseases;Environmental Information Processing;Human Diseases;Human Diseases;Environmental Information Processing;Cellular Processes;Organismal Systems;Human Diseases	Cancers;Infectious diseases;Infectious diseases;Cancers;Development;Cancers;Signal transduction;Endocrine and metabolic diseases;Signal transduction;Cancers;Cancers;Signal transduction;Cellular community - eukaryotes;Endocrine system;Cancers	ko05200//Pathways in cancer;ko05165//Human papillomavirus infection;ko05166//HTLV-I infection;ko05205//Proteoglycans in cancer;ko04360//Axon guidance;ko05225//Hepatocellular carcinoma;ko04390//Hippo signaling pathway;ko04934//Cushing syndrome;ko04150//mTOR signaling pathway;ko05226//Gastric cancer;ko05224//Breast cancer;ko04310//Wnt signaling pathway;ko04550//Signaling pathways regulating pluripo…	K00444;K00444;K00444;K00444;K00444;K00444;K00444;K00444;K00444;K00444;K00444;K00444;K00444;K00444;K00444	GO:0005576//extracellular region;GO:0005615//extracellular space	GO:0005102//signaling receptor binding;GO:0005109//frizzled binding	GO:0007275//multicellular organism development;GO:0016055//Wnt signaling pathway;GO:0030182//neuron differentiation;GO:0045165//cell fate commitment
ncbi_100037999	31620	25741	28451	10792	10469	7610	634.89	680.23	696.46	271.7	276.66	225.01	670.527	257.79	-1.3791	7.47959e-43	1.77988e-41	TPM1	tropomyosin 1 (alpha)	Organismal Systems;Human Diseases;Human Diseases;Human Diseases;Organismal Systems	Circulatory system;Cancers;Cardiovascular diseases;Cardiovascular diseases;Circulatory system	ko04261//Adrenergic signaling in cardiomyocytes;ko05206//MicroRNAs in cancer;ko05414//Dilated cardiomyopathy (DCM);ko05410//Hypertrophic cardiomyopathy (HCM);ko04260//Cardiac muscle contraction	K10373;K10373;K10373;K10373;K10373	-	-	-
ncbi_100517687	1571	1207	1280	280	344	331	5.81	5.89	5.76	1.26	1.65	1.77	5.82	1.56	-1.89947	8.84126e-43	2.10048e-41	BDP1	B double prime 1, subunit of RNA polymerase III transcription initiation factor IIIB, transcript variant X1	-	-	-	-	GO:0000126//transcription factor TFIIIB complex;GO:0005654//nucleoplasm	GO:0001156//TFIIIC-class transcription factor complex binding;GO:0003677//DNA binding	GO:0070898//RNA polymerase III preinitiation complex assembly
ncbi_100156570	6151	4716	5407	1994	2050	2033	44.58	45.11	47.66	17.61	19.28	21.35	45.7833	19.4133	-1.23777	1.07275e-42	2.54034e-41	EIF3A	eukaryotic translation initiation factor 3 subunit A	Genetic Information Processing	Translation	ko03013//RNA transport	K03254	GO:0005654//nucleoplasm;GO:0005730//nucleolus;GO:0005737//cytoplasm;GO:0005829//cytosol;GO:0005852//eukaryotic translation initiation factor 3 complex;GO:0014069//postsynaptic density;GO:0016282//eukaryotic 43S preinitiation complex;GO:0033290//eukaryotic 48S preinitiation complex;GO:0043614//multi-eIF complex;GO:0071540//eukaryotic translation initiation factor 3 complex, eIF3e;GO:0071541//eukar…	GO:0003723//RNA binding;GO:0003729//mRNA binding;GO:0003743//translation initiation factor activity	GO:0001732//formation of cytoplasmic translation initiation complex;GO:0002183//cytoplasmic translational initiation;GO:0002188//translation reinitiation;GO:0006412//translation;GO:0006413//translational initiation;GO:0075522//IRES-dependent viral translational initiation;GO:0075525//viral translational termination-reinitiation
ncbi_100628097	1430	1067	1179	268	323	300	9.59	9.43	9.52	2.16	2.79	2.88	9.51333	2.61	-1.8659	1.09115e-42	2.57974e-41	CLOCK	clock circadian regulator, transcript variant X1	Human Diseases;Organismal Systems;Organismal Systems	Infectious diseases;Nervous system;Environmental adaptation	ko05168//Herpes simplex infection;ko04728//Dopaminergic synapse;ko04710//Circadian rhythm	K02223;K02223;K02223	GO:0005634//nucleus;GO:0005667//transcription factor complex;GO:0005737//cytoplasm	GO:0003677//DNA binding;GO:0003700//DNA-binding transcription factor activity;GO:0046983//protein dimerization activity	GO:0006355//regulation of transcription, DNA-templated;GO:0016573//histone acetylation
ncbi_100154147	1880	1407	1615	460	489	483	7.98	7.88	8.34	2.38	2.69	2.97	8.06667	2.68	-1.58974	1.22905e-42	2.90108e-41	MAN1A2	mannosidase alpha class 1A member 2	Metabolism;Genetic Information Processing;Metabolism	Global and overview maps;Folding, sorting and degradation;Glycan biosynthesis and metabolism	ko01100//Metabolic pathways;ko04141//Protein processing in endoplasmic reticulum;ko00510//N-Glycan biosynthesis	K01230;K01230;K01230	GO:0000139//Golgi membrane;GO:0005783//endoplasmic reticulum;GO:0005794//Golgi apparatus;GO:0016020//membrane;GO:0016021//integral component of membrane	GO:0003824//catalytic activity;GO:0004571//mannosyl-oligosaccharide 1,2-alpha-mannosidase activity;GO:0005509//calcium ion binding;GO:0016787//hydrolase activity;GO:0016798//hydrolase activity, acting on glycosyl bonds	GO:0006491//N-glycan processing;GO:0007585//respiratory gaseous exchange;GO:0008152//metabolic process;GO:0009100//glycoprotein metabolic process;GO:0048286//lung alveolus development
ncbi_100188903	3774	2836	3149	981	1101	1066	29.74	29.49	30.18	9.42	11.26	12.17	29.8033	10.95	-1.44454	1.28755e-42	3.03427e-41	SMARCA5	SWI/SNF related, matrix associated, actin dependent regulator of chromatin, subfamily a, member 5	-	-	-	-	GO:0000793//condensed chromosome;GO:0001650//fibrillar center;GO:0005634//nucleus;GO:0005654//nucleoplasm;GO:0005677//chromatin silencing complex;GO:0016589//NURF complex;GO:0031010//ISWI-type complex;GO:0031213//RSF complex;GO:0043596//nuclear replication fork	GO:0003676//nucleic acid binding;GO:0003677//DNA binding;GO:0005524//ATP binding;GO:0016818//hydrolase activity, acting on acid anhydrides, in phosphorus-containing anhydrides;GO:0016887//ATPase activity;GO:0031491//nucleosome binding;GO:0042393//histone binding	GO:0000183//chromatin silencing at rDNA;GO:0006333//chromatin assembly or disassembly;GO:0006334//nucleosome assembly;GO:0006338//chromatin remodeling;GO:0006352//DNA-templated transcription, initiation;GO:0016584//nucleosome positioning;GO:0043044//ATP-dependent chromatin remodeling;GO:0045893//positive regulation of transcription, DNA-templated;GO:1990830//cellular response to leukemia inhibito…
ncbi_808509	2593	2247	2407	380	490	544	336.61	384.87	379.99	60.11	82.57	102.31	367.157	81.6633	-2.16864	1.81115e-42	4.25446e-41	ND4L	--	Metabolism;Organismal Systems;Organismal Systems;Human Diseases;Metabolism	Global and overview maps;Environmental adaptation;Nervous system;Neurodegenerative diseases;Energy metabolism	ko01100//Metabolic pathways;ko04714//Thermogenesis;ko04723//Retrograde endocannabinoid signaling;ko05012//Parkinson disease;ko00190//Oxidative phosphorylation	K03882;K03882;K03882;K03882;K03882	GO:0016021//integral component of membrane	-	GO:0042773//ATP synthesis coupled electron transport
ncbi_110260197	59	36	43	243	233	246	0.63	0.51	0.56	3.17	3.24	3.81	0.566667	3.40667	2.58779	2.00491e-42	4.70204e-41	LOC110260197	ly-6/neurotoxin-like protein 1	-	-	-	-	GO:0016020//membrane;GO:0016021//integral component of membrane	-	-
ncbi_110261674	816	777	740	1580	1423	1205	77.35	97.17	85.3	182.37	175.03	165.34	86.6067	174.247	1.00858	2.0723e-42	4.85231e-41	LOC110261674	histone H4	-	-	-	-	-	-	-
ncbi_100156642	1421	1156	1304	376	394	325	6.87	7.38	7.67	2.21	2.48	2.28	7.30667	2.32333	-1.65302	2.17036e-42	5.07378e-41	SLK	STE20 like kinase, transcript variant X1	Cellular Processes	Cell growth and death	ko04114//Oocyte meiosis	K08836	GO:0005737//cytoplasm;GO:0031252//cell leading edge;GO:0048471//perinuclear region of cytoplasm	GO:0004672//protein kinase activity;GO:0004674//protein serine/threonine kinase activity;GO:0005515//protein binding;GO:0005524//ATP binding;GO:0042802//identical protein binding;GO:0042803//protein homodimerization activity	GO:0006468//protein phosphorylation;GO:0007346//regulation of mitotic cell cycle;GO:0023014//signal transduction by protein phosphorylation;GO:0030334//regulation of cell migration;GO:0031098//stress-activated protein kinase signaling cascade;GO:0031122//cytoplasmic microtubule organization;GO:0032147//activation of protein kinase activity;GO:0042981//regulation of apoptotic process;GO:0046777//p…
ncbi_100157460	9	6	4	209	175	165	0.2	0.16	0.09	5	4.31	4.86	0.15	4.72333	4.97677	2.43039e-42	5.66355e-41	CABP1	calcium binding protein 1, transcript variant X2	-	-	-	-	GO:0016020//membrane;GO:0016021//integral component of membrane	GO:0005509//calcium ion binding;GO:0030246//carbohydrate binding	-
ncbi_100620497	2127	1510	1669	427	472	488	9.13	8.55	8.71	2.23	2.63	3.03	8.79667	2.63	-1.74189	2.47254e-42	5.75259e-41	SNTB2	syntrophin beta 2	-	-	-	-	GO:0005737//cytoplasm;GO:0016010//dystrophin-associated glycoprotein complex;GO:0032991//protein-containing complex;GO:0045202//synapse	GO:0005198//structural molecule activity;GO:0005515//protein binding	-
ncbi_100152362	3105	2588	2649	761	897	836	12.29	13.28	13.19	4.73	4.89	6.26	12.92	5.29333	-1.28736	2.88545e-42	6.70259e-41	VPS13B	vacuolar protein sorting 13 homolog B, transcript variant X1	-	-	-	-	-	-	-
MSTRG.59326	702	676	668	1	2	4	10.32	13.12	11.94	0.02	0.04	0.08	11.7933	0.0466667	-7.98136	3.95526e-42	9.17307e-41	env	envelope glycoprotein [Sus scrofa]	-	-	-	-	-	GO:0031779//melanocortin receptor binding	GO:0006725//cellular aromatic compound metabolic process;GO:0033059//cellular pigmentation;GO:0065007//biological regulation;GO:1901360//organic cyclic compound metabolic process
ncbi_100624559	1540	1319	1396	403	436	384	6.49	7.25	7.11	2.11	2.39	2.32	6.95	2.27333	-1.6122	8.16969e-42	1.88277e-40	LOC100624559	myomegalin, transcript variant X1	-	-	-	-	GO:0005815//microtubule organizing center	-	-
ncbi_100739143	319	236	274	577	584	521	6.16	6.01	6.44	13.58	14.64	14.58	6.20333	14.2667	1.20153	9.05672e-42	2.08062e-40	RNF215	ring finger protein 215	-	-	-	-	-	-	-
ncbi_100523701	466	393	409	58	40	38	4.47	4.98	4.77	0.68	0.5	0.53	4.74	0.57	-3.05585	1.16244e-41	2.66214e-40	AOX1	aldehyde oxidase 1	Metabolism;Environmental Information Processing;Metabolism;Metabolism;Metabolism;Metabolism;Metabolism;Metabolism;Metabolism	Global and overview maps;Signal transduction;Metabolism of cofactors and vitamins;Amino acid metabolism;Xenobiotics biodegradation and metabolism;Amino acid metabolism;Amino acid metabolism;Metabolism of cofactors and vitamins;Metabolism of cofactors and vitamins	ko01100//Metabolic pathways;ko04630//Jak-STAT signaling pathway;ko00830//Retinol metabolism;ko00280//Valine, leucine and isoleucine degradation;ko00982//Drug metabolism - cytochrome P450;ko00380//Tryptophan metabolism;ko00350//Tyrosine metabolism;ko00760//Nicotinate and nicotinamide metabolism;ko00750//Vitamin B6 metabolism	K00157;K00157;K00157;K00157;K00157;K00157;K00157;K00157;K00157	GO:0005829//cytosol;GO:0016020//membrane;GO:0016021//integral component of membrane	GO:0004031//aldehyde oxidase activity;GO:0004854//xanthine dehydrogenase activity;GO:0005506//iron ion binding;GO:0009055//electron transfer activity;GO:0016491//oxidoreductase activity;GO:0042802//identical protein binding;GO:0042803//protein homodimerization activity;GO:0043546//molybdopterin cofactor binding;GO:0046872//metal ion binding;GO:0050660//flavin adenine dinucleotide binding;GO:00512…	GO:0009115//xanthine catabolic process;GO:0017144//drug metabolic process;GO:0022900//electron transport chain;GO:0055114//oxidation-reduction process
ncbi_100512266	564	380	435	867	809	799	9.38	8.34	8.8	17.57	17.47	19.25	8.84	18.0967	1.03361	1.44648e-41	3.30226e-40	SLC39A13	solute carrier family 39 member 13, transcript variant X1	-	-	-	-	GO:0005623//cell;GO:0005794//Golgi apparatus;GO:0016020//membrane;GO:0016021//integral component of membrane;GO:0048471//perinuclear region of cytoplasm	GO:0005385//zinc ion transmembrane transporter activity;GO:0042803//protein homodimerization activity;GO:0046873//metal ion transmembrane transporter activity	GO:0006882//cellular zinc ion homeostasis;GO:0030001//metal ion transport;GO:0055085//transmembrane transport;GO:0061448//connective tissue development;GO:0071577//zinc ion transmembrane transport
ncbi_445539	380	283	306	26	14	14	8.61	8.38	8.39	0.72	0.41	0.46	8.46	0.53	-3.99659	3.13764e-41	7.11864e-40	HSD3B1	hydroxy-delta-5-steroid dehydrogenase, 3 beta- and steroid delta-isomerase 1	Metabolism;Human Diseases;Organismal Systems;Organismal Systems;Metabolism;Organismal Systems	Global and overview maps;Endocrine and metabolic diseases;Endocrine system;Endocrine system;Lipid metabolism;Endocrine system	ko01100//Metabolic pathways;ko04934//Cushing syndrome;ko04925//Aldosterone synthesis and secretion;ko04927//Cortisol synthesis and secretion;ko00140//Steroid hormone biosynthesis;ko04913//Ovarian Steroidogenesis	K00070;K00070;K00070;K00070;K00070;K00070	GO:0005737//cytoplasm;GO:0005739//mitochondrion;GO:0005783//endoplasmic reticulum;GO:0005789//endoplasmic reticulum membrane;GO:0016020//membrane;GO:0016021//integral component of membrane;GO:0031966//mitochondrial membrane;GO:0043231//intracellular membrane-bounded organelle	GO:0003824//catalytic activity;GO:0003854//3-beta-hydroxy-delta5-steroid dehydrogenase activity;GO:0004769//steroid delta-isomerase activity;GO:0016491//oxidoreductase activity;GO:0016616//oxidoreductase activity, acting on the CH-OH group of donors, NAD or NADP as acceptor;GO:0016853//isomerase activity;GO:0102294//cholesterol dehydrogenase activity	GO:0006694//steroid biosynthetic process;GO:0008152//metabolic process;GO:0008207//C21-steroid hormone metabolic process;GO:0021766//hippocampus development;GO:0051412//response to corticosterone;GO:0055114//oxidation-reduction process
ncbi_100125345	69	62	58	288	255	238	3.12	3.7	3.19	15.86	14.96	15.58	3.33667	15.4667	2.21268	5.69221e-41	1.28744e-39	STC1	stanniocalcin 1	-	-	-	-	GO:0005576//extracellular region;GO:0005615//extracellular space;GO:0005623//cell;GO:0005634//nucleus;GO:0005737//cytoplasm	GO:0005179//hormone activity	GO:0001886//endothelial cell morphogenesis;GO:0003421//growth plate cartilage axis specification;GO:0006874//cellular calcium ion homeostasis;GO:0007165//signal transduction;GO:0010596//negative regulation of endothelial cell migration;GO:0030336//negative regulation of cell migration;GO:0035988//chondrocyte proliferation;GO:0044070//regulation of anion transport;GO:0051926//negative regulation o…
ncbi_397611	7181	7153	6657	565	636	769	182.63	240.01	205.88	17.49	20.99	28.33	209.507	22.27	-3.23382	8.17525e-41	1.8405e-39	RPS4X	ribosomal protein S4, X-linked	Genetic Information Processing	Translation	ko03010//Ribosome	K02987	GO:0005840//ribosome;GO:0022627//cytosolic small ribosomal subunit	GO:0003723//RNA binding;GO:0003735//structural constituent of ribosome;GO:0019843//rRNA binding	GO:0006412//translation
ncbi_100520187	1191	963	1032	280	305	270	5.38	5.74	5.67	1.54	1.79	1.77	5.59667	1.7	-1.71903	1.1923e-40	2.68011e-39	SOS1	SOS Ras/Rac guanine nucleotide exchange factor 1, transcript variant X1	Human Diseases;Environmental Information Processing;Human Diseases;Environmental Information Processing;Organismal Systems;Environmental Information Processing;Human Diseases;Cellular Processes;Cellular Processes;Human Diseases;Organismal Systems;Human Diseases;Environmental Information Processing;Environmental Information Processing;Human Diseases;Human Diseases;Human Diseases;Environmental Info…	Cancers;Signal transduction;Infectious diseases;Signal transduction;Environmental adaptation;Signal transduction;Infectious diseases;Cell motility;Cellular community - eukaryotes;Cancers;Immune system;Cancers;Signal transduction;Signal transduction;Substance dependence;Cancers;Cancers;Signal transduction;Cancers;Endocrine system;Signal transduction;Endocrine system;Endocrine system;Infectious dis…	ko05200//Pathways in cancer;ko04151//PI3K-Akt signaling pathway;ko05165//Human papillomavirus infection;ko04010//MAPK signaling pathway;ko04714//Thermogenesis;ko04014//Ras signaling pathway;ko05163//Human cytomegalovirus infection;ko04810//Regulation of actin cytoskeleton;ko04510//Focal adhesion;ko05205//Proteoglycans in cancer;ko04062//Chemokine signaling pathway;ko05225//Hepatocellular carcinom…	K03099;K03099;K03099;K03099;K03099;K03099;K03099;K03099;K03099;K03099;K03099;K03099;K03099;K03099;K03099;K03099;K03099;K03099;K03099;K03099;K03099;K03099;K03099;K03099;K03099;K03099;K03099;K03099;K03099;K03099;K03099;K03099;K03099;K03099;K03099;K03099;K03099;K03099;K03099;K03099;K03099;K03099;K03099;K03099	GO:0000786//nucleosome;GO:0005737//cytoplasm	GO:0000166//nucleotide binding;GO:0003677//DNA binding;GO:0004672//protein kinase activity;GO:0004674//protein serine/threonine kinase activity;GO:0005085//guanyl-nucleotide exchange factor activity;GO:0005088//Ras guanyl-nucleotide exchange factor activity;GO:0005524//ATP binding;GO:0016301//kinase activity;GO:0046982//protein heterodimerization activity	GO:0001782//B cell homeostasis;GO:0001942//hair follicle development;GO:0002260//lymphocyte homeostasis;GO:0003007//heart morphogenesis;GO:0003209//cardiac atrium morphogenesis;GO:0003344//pericardium morphogenesis;GO:0006468//protein phosphorylation;GO:0007173//epidermal growth factor receptor signaling pathway;GO:0007264//small GTPase mediated signal transduction;GO:0007296//vitellogenesis;GO:0…
ncbi_100157622	1036	778	867	224	222	218	15.77	15.62	16.05	4.15	4.39	4.81	15.8133	4.45	-1.82926	1.34171e-40	3.01134e-39	DNTTIP2	deoxynucleotidyltransferase terminal interacting protein 2	-	-	-	-	GO:0005654//nucleoplasm;GO:0005730//nucleolus	-	-
ncbi_100628029	678	479	491	1092	939	881	15.85	14.78	13.96	31.11	28.5	29.84	14.8633	29.8167	1.00436	1.51042e-40	3.38478e-39	MRPL45	mitochondrial ribosomal protein L45	-	-	-	-	GO:0005739//mitochondrion	-	-
ncbi_100526136	6702	4925	5405	1853	2215	1846	20.39	19.77	20	6.87	8.75	8.14	20.0533	7.92	-1.34027	1.61877e-40	3.62203e-39	NF1	neurofibromin 1	Environmental Information Processing;Environmental Information Processing;Human Diseases	Signal transduction;Signal transduction;Drug resistance	ko04010//MAPK signaling pathway;ko04014//Ras signaling pathway;ko01521//EGFR tyrosine kinase inhibitor resistance	K08052;K08052;K08052	GO:0005737//cytoplasm;GO:0030424//axon;GO:0030425//dendrite;GO:0098793//presynapse	GO:0005096//GTPase activator activity;GO:0008429//phosphatidylethanolamine binding;GO:0031210//phosphatidylcholine binding	GO:0000165//MAPK cascade;GO:0001649//osteoblast differentiation;GO:0001656//metanephros development;GO:0001666//response to hypoxia;GO:0001889//liver development;GO:0001937//negative regulation of endothelial cell proliferation;GO:0001938//positive regulation of endothelial cell proliferation;GO:0001952//regulation of cell-matrix adhesion;GO:0001953//negative regulation of cell-matrix adhesion;GO…
ncbi_100738135	3	2	1	422	403	326	0.02	0.01	0.01	2.72	2.76	2.5	0.0133333	2.66	7.64024	2.5929e-40	5.75757e-39	RNF165	ring finger protein 165	-	-	-	-	GO:0005634//nucleus;GO:0032991//protein-containing complex	GO:0008270//zinc ion binding;GO:0046872//metal ion binding;GO:0061630//ubiquitin protein ligase activity	GO:0000209//protein polyubiquitination;GO:0007409//axonogenesis;GO:0008045//motor neuron axon guidance;GO:0010259//multicellular organism aging;GO:0016567//protein ubiquitination;GO:0030163//protein catabolic process;GO:0030513//positive regulation of BMP signaling pathway;GO:0035136//forelimb morphogenesis;GO:0060173//limb development;GO:0060384//innervation;GO:0061061//muscle structure developm…
ncbi_100523669	6097	4358	5044	1993	2065	1595	40.45	37.87	40.68	16.19	17.67	15.22	39.6667	16.36	-1.27775	2.71055e-40	6.00969e-39	NUAK1	NUAK family kinase 1, transcript variant X1	-	-	-	-	GO:0001650//fibrillar center;GO:0005634//nucleus;GO:0005654//nucleoplasm;GO:0005737//cytoplasm;GO:0015630//microtubule cytoskeleton	GO:0002039//p53 binding;GO:0004672//protein kinase activity;GO:0004674//protein serine/threonine kinase activity;GO:0005524//ATP binding	GO:0006468//protein phosphorylation;GO:0030155//regulation of cell adhesion;GO:0035507//regulation of myosin-light-chain-phosphatase activity;GO:0035556//intracellular signal transduction;GO:2000772//regulation of cellular senescence
ncbi_100517523	1064	872	961	166	217	205	7.67	8.29	8.42	1.46	2.03	2.14	8.12667	1.87667	-2.11449	4.22666e-40	9.32865e-39	SMC6	structural maintenance of chromosomes 6	-	-	-	-	GO:0000781//chromosome, telomeric region;GO:0000803//sex chromosome;GO:0005634//nucleus;GO:0005654//nucleoplasm;GO:0016605//PML body;GO:0030915//Smc5-Smc6 complex;GO:0035061//interchromatin granule;GO:0035861//site of double-strand break	GO:0031625//ubiquitin protein ligase binding	GO:0000722//telomere maintenance via recombination;GO:0006974//cellular response to DNA damage stimulus;GO:0051984//positive regulation of chromosome segregation;GO:0090398//cellular senescence
ncbi_100153734	1746	1410	1456	495	511	468	8.58	9.14	8.7	2.96	3.26	3.33	8.80667	3.18333	-1.46806	5.42414e-40	1.19176e-38	PDZD8	PDZ domain containing 8	-	-	-	-	GO:0005739//mitochondrion;GO:0005789//endoplasmic reticulum membrane;GO:0016020//membrane;GO:0016021//integral component of membrane;GO:0044233//Mitochondria-associated ER Membrane	GO:0005515//protein binding;GO:0008289//lipid binding;GO:0046872//metal ion binding	GO:0006869//lipid transport;GO:0007010//cytoskeleton organization;GO:0022604//regulation of cell morphogenesis;GO:0035556//intracellular signal transduction;GO:0051560//mitochondrial calcium ion homeostasis;GO:1990456//mitochondrion-endoplasmic reticulum membrane tethering
ncbi_100155674	857	658	753	168	112	105	6.55	6.63	6.99	1.56	1.11	1.17	6.72333	1.28	-2.39303	6.32223e-40	1.387e-38	TAF2	TATA-box binding protein associated factor 2	Genetic Information Processing	Transcription	ko03022//Basal transcription factors	K03128	GO:0005669//transcription factor TFIID complex;GO:0033276//transcription factor TFTC complex	GO:0001094//TFIID-class transcription factor complex binding;GO:0003682//chromatin binding;GO:0044212//transcription regulatory region DNA binding	GO:0000086//G2/M transition of mitotic cell cycle;GO:0006367//transcription initiation from RNA polymerase II promoter;GO:0045944//positive regulation of transcription by RNA polymerase II
ncbi_100625171	6406	4633	5278	2378	2388	2122	60.33	57.08	59.7	26.98	29.12	29.05	59.0367	28.3833	-1.05657	6.79853e-40	1.48702e-38	DSE	dermatan sulfate epimerase, transcript variant X1	Metabolism;Metabolism	Global and overview maps;Glycan biosynthesis and metabolism	ko01100//Metabolic pathways;ko00532//Glycosaminoglycan biosynthesis - chondroitin sulfate / dermatan sulfate	K01794;K01794	GO:0016020//membrane;GO:0016021//integral component of membrane	GO:0047757//chondroitin-glucuronate 5-epimerase activity	GO:0030204//chondroitin sulfate metabolic process;GO:0030205//dermatan sulfate metabolic process
ncbi_100152165	1663	1271	1377	492	475	414	8.65	8.72	8.71	3.12	3.21	3.12	8.69333	3.15	-1.46456	7.38866e-40	1.61369e-38	LATS1	large tumor suppressor kinase 1	Environmental Information Processing;Environmental Information Processing	Signal transduction;Signal transduction	ko04390//Hippo signaling pathway;ko04392//Hippo signaling pathway - multiple species	K08791;K08791	GO:0000922//spindle pole	GO:0000166//nucleotide binding;GO:0004672//protein kinase activity;GO:0004674//protein serine/threonine kinase activity;GO:0005515//protein binding;GO:0005524//ATP binding;GO:0016301//kinase activity;GO:0016740//transferase activity	GO:0000082//G1/S transition of mitotic cell cycle;GO:0000278//mitotic cell cycle;GO:0006468//protein phosphorylation;GO:0016310//phosphorylation;GO:0018105//peptidyl-serine phosphorylation;GO:0035329//hippo signaling;GO:0035556//intracellular signal transduction;GO:0043065//positive regulation of apoptotic process;GO:0046620//regulation of organ growth
ncbi_100511216	4424	3515	3639	1232	1476	1211	16.36	17.09	16.27	5.53	7.01	6.47	16.5733	6.33667	-1.38707	9.08049e-40	1.98022e-38	CDC42BPA	CDC42 binding protein kinase alpha, transcript variant X17	-	-	-	-	GO:0005737//cytoplasm;GO:0005856//cytoskeleton;GO:0042641//actomyosin	GO:0000166//nucleotide binding;GO:0000287//magnesium ion binding;GO:0004672//protein kinase activity;GO:0004674//protein serine/threonine kinase activity;GO:0005524//ATP binding;GO:0016301//kinase activity;GO:0016740//transferase activity;GO:0042802//identical protein binding;GO:0046872//metal ion binding	GO:0006468//protein phosphorylation;GO:0016310//phosphorylation;GO:0016477//cell migration;GO:0018107//peptidyl-threonine phosphorylation;GO:0030036//actin cytoskeleton organization;GO:0031032//actomyosin structure organization;GO:0031532//actin cytoskeleton reorganization;GO:0035556//intracellular signal transduction
ncbi_110257938	37	30	27	226	181	206	0.33	0.34	0.29	2.4	2.05	2.61	0.32	2.35333	2.87856	1.1629e-39	2.53222e-38	LOC110257938	PI-PLC X domain-containing protein 1-like	-	-	-	-	-	GO:0008081//phosphoric diester hydrolase activity	GO:0006629//lipid metabolic process
ncbi_100522557	530	333	419	812	842	740	1.7	1.41	1.63	3.17	3.5	3.43	1.58	3.36667	1.0914	1.26313e-39	2.74638e-38	AHNAK2	AHNAK nucleoprotein 2	-	-	-	-	-	-	-
ncbi_396723	825	575	714	90	134	108	8.28	7.54	8.59	1.08	1.64	1.56	8.13667	1.42667	-2.51179	1.37364e-39	2.97338e-38	DDX58	DExD/H-box helicase 58	Human Diseases;Human Diseases;Human Diseases;Human Diseases;Human Diseases;Human Diseases;Environmental Information Processing;Organismal Systems;Organismal Systems	Infectious diseases;Infectious diseases;Infectious diseases;Infectious diseases;Infectious diseases;Infectious diseases;Signal transduction;Immune system;Immune system	ko05169//Epstein-Barr virus infection;ko05168//Herpes simplex infection;ko05164//Influenza A;ko05161//Hepatitis B;ko05162//Measles;ko05160//Hepatitis C;ko04064//NF-kappa B signaling pathway;ko04622//RIG-I-like receptor signaling pathway;ko04623//Cytosolic DNA-sensing pathway	K12646;K12646;K12646;K12646;K12646;K12646;K12646;K12646;K12646	GO:0005737//cytoplasm;GO:0005829//cytosol;GO:0005886//plasma membrane;GO:0005923//bicellular tight junction;GO:0015629//actin cytoskeleton;GO:0032587//ruffle membrane;GO:1990904//ribonucleoprotein complex	GO:0003676//nucleic acid binding;GO:0003690//double-stranded DNA binding;GO:0003725//double-stranded RNA binding;GO:0003727//single-stranded RNA binding;GO:0005524//ATP binding;GO:0008270//zinc ion binding;GO:0031625//ubiquitin protein ligase binding;GO:0042802//identical protein binding;GO:0046872//metal ion binding	GO:0002230//positive regulation of defense response to virus by host;GO:0002735//positive regulation of myeloid dendritic cell cytokine production;GO:0009597//detection of virus;GO:0009615//response to virus;GO:0010628//positive regulation of gene expression;GO:0030334//regulation of cell migration;GO:0032725//positive regulation of granulocyte macrophage colony-stimulating factor production;GO:0…
ncbi_100621557	4010	3310	3518	1143	1293	1226	27.65	29.86	29.64	9.86	11.52	12.52	29.05	11.3	-1.36222	2.27278e-39	4.89788e-38	TCF12	transcription factor 12, transcript variant X1	-	-	-	-	GO:0000790//nuclear chromatin;GO:0005634//nucleus;GO:0005654//nucleoplasm;GO:0005667//transcription factor complex;GO:0005737//cytoplasm;GO:0016607//nuclear speck;GO:0043231//intracellular membrane-bounded organelle;GO:0090575//RNA polymerase II transcription factor complex	GO:0000978//RNA polymerase II proximal promoter sequence-specific DNA binding;GO:0001228//DNA-binding transcription activator activity, RNA polymerase II-specific;GO:0003677//DNA binding;GO:0003700//DNA-binding transcription factor activity;GO:0008134//transcription factor binding;GO:0042803//protein homodimerization activity;GO:0043425//bHLH transcription factor binding;GO:0044212//transcription…	GO:0010628//positive regulation of gene expression;GO:0045666//positive regulation of neuron differentiation;GO:0045893//positive regulation of transcription, DNA-templated;GO:0045944//positive regulation of transcription by RNA polymerase II
ncbi_100518628	451	376	389	795	707	665	4.58	5.04	4.94	10.23	9.66	10.16	4.85333	10.0167	1.04535	2.43292e-39	5.22755e-38	TBKBP1	TBK1 binding protein 1, transcript variant X1	Organismal Systems	Immune system	ko04622//RIG-I-like receptor signaling pathway	K12652	-	GO:0016301//kinase activity	GO:0016310//phosphorylation
ncbi_100157302	1337	1104	1222	372	377	320	8.82	9.57	9.85	2.99	3.25	3.08	9.41333	3.10667	-1.59934	2.69671e-39	5.78585e-38	SMARCA2	SWI/SNF related, matrix associated, actin dependent regulator of chromatin, subfamily a, member 2, transcript variant X1	Organismal Systems;Human Diseases	Environmental adaptation;Cancers	ko04714//Thermogenesis;ko05225//Hepatocellular carcinoma	K11647;K11647	GO:0005634//nucleus;GO:0016514//SWI/SNF complex	GO:0003677//DNA binding;GO:0005515//protein binding;GO:0005524//ATP binding;GO:0008094//DNA-dependent ATPase activity;GO:0016817//hydrolase activity, acting on acid anhydrides;GO:0016887//ATPase activity;GO:0042393//histone binding	GO:0006338//chromatin remodeling;GO:0006355//regulation of transcription, DNA-templated;GO:0043044//ATP-dependent chromatin remodeling;GO:0045944//positive regulation of transcription by RNA polymerase II
ncbi_595132	7852	5828	6419	1607	2107	1952	51.73	50.66	51.43	12.9	18.02	18.63	51.2733	16.5167	-1.63429	2.727e-39	5.84226e-38	KIF5B	kinesin family member 5B, transcript variant X1	Cellular Processes;Organismal Systems	Transport and catabolism;Nervous system	ko04144//Endocytosis;ko04728//Dopaminergic synapse	K10396;K10396	GO:0005623//cell;GO:0005737//cytoplasm;GO:0005829//cytosol;GO:0005871//kinesin complex;GO:0005874//microtubule;GO:0030139//endocytic vesicle;GO:0031982//vesicle;GO:0032839//dendrite cytoplasm;GO:0034451//centriolar satellite;GO:0035253//ciliary rootlet;GO:0043005//neuron projection;GO:0043227//membrane-bounded organelle;GO:0045335//phagocytic vesicle	GO:0000166//nucleotide binding;GO:0003774//motor activity;GO:0003777//microtubule motor activity;GO:0005524//ATP binding;GO:0008017//microtubule binding;GO:0008574//ATP-dependent microtubule motor activity, plus-end-directed;GO:0016887//ATPase activity;GO:0042802//identical protein binding	GO:0007018//microtubule-based movement;GO:0007028//cytoplasm organization;GO:0007411//axon guidance;GO:0030705//cytoskeleton-dependent intracellular transport;GO:0032230//positive regulation of synaptic transmission, GABAergic;GO:0035617//stress granule disassembly;GO:0042391//regulation of membrane potential;GO:0043268//positive regulation of potassium ion transport;GO:0047496//vesicle transport…
ncbi_100525347	45	54	43	265	232	236	0.73	1.13	0.85	5.21	5.07	5.79	0.903333	5.35667	2.56801	2.90523e-39	6.21497e-38	VWA1	von Willebrand factor A domain containing 1, transcript variant X1	-	-	-	-	GO:0005576//extracellular region;GO:0005604//basement membrane;GO:0005614//interstitial matrix;GO:0005615//extracellular space;GO:0031012//extracellular matrix;GO:0062023//collagen-containing extracellular matrix	GO:0005515//protein binding;GO:0042802//identical protein binding	GO:0003429//growth plate cartilage chondrocyte morphogenesis;GO:0030198//extracellular matrix organization;GO:0048266//behavioral response to pain
ncbi_100622342	2378	1857	1995	699	687	706	25	25.8	25.43	8.92	9.34	10.73	25.41	9.66333	-1.3948	3.54157e-39	7.55415e-38	RAP1GDS1	Rap1 GTPase-GDP dissociation stimulator 1, transcript variant X1	-	-	-	-	GO:0005829//cytosol	GO:0005096//GTPase activator activity;GO:0005515//protein binding	GO:0043547//positive regulation of GTPase activity
ncbi_396914	498	360	468	884	779	791	12.8	12.25	14.76	27.51	25.87	29.5	13.27	27.6267	1.05789	4.38213e-39	9.31983e-38	CRYL1	crystallin lambda 1	Metabolism;Metabolism	Global and overview maps;Carbohydrate metabolism	ko01100//Metabolic pathways;ko00040//Pentose and glucuronate interconversions	K13247;K13247	-	GO:0003857//3-hydroxyacyl-CoA dehydrogenase activity;GO:0016491//oxidoreductase activity;GO:0042803//protein homodimerization activity;GO:0050104//L-gulonate 3-dehydrogenase activity;GO:0070403//NAD+ binding	GO:0006631//fatty acid metabolic process;GO:0055114//oxidation-reduction process
ncbi_100624508	16024	11933	13230	4606	4948	5102	118.4	116.33	118.88	41.47	47.46	54.61	117.87	47.8467	-1.30071	4.99048e-39	1.05982e-37	SEMA3C	semaphorin 3C, transcript variant X1	Organismal Systems	Development	ko04360//Axon guidance	K06840	GO:0005615//extracellular space;GO:0005887//integral component of plasma membrane	GO:0005515//protein binding;GO:0030215//semaphorin receptor binding;GO:0045499//chemorepellent activity	GO:0001755//neural crest cell migration;GO:0001756//somitogenesis;GO:0001974//blood vessel remodeling;GO:0003148//outflow tract septum morphogenesis;GO:0003151//outflow tract morphogenesis;GO:0003215//cardiac right ventricle morphogenesis;GO:0003350//pulmonary myocardium development;GO:0007411//axon guidance;GO:0007507//heart development;GO:0009791//post-embryonic development;GO:0021915//neural t…
ncbi_100499509	1535	1111	1257	272	364	293	5.39	6.27	5.49	1.79	2.09	2.26	5.71667	2.04667	-1.4819	6.41983e-39	1.36139e-37	AGO3	argonaute 3, RISC catalytic component	-	-	-	-	-	-	-
ncbi_100516229	1597	1177	1399	321	412	328	5.46	5.31	5.82	1.34	1.83	1.62	5.53	1.59667	-1.79222	6.63022e-39	1.40397e-37	TTC28	tetratricopeptide repeat domain 28	-	-	-	-	GO:0030496//midbody	GO:0005515//protein binding;GO:0019900//kinase binding	GO:0007346//regulation of mitotic cell cycle
ncbi_100523665	5676	4473	4609	2201	2172	1927	55.4	57.61	54.72	26.18	27.52	27.27	55.91	26.99	-1.05068	7.35926e-39	1.55385e-37	EMILIN1	elastin microfibril interfacer 1, transcript variant X1	-	-	-	-	GO:0005576//extracellular region;GO:0005581//collagen trimer	GO:0005515//protein binding;GO:0030023//extracellular matrix constituent conferring elasticity	-
ncbi_100155181	597	488	446	56	82	53	2.19	2.36	1.95	0.27	0.41	0.29	2.16667	0.323333	-2.74438	9.23432e-39	1.94694e-37	AKAP6	A-kinase anchoring protein 6, transcript variant X15	-	-	-	-	GO:0005635//nuclear envelope;GO:0016529//sarcoplasmic reticulum;GO:0031965//nuclear membrane;GO:0034704//calcium channel complex;GO:0048471//perinuclear region of cytoplasm	GO:0016301//kinase activity;GO:0044325//ion channel binding;GO:0051018//protein kinase A binding	GO:0016310//phosphorylation;GO:0060306//regulation of membrane repolarization;GO:0071320//cellular response to cAMP;GO:1901381//positive regulation of potassium ion transmembrane transport;GO:1902261//positive regulation of delayed rectifier potassium channel activity
ncbi_100523324	3932	2972	3229	950	1206	984	15.83	15.8	15.81	4.68	6.27	5.73	15.8133	5.56	-1.50798	1.00577e-38	2.11443e-37	ARHGEF12	Rho guanine nucleotide exchange factor 12, transcript variant X5	Human Diseases;Human Diseases;Cellular Processes;Human Diseases;Organismal Systems;Human Diseases;Organismal Systems;Organismal Systems;Organismal Systems	Cancers;Infectious diseases;Cell motility;Cancers;Development;Infectious diseases;Immune system;Circulatory system;Immune system	ko05200//Pathways in cancer;ko05163//Human cytomegalovirus infection;ko04810//Regulation of actin cytoskeleton;ko05205//Proteoglycans in cancer;ko04360//Axon guidance;ko05152//Tuberculosis;ko04611//Platelet activation;ko04270//Vascular smooth muscle contraction;ko04625//C-type lectin receptor signaling pathway	K07532;K07532;K07532;K07532;K07532;K07532;K07532;K07532;K07532	GO:0005737//cytoplasm	GO:0001664//G protein-coupled receptor binding;GO:0005085//guanyl-nucleotide exchange factor activity;GO:0005089//Rho guanyl-nucleotide exchange factor activity;GO:0005096//GTPase activator activity;GO:0005515//protein binding	GO:0007186//G protein-coupled receptor signaling pathway;GO:0007266//Rho protein signal transduction;GO:0035556//intracellular signal transduction;GO:0043547//positive regulation of GTPase activity
ncbi_100157381	1450	1059	1207	291	348	322	18.08	17.42	18.3	4.42	5.63	5.82	17.9333	5.29	-1.7613	1.02594e-38	2.15374e-37	LIX1L	limb and CNS expressed 1 like	-	-	-	-	GO:0005737//cytoplasm	-	GO:0006914//autophagy;GO:0097352//autophagosome maturation
ncbi_100337656	2009	1563	1693	540	561	566	11.18	11.68	11.24	3.48	3.81	4.57	11.3667	3.95333	-1.52367	1.35033e-38	2.8266e-37	ZBTB38	zinc finger and BTB domain containing 38	-	-	-	-	GO:0005634//nucleus	GO:0003676//nucleic acid binding;GO:0003677//DNA binding;GO:0003700//DNA-binding transcription factor activity;GO:0005515//protein binding	GO:0006355//regulation of transcription, DNA-templated
ncbi_100152819	1797	1171	1455	177	305	167	12.88	10.82	12.46	1.73	2.73	2.18	12.0533	2.21333	-2.44514	1.39972e-38	2.9258e-37	PDE1A	phosphodiesterase 1A, transcript variant X1	Organismal Systems;Environmental Information Processing;Metabolism;Human Diseases;Organismal Systems;Organismal Systems	Sensory system;Signal transduction;Nucleotide metabolism;Substance dependence;Sensory system;Endocrine system	ko04740//Olfactory transduction;ko04020//Calcium signaling pathway;ko00230//Purine metabolism;ko05032//Morphine addiction;ko04742//Taste transduction;ko04924//Renin secretion	K13755;K13755;K13755;K13755;K13755;K13755	GO:0043025//neuronal cell body	GO:0004114//3',5'-cyclic-nucleotide phosphodiesterase activity;GO:0008081//phosphoric diester hydrolase activity;GO:0016787//hydrolase activity;GO:0046872//metal ion binding;GO:0048101//calcium- and calmodulin-regulated 3',5'-cyclic-GMP phosphodiesterase activity	GO:0007165//signal transduction
ncbi_100152361	1544	1161	1202	404	409	372	7.41	7.34	7.01	2.36	2.55	2.59	7.25333	2.5	-1.53672	2.20292e-38	4.59811e-37	SMC4	structural maintenance of chromosomes 4, transcript variant X3	-	-	-	-	GO:0000796//condensin complex;GO:0000797//condensin core heterodimer;GO:0005634//nucleus;GO:0005694//chromosome;GO:0005829//cytosol;GO:0016607//nuclear speck	GO:0003697//single-stranded DNA binding;GO:0005515//protein binding;GO:0005524//ATP binding	GO:0007076//mitotic chromosome condensation;GO:0010032//meiotic chromosome condensation;GO:0045132//meiotic chromosome segregation;GO:0051276//chromosome organization;GO:0051383//kinetochore organization
ncbi_100512686	1762	1463	1491	526	537	480	13.99	15.32	14.4	5.11	5.53	5.54	14.57	5.39333	-1.43375	2.9064e-38	6.04921e-37	IRS1	insulin receptor substrate 1	Environmental Information Processing;Environmental Information Processing;Human Diseases;Environmental Information Processing;Human Diseases;Organismal Systems;Environmental Information Processing;Cellular Processes;Environmental Information Processing;Organismal Systems;Human Diseases;Organismal Systems;Organismal Systems;Organismal Systems;Organismal Systems;Human Diseases;Organismal Systems	Signal transduction;Signal transduction;Endocrine and metabolic diseases;Signal transduction;Cancers;Endocrine system;Signal transduction;Transport and catabolism;Signal transduction;Nervous system;Endocrine and metabolic diseases;Aging;Endocrine system;Aging;Endocrine system;Endocrine and metabolic diseases;Excretory system	ko04151//PI3K-Akt signaling pathway;ko04022//cGMP - PKG signaling pathway;ko04932//Non-alcoholic fatty liver disease (NAFLD);ko04150//mTOR signaling pathway;ko05206//MicroRNAs in cancer;ko04910//Insulin signaling pathway;ko04068//FoxO signaling pathway;ko04140//Autophagy - animal;ko04152//AMPK signaling pathway;ko04722//Neurotrophin signaling pathway;ko04931//Insulin resistance;ko04211//Longevity…	K16172;K16172;K16172;K16172;K16172;K16172;K16172;K16172;K16172;K16172;K16172;K16172;K16172;K16172;K16172;K16172;K16172	GO:0005829//cytosol;GO:0005886//plasma membrane	GO:0005158//insulin receptor binding;GO:0043548//phosphatidylinositol 3-kinase binding	GO:0008286//insulin receptor signaling pathway
ncbi_100737637	359	536	432	29	22	20	5.56	11.4	8.3	0.46	0.37	0.38	8.42	0.403333	-4.38378	3.09672e-38	6.43615e-37	UBXN4	UBX domain protein 4, transcript variant X1	-	-	-	-	GO:0005783//endoplasmic reticulum;GO:0005829//cytosol	GO:0005515//protein binding	GO:0030433//ubiquitin-dependent ERAD pathway
ncbi_100518521	840	590	597	142	137	113	6.85	6.34	5.92	1.41	1.45	1.33	6.37	1.39667	-2.18931	3.37767e-38	7.01009e-37	SKIV2L2	Ski2 like RNA helicase 2	Genetic Information Processing	Folding, sorting and degradation	ko03018//RNA degradation	K12598	GO:0000176//nuclear exosome (RNase complex);GO:0000178//exosome (RNase complex);GO:0005634//nucleus;GO:0005654//nucleoplasm;GO:0031499//TRAMP complex;GO:0071013//catalytic step 2 spliceosome	GO:0003676//nucleic acid binding;GO:0003723//RNA binding;GO:0003724//RNA helicase activity;GO:0004386//helicase activity;GO:0005524//ATP binding	GO:0000460//maturation of 5.8S rRNA;GO:0006364//rRNA processing;GO:0006401//RNA catabolic process
ncbi_110258158	1682	1353	1473	404	492	394	8.87	9.28	9.31	2.62	3.4	3.02	9.15333	3.01333	-1.60294	3.47929e-38	7.21076e-37	TNRC6A	trinucleotide repeat containing 6A, transcript variant X1	-	-	-	-	-	-	-
ncbi_100125959	1840	1199	1502	428	382	408	18.14	16.18	19.46	6.08	6.84	7.32	17.9267	6.74667	-1.40986	3.80569e-38	7.86492e-37	MDM2	MDM2 proto-oncogene	Human Diseases;Environmental Information Processing;Human Diseases;Cellular Processes;Human Diseases;Human Diseases;Human Diseases;Human Diseases;Human Diseases;Cellular Processes;Human Diseases;Genetic Information Processing;Environmental Information Processing;Cellular Processes;Organismal Systems;Organismal Systems;Human Diseases;Human Diseases;Human Diseases;Human Diseases;Cellular Processes;…	Cancers;Signal transduction;Infectious diseases;Transport and catabolism;Infectious diseases;Cancers;Infectious diseases;Cancers;Cancers;Cell growth and death;Cancers;Folding, sorting and degradation;Signal transduction;Cell growth and death;Endocrine system;Immune system;Cancers;Drug resistance;Cancers;Drug resistance;Cell growth and death;Cancers;Cancers;Cancers	ko05200//Pathways in cancer;ko04151//PI3K-Akt signaling pathway;ko05165//Human papillomavirus infection;ko04144//Endocytosis;ko05163//Human cytomegalovirus infection;ko05205//Proteoglycans in cancer;ko05169//Epstein-Barr virus infection;ko05203//Viral carcinogenesis;ko05202//Transcriptional misregulation in cancers;ko04218//Cellular senescence;ko05206//MicroRNAs in cancer;ko04120//Ubiquitin media…	K06643;K06643;K06643;K06643;K06643;K06643;K06643;K06643;K06643;K06643;K06643;K06643;K06643;K06643;K06643;K06643;K06643;K06643;K06643;K06643;K06643;K06643;K06643;K06643	GO:0005634//nucleus;GO:0005654//nucleoplasm;GO:0005730//nucleolus;GO:0005737//cytoplasm;GO:0016604//nuclear body;GO:0032991//protein-containing complex	GO:0002039//p53 binding;GO:0004842//ubiquitin-protein transferase activity;GO:0005515//protein binding;GO:0008097//5S rRNA binding;GO:0008270//zinc ion binding;GO:0016740//transferase activity;GO:0016874//ligase activity;GO:0019899//enzyme binding;GO:0019904//protein domain specific binding;GO:0031625//ubiquitin protein ligase binding;GO:0042802//identical protein binding;GO:0043021//ribonucleopr…	GO:0000122//negative regulation of transcription by RNA polymerase II;GO:0001568//blood vessel development;GO:0001974//blood vessel remodeling;GO:0002027//regulation of heart rate;GO:0003170//heart valve development;GO:0003181//atrioventricular valve morphogenesis;GO:0003203//endocardial cushion morphogenesis;GO:0003281//ventricular septum development;GO:0003283//atrial septum development;GO:0006…
ncbi_733590	797	591	688	106	138	132	6.96	7.7	7.57	1.49	1.74	2.07	7.41	1.76667	-2.06844	4.58836e-38	9.46899e-37	MEF2C	myocyte enhancer factor 2C	Environmental Information Processing;Human Diseases;Environmental Information Processing;Organismal Systems;Environmental Information Processing;Human Diseases;Organismal Systems	Signal transduction;Cancers;Signal transduction;Endocrine system;Signal transduction;Cardiovascular diseases;Endocrine system	ko04010//MAPK signaling pathway;ko05202//Transcriptional misregulation in cancers;ko04022//cGMP - PKG signaling pathway;ko04921//Oxytocin signaling pathway;ko04371//Apelin signaling pathway;ko05418//Fluid shear stress and atherosclerosis;ko04928//Parathyroid hormone synthesis, secretion and action	K04454;K04454;K04454;K04454;K04454;K04454;K04454	GO:0005634//nucleus;GO:0005654//nucleoplasm;GO:0005737//cytoplasm;GO:0016607//nuclear speck;GO:0032991//protein-containing complex;GO:0043231//intracellular membrane-bounded organelle;GO:0098794//postsynapse	GO:0000977//RNA polymerase II regulatory region sequence-specific DNA binding;GO:0000978//RNA polymerase II proximal promoter sequence-specific DNA binding;GO:0000981//DNA-binding transcription factor activity, RNA polymerase II-specific;GO:0000987//proximal promoter sequence-specific DNA binding;GO:0001228//DNA-binding transcription activator activity, RNA polymerase II-specific;GO:0003677//DNA …	GO:0000122//negative regulation of transcription by RNA polymerase II;GO:0000165//MAPK cascade;GO:0001568//blood vessel development;GO:0001649//osteoblast differentiation;GO:0001764//neuron migration;GO:0001782//B cell homeostasis;GO:0001947//heart looping;GO:0001958//endochondral ossification;GO:0001974//blood vessel remodeling;GO:0002062//chondrocyte differentiation;GO:0002467//germinal center …
ncbi_100135658	1330	1062	1253	301	334	325	6.8	7.15	7.83	1.84	2.22	2.41	7.26	2.15667	-1.75117	5.24271e-38	1.08041e-36	NCOA2	nuclear receptor coactivator 2	Organismal Systems;Organismal Systems	Endocrine system;Endocrine system	ko04915//Estrogen signaling pathway;ko04919//Thyroid hormone signaling pathway	K11255;K11255	GO:0005634//nucleus;GO:0005654//nucleoplasm;GO:0005737//cytoplasm;GO:0016604//nuclear body;GO:0032991//protein-containing complex	GO:0000978//RNA polymerase II proximal promoter sequence-specific DNA binding;GO:0001162//RNA polymerase II intronic transcription regulatory region sequence-specific DNA binding;GO:0003682//chromatin binding;GO:0003713//transcription coactivator activity;GO:0005102//signaling receptor binding;GO:0008134//transcription factor binding;GO:0016922//nuclear receptor binding;GO:0017162//aryl hydrocarb…	GO:0000122//negative regulation of transcription by RNA polymerase II;GO:0006355//regulation of transcription, DNA-templated;GO:0007623//circadian rhythm;GO:0010468//regulation of gene expression;GO:0010906//regulation of glucose metabolic process;GO:0032570//response to progesterone;GO:0032870//cellular response to hormone stimulus;GO:0032922//circadian regulation of gene expression;GO:0045475//…
ncbi_110257499	247	202	244	550	595	450	4.95	5.33	5.93	13.41	15.45	13.05	5.40333	13.97	1.37041	5.69418e-38	1.1718e-36	TNFRSF6B	TNF receptor superfamily member 6b	Environmental Information Processing	Signaling molecules and interaction	ko04060//Cytokine-cytokine receptor interaction	K05143	-	-	-
ncbi_100626645	2917	2137	2489	731	879	769	20.66	19.96	21.43	6.3	8.09	7.87	20.6833	7.42	-1.47898	8.62667e-38	1.77277e-36	TOPBP1	topoisomerase (DNA) II binding protein 1, transcript variant X6	Genetic Information Processing	Replication and repair	ko03440//Homologous recombination	K10728	GO:0000794//condensed nuclear chromosome;GO:0001673//male germ cell nucleus;GO:0005654//nucleoplasm;GO:0005694//chromosome;GO:0005886//plasma membrane;GO:0015629//actin cytoskeleton;GO:0016604//nuclear body;GO:0016605//PML body;GO:0043231//intracellular membrane-bounded organelle	GO:0042802//identical protein binding	GO:0006270//DNA replication initiation;GO:0006974//cellular response to DNA damage stimulus;GO:0007095//mitotic G2 DNA damage checkpoint;GO:0010212//response to ionizing radiation;GO:0033314//mitotic DNA replication checkpoint
ncbi_100624264	716	470	573	1165	1216	882	2.88	2.51	2.77	5.73	6.39	5.18	2.72	5.76667	1.08413	1.3836e-37	2.83134e-36	LAMC2	laminin subunit gamma 2, transcript variant X1	Human Diseases;Environmental Information Processing;Human Diseases;Cellular Processes;Human Diseases;Human Diseases;Human Diseases;Environmental Information Processing	Cancers;Signal transduction;Infectious diseases;Cellular community - eukaryotes;Infectious diseases;Infectious diseases;Cancers;Signaling molecules and interaction	ko05200//Pathways in cancer;ko04151//PI3K-Akt signaling pathway;ko05165//Human papillomavirus infection;ko04510//Focal adhesion;ko05145//Toxoplasmosis;ko05146//Amoebiasis;ko05222//Small cell lung cancer;ko04512//ECM-receptor interaction	K06246;K06246;K06246;K06246;K06246;K06246;K06246;K06246	GO:0005604//basement membrane	-	GO:0008045//motor neuron axon guidance;GO:0008284//positive regulation of cell proliferation;GO:0009887//animal organ morphogenesis;GO:0009888//tissue development;GO:0016358//dendrite development;GO:0030335//positive regulation of cell migration
ncbi_110261668	165	114	126	375	369	319	12.88	11.8	11.96	35.78	37.47	36.12	12.2133	36.4567	1.57773	1.57282e-37	3.21406e-36	LOC110261668	histone H2A type 1-H	-	-	-	-	-	-	-
ncbi_100525278	903	1016	1097	2256	2119	2373	22.03	32.71	32.54	67.09	67.11	83.9	29.0933	72.7	1.32127	1.63768e-37	3.34193e-36	LOX	lysyl oxidase	-	-	-	-	GO:0005576//extracellular region;GO:0005581//collagen trimer;GO:0005615//extracellular space;GO:0005623//cell;GO:0031012//extracellular matrix	GO:0004720//protein-lysine 6-oxidase activity;GO:0005507//copper ion binding;GO:0005518//collagen binding;GO:0016641//oxidoreductase activity, acting on the CH-NH2 group of donors, oxygen as acceptor	GO:0001568//blood vessel development;GO:0001649//osteoblast differentiation;GO:0001932//regulation of protein phosphorylation;GO:0007507//heart development;GO:0010468//regulation of gene expression;GO:0016202//regulation of striated muscle tissue development;GO:0017015//regulation of transforming growth factor beta receptor signaling pathway;GO:0018057//peptidyl-lysine oxidation;GO:0030199//colla…
MSTRG.50639	5133	4665	4254	1036	1454	1095	12.52	14.77	12.82	3.06	4.78	3.94	13.37	3.92667	-1.76762	1.91822e-37	3.89266e-36	Pol	endonuclease/reverse transcriptase [Sus scrofa]	-	-	-	-	GO:0030141//secretory granule;GO:0031090//organelle membrane;GO:0031224//intrinsic component of membrane;GO:0043005//neuron projection;GO:0044421//extracellular region part	GO:0001846//opsonin binding;GO:0015179//L-amino acid transmembrane transporter activity;GO:0015666//restriction endodeoxyribonuclease activity;GO:0032934//sterol binding;GO:0034061//DNA polymerase activity;GO:0046872//metal ion binding;GO:0046983//protein dimerization activity;GO:0070325//lipoprotein particle receptor binding;GO:0071813//lipoprotein particle binding	GO:0001171//reverse transcription;GO:0002526//acute inflammatory response;GO:0006308//DNA catabolic process;GO:0006575//cellular modified amino acid metabolic process;GO:0006643//membrane lipid metabolic process;GO:0006644//phospholipid metabolic process;GO:0006956//complement activation;GO:0007610//behavior;GO:0009611//response to wounding;GO:0009628//response to abiotic stimulus;GO:0010467//gen…
ncbi_100524021	703	410	565	1098	1071	937	9.34	7.47	8.99	17.81	17.8	18.04	8.6	17.8833	1.05621	3.24145e-37	6.5506e-36	CACNB3	calcium voltage-gated channel auxiliary subunit beta 3, transcript variant X1	Environmental Information Processing;Organismal Systems;Organismal Systems;Human Diseases;Human Diseases;Organismal Systems;Human Diseases	Signal transduction;Endocrine system;Circulatory system;Cardiovascular diseases;Cardiovascular diseases;Circulatory system;Cardiovascular diseases	ko04010//MAPK signaling pathway;ko04921//Oxytocin signaling pathway;ko04261//Adrenergic signaling in cardiomyocytes;ko05414//Dilated cardiomyopathy (DCM);ko05410//Hypertrophic cardiomyopathy (HCM);ko04260//Cardiac muscle contraction;ko05412//Arrhythmogenic right ventricular cardiomyopathy (ARVC)	K04864;K04864;K04864;K04864;K04864;K04864;K04864	GO:0005891//voltage-gated calcium channel complex;GO:0016020//membrane;GO:0045202//synapse	GO:0005245//voltage-gated calcium channel activity;GO:0005515//protein binding;GO:0008331//high voltage-gated calcium channel activity	GO:0006816//calcium ion transport;GO:0007268//chemical synaptic transmission;GO:0007528//neuromuscular junction development;GO:0050852//T cell receptor signaling pathway;GO:0070588//calcium ion transmembrane transport;GO:1901385//regulation of voltage-gated calcium channel activity
ncbi_100303726	213	168	143	474	426	435	7.57	7.88	6.18	20.52	19.65	22.39	7.21	20.8533	1.53221	3.56309e-37	7.18074e-36	ENHO	energy homeostasis associated	-	-	-	-	GO:0016020//membrane;GO:0016021//integral component of membrane	-	-
ncbi_100512015	331	274	293	634	558	534	2.69	2.93	2.89	6.27	5.88	6.28	2.83667	6.14333	1.11483	4.29242e-37	8.63865e-36	LGI3	leucine rich repeat LGI family member 3	-	-	-	-	GO:0008021//synaptic vesicle	GO:0003824//catalytic activity;GO:0005515//protein binding	GO:0017157//regulation of exocytosis
ncbi_100157226	851	649	727	116	164	139	5.97	5.89	6.11	0.99	1.46	1.4	5.99	1.28333	-2.22266	4.63681e-37	9.3061e-36	NCOA7	nuclear receptor coactivator 7, transcript variant X2	-	-	-	-	-	GO:0030374//nuclear receptor transcription coactivator activity;GO:0035257//nuclear hormone receptor binding	GO:0045944//positive regulation of transcription by RNA polymerase II;GO:1900408//negative regulation of cellular response to oxidative stress;GO:1902083//negative regulation of peptidyl-cysteine S-nitrosylation;GO:1903204//negative regulation of oxidative stress-induced neuron death
ncbi_100739654	1057	881	854	119	191	160	3.41	3.73	3.37	0.47	0.81	0.75	3.50333	0.676667	-2.37221	4.96946e-37	9.96005e-36	MAML2	mastermind like transcriptional coactivator 2, transcript variant X1	Human Diseases;Organismal Systems;Environmental Information Processing	Infectious diseases;Immune system;Signal transduction	ko05165//Human papillomavirus infection;ko04658//Th1 and Th2 cell differentiation;ko04330//Notch signaling pathway	K06061;K06061;K06061	GO:0005634//nucleus;GO:0005654//nucleoplasm;GO:0016607//nuclear speck	GO:0003713//transcription coactivator activity	GO:0007219//Notch signaling pathway;GO:0007221//positive regulation of transcription of Notch receptor target;GO:0045944//positive regulation of transcription by RNA polymerase II
[truncated: 2,633 more rows]

## Sheet: LN-vs-LL.filter.annot
Supplement 3.2 Significant DEGs were identified between LN and LL
[truncated: 3,976 more rows]

## Sheet: LN-vs-TN.filter.annot
Supplement 3.3 Significant DEGs were identified between LN and TN
[truncated: 4,006 more rows]

## Sheet: LL-vs-TL.filter.annot
Supplement 3.4 Significant DEGs were identified between LN and LL
[truncated: 2,204 more rows]
