# Supplementary material for: Transcriptome and Metabolome Integration Provides New Insights Into the Regulatory Networks of Tibetan Pig Alveolar Type II Epithelial Cells in Response to Hypoxia
Source: Front Genet. 2022 Jan 21;13:812411. doi: 10.3389/fgene.2022.812411 (PMC8814526; doi:10.3389/fgene.2022.812411)
Supplement: Supplementary file 5 [file DataSheet4.xls]

## Sheet: Normoxia and hypoxia
Supplement 4.1 DEGs were identified between normoxic (TN-vs-TL) and hypoxic (LN-vs-LL) groups
MSTRG.12925
MSTRG.17599
MSTRG.18732
MSTRG.20345
MSTRG.20730
MSTRG.44543
MSTRG.50639
MSTRG.50641
MSTRG.57226
MSTRG.59326
MSTRG.59844
ncbi_100037272
ncbi_100037284
ncbi_100037285
ncbi_100037293
ncbi_100037294
ncbi_100037299
ncbi_100037958
ncbi_100037966
ncbi_100037970
ncbi_100038005
ncbi_100038033
ncbi_100048958
ncbi_100049670
ncbi_100049676
ncbi_100049694
ncbi_100101922
ncbi_100113409
ncbi_100125345
ncbi_100125826
ncbi_100125956
ncbi_100125961
ncbi_100126236
ncbi_100126279
ncbi_100126851
ncbi_100127158
ncbi_100127169
ncbi_100127483
ncbi_100134857
ncbi_100134956
ncbi_100134961
ncbi_100135658
ncbi_100135673
ncbi_100141304
ncbi_100141313
ncbi_100141403
ncbi_100141405
ncbi_100141411
ncbi_100141418
ncbi_100144490
ncbi_100144508
ncbi_100144520
ncbi_100144587
ncbi_100145890
ncbi_100145903
ncbi_100147710
ncbi_100151812
ncbi_100151816
ncbi_100151821
ncbi_100151839
ncbi_100151843
ncbi_100151860
ncbi_100151864
ncbi_100151883
ncbi_100151888
ncbi_100151989
ncbi_100152050
ncbi_100152054
ncbi_100152107
ncbi_100152115
ncbi_100152117
ncbi_100152165
ncbi_100152185
ncbi_100152189
ncbi_100152211
ncbi_100152212
ncbi_100152239
ncbi_100152243
ncbi_100152253
ncbi_100152289
ncbi_100152303
ncbi_100152319
ncbi_100152344
ncbi_100152351
ncbi_100152362
ncbi_100152368
ncbi_100152397
ncbi_100152436
ncbi_100152442
ncbi_100152456
ncbi_100152458
ncbi_100152554
ncbi_100152562
ncbi_100152565
ncbi_100152572
ncbi_100152603
ncbi_100152607
ncbi_100152623
ncbi_100152635
ncbi_100152664
ncbi_100152679
ncbi_100152690
ncbi_100152728
ncbi_100152749
ncbi_100152774
ncbi_100152778
ncbi_100152792
ncbi_100152812
ncbi_100152819
ncbi_100152831
ncbi_100152912
ncbi_100152934
ncbi_100153033
ncbi_100153051
ncbi_100153052
ncbi_100153068
ncbi_100153069
ncbi_100153076
ncbi_100153094
ncbi_100153138
ncbi_100153161
ncbi_100153176
ncbi_100153197
ncbi_100153217
ncbi_100153225
ncbi_100153228
ncbi_100153233
ncbi_100153235
ncbi_100153257
ncbi_100153296
ncbi_100153332
ncbi_100153354
ncbi_100153355
ncbi_100153367
ncbi_100153402
ncbi_100153407
ncbi_100153410
ncbi_100153489
ncbi_100153507
ncbi_100153508
ncbi_100153530
ncbi_100153567
ncbi_100153597
ncbi_100153601
ncbi_100153603
ncbi_100153617
ncbi_100153621
ncbi_100153642
ncbi_100153657
ncbi_100153677
ncbi_100153687
ncbi_100153734
ncbi_100153738
ncbi_100153747
ncbi_100153765
ncbi_100153830
ncbi_100153856
ncbi_100153917
ncbi_100153932
ncbi_100153946
ncbi_100154019
ncbi_100154074
ncbi_100154081
ncbi_100154094
ncbi_100154147
ncbi_100154167
ncbi_100154170
ncbi_100154178
ncbi_100154179
ncbi_100154199
ncbi_100154227
ncbi_100154230
ncbi_100154248
ncbi_100154269
ncbi_100154284
ncbi_100154295
ncbi_100154314
ncbi_100154415
ncbi_100154452
ncbi_100154459
ncbi_100154492
ncbi_100154511
ncbi_100154564
ncbi_100154566
ncbi_100154568
ncbi_100154585
ncbi_100154594
ncbi_100154612
ncbi_100154639
ncbi_100154640
ncbi_100154641
ncbi_100154648
ncbi_100154667
ncbi_100154669
ncbi_100154672
ncbi_100154720
ncbi_100154763
ncbi_100154772
ncbi_100154796
ncbi_100154810
ncbi_100154832
ncbi_100154905
ncbi_100154944
ncbi_100155086
ncbi_100155117
ncbi_100155124
ncbi_100155163
ncbi_100155187
ncbi_100155210
ncbi_100155256
ncbi_100155257
ncbi_100155309
ncbi_100155350
ncbi_100155371
ncbi_100155388
ncbi_100155396
ncbi_100155454
ncbi_100155462
ncbi_100155483
ncbi_100155493
ncbi_100155516
ncbi_100155525
ncbi_100155569
ncbi_100155613
ncbi_100155665
ncbi_100155722
ncbi_100155736
ncbi_100155780
ncbi_100155786
ncbi_100155794
ncbi_100155833
ncbi_100155863
ncbi_100155867
ncbi_100155879
ncbi_100155920
ncbi_100155925
ncbi_100155926
ncbi_100155930
ncbi_100155948
ncbi_100155991
ncbi_100155995
ncbi_100156036
ncbi_100156071
ncbi_100156104
ncbi_100156116
ncbi_100156117
ncbi_100156132
ncbi_100156182
ncbi_100156195
ncbi_100156209
ncbi_100156216
ncbi_100156238
ncbi_100156270
ncbi_100156288
ncbi_100156293
ncbi_100156319
ncbi_100156323
ncbi_100156430
ncbi_100156484
ncbi_100156509
ncbi_100156514
ncbi_100156516
ncbi_100156530
ncbi_100156556
ncbi_100156570
ncbi_100156579
ncbi_100156602
ncbi_100156642
ncbi_100156649
ncbi_100156673
ncbi_100156680
ncbi_100156689
ncbi_100156695
ncbi_100156725
ncbi_100156734
ncbi_100156761
ncbi_100156785
ncbi_100156808
ncbi_100156816
ncbi_100156850
ncbi_100156861
ncbi_100156871
ncbi_100156877
ncbi_100156899
ncbi_100156919
ncbi_100156980
ncbi_100157012
ncbi_100157031
ncbi_100157039
ncbi_100157042
ncbi_100157058
ncbi_100157073
ncbi_100157112
ncbi_100157194
ncbi_100157197
ncbi_100157200
ncbi_100157205
ncbi_100157207
ncbi_100157226
ncbi_100157246
ncbi_100157276
ncbi_100157283
ncbi_100157295
ncbi_100157302
ncbi_100157309
ncbi_100157328
ncbi_100157334
ncbi_100157402
ncbi_100157427
ncbi_100157437
ncbi_100157444
ncbi_100157460
ncbi_100157490
ncbi_100157544
ncbi_100157546
ncbi_100157572
ncbi_100157597
ncbi_100157618
ncbi_100157622
ncbi_100157625
ncbi_100157656
ncbi_100157661
ncbi_100157679
ncbi_100157683
ncbi_100157714
ncbi_100157742
ncbi_100157743
ncbi_100157750
ncbi_100157760
ncbi_100157761
ncbi_100157770
ncbi_100157831
ncbi_100157840
ncbi_100157868
ncbi_100157885
ncbi_100157914
ncbi_100157937
ncbi_100157957
ncbi_100157977
ncbi_100158033
ncbi_100158037
ncbi_100158058
ncbi_100158068
ncbi_100158076
ncbi_100158118
ncbi_100158146
ncbi_100158153
ncbi_100158187
ncbi_100158193
ncbi_100158211
ncbi_100158240
ncbi_100169652
ncbi_100169932
ncbi_100170127
ncbi_100170851
ncbi_100174955
ncbi_100174962
ncbi_100187577
ncbi_100188903
ncbi_100192206
ncbi_100192435
ncbi_100216478
ncbi_100217379
ncbi_100217380
ncbi_100217384
ncbi_100233193
ncbi_100233197
ncbi_100233199
ncbi_100270820
ncbi_100271931
ncbi_100286871
ncbi_100286873
ncbi_100294712
ncbi_100302362
ncbi_100302364
ncbi_100302366
ncbi_100302367
ncbi_100310796
ncbi_100316850
ncbi_100337656
ncbi_100337658
ncbi_100337660
ncbi_100337668
ncbi_100415776
ncbi_100462716
ncbi_100462720
ncbi_100462726
ncbi_100499509
ncbi_100505387
ncbi_100510913
ncbi_100510930
ncbi_100510947
ncbi_100510966
ncbi_100510996
ncbi_100511032
ncbi_100511048
ncbi_100511074
ncbi_100511137
ncbi_100511149
ncbi_100511175
ncbi_100511216
ncbi_100511239
ncbi_100511267
ncbi_100511271
ncbi_100511282
ncbi_100511285
ncbi_100511299
ncbi_100511327
ncbi_100511364
ncbi_100511376
ncbi_100511390
ncbi_100511415
ncbi_100511418
ncbi_100511470
ncbi_100511477
ncbi_100511488
ncbi_100511538
ncbi_100511566
ncbi_100511575
ncbi_100511581
ncbi_100511613
ncbi_100511642
ncbi_100511682
ncbi_100511694
ncbi_100511749
ncbi_100511787
ncbi_100511789
ncbi_100511850
ncbi_100511887
ncbi_100511910
ncbi_100511937
ncbi_100511965
ncbi_100511993
ncbi_100512051
ncbi_100512052
ncbi_100512066
ncbi_100512116
ncbi_100512139
ncbi_100512144
ncbi_100512158
ncbi_100512224
ncbi_100512225
ncbi_100512235
ncbi_100512255
ncbi_100512264
ncbi_100512270
ncbi_100512336
ncbi_100512402
ncbi_100512405
ncbi_100512459
ncbi_100512497
ncbi_100512547
ncbi_100512551
ncbi_100512566
ncbi_100512621
ncbi_100512630
ncbi_100512648
ncbi_100512746
ncbi_100512773
ncbi_100512795
ncbi_100512802
ncbi_100512849
ncbi_100512855
ncbi_100512884
ncbi_100512894
ncbi_100512929
ncbi_100513028
ncbi_100513084
ncbi_100513127
ncbi_100513135
ncbi_100513137
ncbi_100513238
ncbi_100513269
ncbi_100513281
ncbi_100513341
ncbi_100513383
ncbi_100513386
ncbi_100513410
ncbi_100513435
ncbi_100513441
ncbi_100513454
ncbi_100513473
ncbi_100513554
ncbi_100513560
ncbi_100513627
ncbi_100513746
ncbi_100513768
ncbi_100513772
ncbi_100513810
ncbi_100513811
ncbi_100513812
ncbi_100513827
ncbi_100513903
ncbi_100513914
ncbi_100513963
ncbi_100513982
ncbi_100514030
ncbi_100514035
ncbi_100514093
ncbi_100514094
ncbi_100514101
ncbi_100514234
ncbi_100514243
ncbi_100514278
ncbi_100514321
ncbi_100514323
ncbi_100514402
ncbi_100514440
ncbi_100514576
ncbi_100514616
ncbi_100514648
ncbi_100514712
ncbi_100514713
ncbi_100514768
ncbi_100514771
ncbi_100514772
ncbi_100514786
ncbi_100514806
ncbi_100514827
ncbi_100514840
ncbi_100514841
ncbi_100514852
ncbi_100514873
ncbi_100514880
ncbi_100514918
ncbi_100514927
ncbi_100514993
ncbi_100514999
ncbi_100515003
ncbi_100515013
ncbi_100515021
ncbi_100515024
ncbi_100515029
ncbi_100515105
ncbi_100515113
ncbi_100515117
ncbi_100515136
ncbi_100515168
ncbi_100515171
ncbi_100515202
ncbi_100515229
ncbi_100515232
ncbi_100515265
ncbi_100515279
ncbi_100515304
ncbi_100515330
ncbi_100515346
ncbi_100515363
ncbi_100515423
ncbi_100515428
ncbi_100515456
ncbi_100515466
ncbi_100515499
ncbi_100515546
ncbi_100515666
ncbi_100515704
ncbi_100515763
ncbi_100515777
ncbi_100515791
ncbi_100515801
ncbi_100515835
ncbi_100515849
ncbi_100515919
ncbi_100515927
ncbi_100515931
ncbi_100515954
ncbi_100515962
ncbi_100516044
ncbi_100516047
ncbi_100516055
ncbi_100516065
ncbi_100516074
ncbi_100516092
ncbi_100516129
ncbi_100516137
ncbi_100516153
ncbi_100516163
ncbi_100516165
ncbi_100516187
ncbi_100516192
ncbi_100516227
ncbi_100516282
ncbi_100516289
ncbi_100516319
ncbi_100516343
ncbi_100516366
ncbi_100516390
ncbi_100516489
ncbi_100516491
ncbi_100516495
ncbi_100516532
ncbi_100516581
ncbi_100516638
ncbi_100516687
ncbi_100516724
ncbi_100516734
ncbi_100516737
ncbi_100516761
ncbi_100516772
ncbi_100516784
ncbi_100516798
ncbi_100516823
ncbi_100516859
ncbi_100516976
ncbi_100516979
ncbi_100516995
ncbi_100517088
ncbi_100517095
ncbi_100517122
ncbi_100517137
ncbi_100517152
ncbi_100517174
ncbi_100517185
ncbi_100517194
ncbi_100517234
ncbi_100517279
ncbi_100517309
ncbi_100517310
ncbi_100517381
ncbi_100517429
ncbi_100517442
ncbi_100517523
ncbi_100517599
ncbi_100517638
ncbi_100517669
ncbi_100517687
ncbi_100517719
ncbi_100517781
ncbi_100517796
ncbi_100517820
ncbi_100517823
ncbi_100517839
ncbi_100517844
ncbi_100517908
ncbi_100517917
ncbi_100517932
ncbi_100517943
ncbi_100517963
ncbi_100517989
ncbi_100518043
ncbi_100518275
ncbi_100518276
ncbi_100518294
ncbi_100518390
ncbi_100518499
ncbi_100518521
ncbi_100518539
ncbi_100518589
ncbi_100518649
ncbi_100518681
ncbi_100518733
ncbi_100518760
ncbi_100518819
ncbi_100518870
ncbi_100518905
ncbi_100518918
ncbi_100518944
ncbi_100518990
ncbi_100519005
ncbi_100519056
ncbi_100519062
ncbi_100519065
ncbi_100519098
ncbi_100519109
ncbi_100519161
ncbi_100519182
ncbi_100519210
ncbi_100519223
ncbi_100519245
ncbi_100519262
ncbi_100519313
ncbi_100519315
ncbi_100519342
ncbi_100519355
ncbi_100519356
ncbi_100519357
ncbi_100519388
ncbi_100519394
ncbi_100519396
ncbi_100519408
ncbi_100519410
ncbi_100519447
ncbi_100519456
ncbi_100519490
ncbi_100519537
ncbi_100519542
ncbi_100519555
ncbi_100519588
ncbi_100519689
ncbi_100519691
ncbi_100519704
ncbi_100519708
ncbi_100519724
ncbi_100519732
ncbi_100519792
ncbi_100519809
ncbi_100519814
ncbi_100519853
ncbi_100519857
ncbi_100519878
ncbi_100519890
ncbi_100519915
ncbi_100519968
ncbi_100520061
ncbi_100520064
ncbi_100520090
ncbi_100520106
ncbi_100520136
ncbi_100520161
ncbi_100520187
ncbi_100520219
ncbi_100520222
ncbi_100520234
ncbi_100520289
ncbi_100520312
ncbi_100520325
ncbi_100520352
ncbi_100520373
ncbi_100520431
ncbi_100520444
ncbi_100520501
ncbi_100520507
ncbi_100520532
ncbi_100520589
ncbi_100520592
ncbi_100520667
ncbi_100520668
ncbi_100520674
ncbi_100520683
ncbi_100520687
ncbi_100520706
ncbi_100520726
ncbi_100520738
ncbi_100520772
ncbi_100520783
ncbi_100520794
ncbi_100520826
ncbi_100520835
ncbi_100520849
ncbi_100520868
ncbi_100520874
ncbi_100520920
ncbi_100520979
ncbi_100521039
ncbi_100521104
ncbi_100521123
ncbi_100521141
ncbi_100521143
ncbi_100521223
ncbi_100521255
ncbi_100521344
ncbi_100521354
ncbi_100521358
ncbi_100521395
ncbi_100521403
ncbi_100521431
ncbi_100521442
ncbi_100521470
ncbi_100521495
ncbi_100521513
ncbi_100521528
ncbi_100521543
ncbi_100521587
ncbi_100521600
ncbi_100521665
ncbi_100521677
ncbi_100521692
ncbi_100521716
ncbi_100521725
ncbi_100521758
ncbi_100521761
ncbi_100521775
ncbi_100521783
ncbi_100521871
ncbi_100521912
ncbi_100521972
ncbi_100521988
ncbi_100522018
ncbi_100522073
ncbi_100522174
ncbi_100522201
ncbi_100522260
ncbi_100522261
ncbi_100522279
ncbi_100522330
ncbi_100522395
ncbi_100522412
ncbi_100522432
ncbi_100522509
ncbi_100522557
ncbi_100522568
ncbi_100522574
ncbi_100522617
ncbi_100522666
ncbi_100522679
ncbi_100522705
ncbi_100522707
ncbi_100522728
ncbi_100522732
ncbi_100522743
ncbi_100522766
ncbi_100522779
ncbi_100522857
ncbi_100522864
ncbi_100522876
ncbi_100522878
ncbi_100522901
ncbi_100522902
ncbi_100522971
ncbi_100522993
ncbi_100523029
ncbi_100523036
ncbi_100523071
ncbi_100523099
ncbi_100523106
ncbi_100523116
ncbi_100523179
ncbi_100523181
ncbi_100523186
ncbi_100523225
ncbi_100523288
ncbi_100523292
ncbi_100523323
ncbi_100523324
ncbi_100523331
ncbi_100523340
ncbi_100523347
ncbi_100523348
ncbi_100523367
ncbi_100523369
ncbi_100523377
ncbi_100523414
ncbi_100523418
ncbi_100523451
ncbi_100523461
ncbi_100523466
ncbi_100523547
ncbi_100523551
ncbi_100523559
ncbi_100523576
ncbi_100523618
ncbi_100523658
ncbi_100523665
ncbi_100523676
ncbi_100523737
ncbi_100523758
ncbi_100523759
ncbi_100523763
ncbi_100523794
ncbi_100523897
ncbi_100523915
ncbi_100523918
ncbi_100523979
ncbi_100523986
ncbi_100524005
ncbi_100524063
ncbi_100524081
ncbi_100524085
ncbi_100524087
ncbi_100524100
ncbi_100524151
ncbi_100524202
ncbi_100524227
ncbi_100524247
ncbi_100524280
ncbi_100524288
ncbi_100524338
ncbi_100524358
ncbi_100524394
ncbi_100524396
ncbi_100524487
ncbi_100524501
ncbi_100524615
ncbi_100524661
ncbi_100524681
ncbi_100524685
ncbi_100524693
ncbi_100524698
ncbi_100524741
ncbi_100524747
ncbi_100524832
ncbi_100524853
ncbi_100524881
ncbi_100524890
ncbi_100524904
ncbi_100524927
ncbi_100524958
ncbi_100525009
ncbi_100525064
ncbi_100525075
ncbi_100525109
ncbi_100525120
ncbi_100525173
ncbi_100525217
ncbi_100525241
ncbi_100525250
ncbi_100525259
ncbi_100525288
ncbi_100525295
ncbi_100525306
ncbi_100525320
ncbi_100525341
ncbi_100525347
ncbi_100525369
ncbi_100525390
ncbi_100525396
ncbi_100525414
ncbi_100525424
ncbi_100525434
ncbi_100525440
ncbi_100525504
ncbi_100525521
ncbi_100525534
ncbi_100525558
ncbi_100525601
ncbi_100525703
ncbi_100525708
ncbi_100525739
ncbi_100525761
ncbi_100525765
ncbi_100525781
ncbi_100525794
ncbi_100525805
ncbi_100525927
ncbi_100526065
ncbi_100526077
ncbi_100526125
ncbi_100526136
ncbi_100526159
ncbi_100526165
ncbi_100526199
ncbi_100526209
ncbi_100616076
ncbi_100620097
ncbi_100620115
ncbi_100620126
ncbi_100620153
ncbi_100620237
ncbi_100620238
ncbi_100620265
ncbi_100620266
ncbi_100620302
ncbi_100620304
ncbi_100620380
ncbi_100620394
ncbi_100620574
ncbi_100620590
ncbi_100620692
ncbi_100620701
ncbi_100620726
ncbi_100620753
ncbi_100620756
ncbi_100620926
ncbi_100620936
ncbi_100620947
ncbi_100621065
ncbi_100621076
ncbi_100621099
ncbi_100621139
ncbi_100621160
ncbi_100621182
ncbi_100621192
ncbi_100621212
ncbi_100621234
ncbi_100621398
ncbi_100621401
ncbi_100621470
ncbi_100621538
ncbi_100621544
ncbi_100621557
ncbi_100621584
ncbi_100621622
ncbi_100621633
ncbi_100621654
ncbi_100621789
ncbi_100621816
ncbi_100621847
ncbi_100621868
ncbi_100621901
ncbi_100621902
ncbi_100622027
ncbi_100622059
ncbi_100622113
ncbi_100622147
ncbi_100622172
ncbi_100622249
ncbi_100622259
ncbi_100622320
ncbi_100622345
ncbi_100622364
ncbi_100622375
ncbi_100622391
ncbi_100622404
ncbi_100622500
ncbi_100622617
ncbi_100622618
ncbi_100622680
ncbi_100622759
ncbi_100622814
ncbi_100622832
ncbi_100622859
ncbi_100622990
ncbi_100622999
ncbi_100623007
ncbi_100623009
ncbi_100623040
ncbi_100623057
ncbi_100623101
ncbi_100623278
ncbi_100623287
ncbi_100623309
ncbi_100623310
ncbi_100623321
ncbi_100623323
ncbi_100623369
ncbi_100623374
ncbi_100623440
ncbi_100623441
ncbi_100623447
ncbi_100623476
ncbi_100623494
ncbi_100623510
ncbi_100623588
ncbi_100623627
ncbi_100623654
ncbi_100623734
ncbi_100623735
ncbi_100623899
ncbi_100623981
ncbi_100624004
ncbi_100624034
ncbi_100624044
ncbi_100624047
ncbi_100624115
ncbi_100624130
ncbi_100624231
ncbi_100624262
ncbi_100624340
ncbi_100624348
ncbi_100624364
ncbi_100624439
ncbi_100624470
ncbi_100624497
ncbi_100624508
ncbi_100624597
ncbi_100624662
ncbi_100624673
ncbi_100624686
ncbi_100624712
ncbi_100624780
ncbi_100624783
ncbi_100624867
ncbi_100624868
ncbi_100624908
ncbi_100624923
ncbi_100624928
ncbi_100624959
ncbi_100624964
ncbi_100624969
ncbi_100625006
ncbi_100625081
ncbi_100625121
ncbi_100625157
ncbi_100625161
ncbi_100625206
ncbi_100625207
ncbi_100625217
ncbi_100625219
ncbi_100625259
ncbi_100625273
ncbi_100625277
ncbi_100625293
ncbi_100625306
ncbi_100625338
ncbi_100625394
ncbi_100625426
ncbi_100625457
ncbi_100625473
ncbi_100625505
ncbi_100625549
ncbi_100625613
ncbi_100625699
ncbi_100625707
ncbi_100625751
ncbi_100625755
ncbi_100625757
ncbi_100625759
ncbi_100625833
ncbi_100625859
ncbi_100625926
ncbi_100625952
ncbi_100625961
ncbi_100625964
ncbi_100625969
ncbi_100626048
ncbi_100626068
ncbi_100626141
ncbi_100626194
ncbi_100626260
ncbi_100626293
ncbi_100626327
ncbi_100626376
ncbi_100626409
ncbi_100626412
ncbi_100626466
ncbi_100626468
ncbi_100626498
ncbi_100626514
ncbi_100626520
ncbi_100626566
ncbi_100626608
ncbi_100626629
ncbi_100626657
ncbi_100626674
ncbi_100626704
ncbi_100626898
ncbi_100626904
ncbi_100626912
ncbi_100626923
ncbi_100626947
ncbi_100626969
ncbi_100627052
ncbi_100627056
ncbi_100627068
ncbi_100627112
ncbi_100627122
ncbi_100627130
ncbi_100627195
ncbi_100627224
ncbi_100627225
ncbi_100627348
ncbi_100627352
ncbi_100627354
ncbi_100627364
ncbi_100627412
ncbi_100627416
ncbi_100627428
ncbi_100627450
ncbi_100627484
ncbi_100627558
ncbi_100627612
ncbi_100627613
ncbi_100627663
ncbi_100627762
ncbi_100627772
ncbi_100627773
ncbi_100627880
ncbi_100627914
ncbi_100628069
ncbi_100628097
ncbi_100628105
ncbi_100628131
ncbi_100628154
ncbi_100628178
ncbi_100628197
ncbi_100642182
ncbi_100736562
ncbi_100736572
ncbi_100736584
ncbi_100736598
ncbi_100736657
ncbi_100736894
ncbi_100736918
ncbi_100737004
ncbi_100737041
ncbi_100737053
ncbi_100737143
ncbi_100737148
ncbi_100737222
ncbi_100737305
ncbi_100737543
ncbi_100737582
ncbi_100737668
ncbi_100737690
ncbi_100737698
ncbi_100737779
ncbi_100737861
ncbi_100737972
ncbi_100738040
ncbi_100738050
ncbi_100738130
ncbi_100738135
ncbi_100738137
ncbi_100738197
ncbi_100738267
ncbi_100738341
ncbi_100738346
ncbi_100738472
ncbi_100738482
ncbi_100738485
ncbi_100738532
ncbi_100738612
ncbi_100738777
ncbi_100738793
ncbi_100738902
ncbi_100738910
ncbi_100739123
ncbi_100739230
ncbi_100739251
ncbi_100739264
ncbi_100739325
ncbi_100739461
ncbi_100739486
ncbi_100739524
ncbi_100739526
ncbi_100739541
ncbi_100739655
ncbi_100739658
ncbi_100739667
ncbi_100739669
ncbi_100739680
ncbi_100739714
ncbi_100739753
ncbi_100739766
ncbi_100739768
ncbi_100739797
ncbi_102157923
ncbi_102158067
ncbi_102158157
ncbi_102158679
ncbi_102158732
ncbi_102159167
ncbi_102159255
ncbi_102160361
ncbi_102160784
ncbi_102160867
ncbi_102161782
ncbi_102161885
ncbi_102162088
ncbi_102162336
ncbi_102162371
ncbi_102163407
ncbi_102163603
ncbi_102163819
ncbi_102164419
ncbi_102164512
ncbi_102164898
ncbi_102164931
ncbi_102165056
ncbi_102165146
ncbi_102165339
ncbi_102165384
ncbi_102165436
ncbi_102165932
ncbi_102166693
ncbi_102167255
ncbi_102167302
ncbi_102167492
ncbi_102167717
ncbi_102167932
ncbi_106504057
ncbi_106504094
ncbi_106504106
ncbi_106504574
ncbi_106505794
ncbi_106505804
ncbi_106505834
ncbi_106505847
ncbi_106505861
ncbi_106507947
ncbi_106508100
ncbi_106509958
ncbi_106510070
ncbi_106510284
ncbi_106510480
ncbi_106510529
ncbi_106510533
ncbi_106510546
ncbi_110255208
ncbi_110255263
ncbi_110255273
ncbi_110255350
ncbi_110255400
ncbi_110255467
ncbi_110255470
ncbi_110255660
ncbi_110255680
ncbi_110255693
ncbi_110255786
ncbi_110256025
ncbi_110256074
ncbi_110256218
ncbi_110256288
ncbi_110256379
ncbi_110256406
ncbi_110256431
ncbi_110256453
ncbi_110256637
ncbi_110256649
ncbi_110256870
ncbi_110256933
ncbi_110257193
ncbi_110257216
ncbi_110257402
ncbi_110257420
ncbi_110257477
ncbi_110257570
ncbi_110257743
ncbi_110257828
ncbi_110258158
ncbi_110258353
ncbi_110258364
ncbi_110258799
ncbi_110258919
ncbi_110259044
ncbi_110259088
ncbi_110259229
ncbi_110259283
ncbi_110259312
ncbi_110259399
ncbi_110259514
ncbi_110259957
ncbi_110260095
ncbi_110260258
ncbi_110260263
ncbi_110260283
ncbi_110260645
ncbi_110260676
ncbi_110260763
ncbi_110260946
ncbi_110261032
ncbi_110261056
ncbi_110261139
ncbi_110261141
ncbi_110261143
ncbi_110261151
ncbi_110261225
ncbi_110261294
ncbi_110261401
ncbi_110261423
ncbi_110261483
ncbi_110261495
ncbi_110261555
ncbi_110261661
ncbi_110261666
ncbi_110261668
ncbi_110261671
ncbi_110261674
ncbi_110261735
ncbi_110262036
ncbi_110262100
ncbi_110262114
ncbi_110262190
ncbi_110262245
ncbi_396554
ncbi_396610
ncbi_396625
ncbi_396640
ncbi_396648
ncbi_396654
ncbi_396670
ncbi_396681
ncbi_396689
ncbi_396703
ncbi_396715
ncbi_396735
ncbi_396769
ncbi_396775
ncbi_396776
ncbi_396810
ncbi_396826
ncbi_396833
ncbi_396877
ncbi_396900
ncbi_396908
ncbi_396911
ncbi_396926
ncbi_396945
ncbi_396959
ncbi_397004
ncbi_397009
ncbi_397062
ncbi_397063
ncbi_397084
ncbi_397115
ncbi_397129
ncbi_397157
ncbi_397163
ncbi_397167
ncbi_397190
ncbi_397191
ncbi_397195
ncbi_397220
ncbi_397281
ncbi_397293
ncbi_397294
ncbi_397323
ncbi_397347
ncbi_397377
ncbi_397382
ncbi_397417
ncbi_397422
ncbi_397432
ncbi_397434
ncbi_397445
ncbi_397447
ncbi_397451
ncbi_397463
ncbi_397478
ncbi_397491
ncbi_397495
ncbi_397501
ncbi_397528
ncbi_397536
ncbi_397541
ncbi_397559
ncbi_397566
ncbi_397588
ncbi_397590
ncbi_397614
ncbi_397615
ncbi_397616
ncbi_397636
ncbi_397651
ncbi_399522
ncbi_399538
ncbi_403104
ncbi_406190
ncbi_414379
ncbi_414428
ncbi_444995
ncbi_444997
ncbi_448812
ncbi_448845
ncbi_449525
ncbi_494457
ncbi_494561
ncbi_494562
ncbi_497061
ncbi_497233
ncbi_497623
ncbi_497635
ncbi_503700
ncbi_553107
ncbi_574051
ncbi_574064
ncbi_574068
ncbi_574073
ncbi_594849
ncbi_595132
ncbi_606743
ncbi_641349
ncbi_641353
ncbi_641356
ncbi_654405
ncbi_654406
ncbi_654413
ncbi_692156
ncbi_733577
ncbi_733590
ncbi_733596
ncbi_733615
ncbi_733617
ncbi_733631
ncbi_733634
ncbi_733640
ncbi_733665
ncbi_733706
ncbi_751859
ncbi_780403
ncbi_780431
ncbi_808501
ncbi_808502
ncbi_808504
ncbi_808505
ncbi_808506
ncbi_808508
ncbi_808509
ncbi_808510
ncbi_808511

## Sheet: Unique TN-vs-TL
Supplement 4.2 Unique DEGs (excluding DEGs between normoxia and hypoxia groups) between TN and TL. Supplement
MSTRG.23103
MSTRG.26895
MSTRG.36050
MSTRG.3836
ncbi_100034246
ncbi_100037271
ncbi_100037273
ncbi_100037288
ncbi_100037298
ncbi_100037936
ncbi_100037937
ncbi_100037951
ncbi_100037964
ncbi_100037967
ncbi_100037969
ncbi_100037974
ncbi_100037999
ncbi_100038003
ncbi_100038012
ncbi_100038020
ncbi_100048931
ncbi_100048956
ncbi_100048960
ncbi_100049661
ncbi_100049662
ncbi_100049667
ncbi_100049668
ncbi_100049671
ncbi_100049684
ncbi_100049688
ncbi_100049690
ncbi_100049698
ncbi_100049703
ncbi_100101473
ncbi_100101475
ncbi_100124654
ncbi_100125830
ncbi_100125959
ncbi_100126165
ncbi_100126280
ncbi_100126281
ncbi_100127136
ncbi_100127147
ncbi_100127148
ncbi_100127161
ncbi_100127164
ncbi_100127352
ncbi_100127449
ncbi_100127466
ncbi_100134950
ncbi_100134969
ncbi_100134984
ncbi_100135037
ncbi_100135659
ncbi_100135660
ncbi_100135664
ncbi_100135667
ncbi_100135674
ncbi_100137084
ncbi_100141312
ncbi_100141401
ncbi_100141408
ncbi_100142661
ncbi_100142669
ncbi_100144440
ncbi_100144442
ncbi_100144462
ncbi_100144471
ncbi_100144481
ncbi_100144487
ncbi_100144493
ncbi_100144501
ncbi_100144526
ncbi_100144530
ncbi_100144630
ncbi_100145895
ncbi_100147809
ncbi_100151779
ncbi_100151826
ncbi_100151943
ncbi_100151951
ncbi_100151976
ncbi_100151982
ncbi_100151997
ncbi_100152061
ncbi_100152077
ncbi_100152093
ncbi_100152121
ncbi_100152125
ncbi_100152128
ncbi_100152205
ncbi_100152247
ncbi_100152248
ncbi_100152260
ncbi_100152316
ncbi_100152326
ncbi_100152345
ncbi_100152360
ncbi_100152361
ncbi_100152369
ncbi_100152380
ncbi_100152394
ncbi_100152404
ncbi_100152413
ncbi_100152419
ncbi_100152429
ncbi_100152498
ncbi_100152536
ncbi_100152541
ncbi_100152547
ncbi_100152566
ncbi_100152595
ncbi_100152599
ncbi_100152629
ncbi_100152630
ncbi_100152646
ncbi_100152714
ncbi_100152732
ncbi_100152747
ncbi_100152754
ncbi_100152763
ncbi_100152781
ncbi_100152810
ncbi_100152849
ncbi_100152904
ncbi_100152915
ncbi_100152952
ncbi_100153004
ncbi_100153007
ncbi_100153010
ncbi_100153027
ncbi_100153038
ncbi_100153072
ncbi_100153106
ncbi_100153111
ncbi_100153116
ncbi_100153151
ncbi_100153156
ncbi_100153186
ncbi_100153212
ncbi_100153268
ncbi_100153276
ncbi_100153306
ncbi_100153310
ncbi_100153330
ncbi_100153333
ncbi_100153339
ncbi_100153342
ncbi_100153376
ncbi_100153403
ncbi_100153430
ncbi_100153442
ncbi_100153443
ncbi_100153445
ncbi_100153472
ncbi_100153486
ncbi_100153537
ncbi_100153556
ncbi_100153560
ncbi_100153584
ncbi_100153622
ncbi_100153650
ncbi_100153716
ncbi_100153726
ncbi_100153749
ncbi_100153803
ncbi_100153820
ncbi_100153821
ncbi_100153848
ncbi_100153857
ncbi_100153928
ncbi_100153948
ncbi_100153961
ncbi_100153977
ncbi_100153983
ncbi_100154024
ncbi_100154043
ncbi_100154055
ncbi_100154195
ncbi_100154219
ncbi_100154253
ncbi_100154262
ncbi_100154278
ncbi_100154319
ncbi_100154356
ncbi_100154395
ncbi_100154396
ncbi_100154408
ncbi_100154428
ncbi_100154444
ncbi_100154460
ncbi_100154470
ncbi_100154486
ncbi_100154500
ncbi_100154506
ncbi_100154525
ncbi_100154547
ncbi_100154551
ncbi_100154587
ncbi_100154615
ncbi_100154621
ncbi_100154622
ncbi_100154626
ncbi_100154649
ncbi_100154650
ncbi_100154658
ncbi_100154661
ncbi_100154687
ncbi_100154721
ncbi_100154726
ncbi_100154739
ncbi_100154767
ncbi_100154770
ncbi_100154776
ncbi_100154777
ncbi_100154822
ncbi_100154854
ncbi_100154877
ncbi_100154890
ncbi_100154895
ncbi_100155006
ncbi_100155053
ncbi_100155070
ncbi_100155089
ncbi_100155091
ncbi_100155111
ncbi_100155149
ncbi_100155151
ncbi_100155181
ncbi_100155208
ncbi_100155235
ncbi_100155237
ncbi_100155278
ncbi_100155286
ncbi_100155292
ncbi_100155295
ncbi_100155306
ncbi_100155317
ncbi_100155344
ncbi_100155346
ncbi_100155351
ncbi_100155370
ncbi_100155422
ncbi_100155425
ncbi_100155465
ncbi_100155467
ncbi_100155485
ncbi_100155513
ncbi_100155518
ncbi_100155585
ncbi_100155587
ncbi_100155593
ncbi_100155594
ncbi_100155627
ncbi_100155644
ncbi_100155653
ncbi_100155674
ncbi_100155694
ncbi_100155782
ncbi_100155799
ncbi_100155829
ncbi_100155832
ncbi_100155883
ncbi_100155884
ncbi_100155885
ncbi_100155888
ncbi_100155917
ncbi_100155928
ncbi_100155970
ncbi_100155996
ncbi_100156029
ncbi_100156048
ncbi_100156133
ncbi_100156146
ncbi_100156170
ncbi_100156186
ncbi_100156192
ncbi_100156199
ncbi_100156226
ncbi_100156248
ncbi_100156283
ncbi_100156303
ncbi_100156366
ncbi_100156397
ncbi_100156404
ncbi_100156452
ncbi_100156471
ncbi_100156479
ncbi_100156492
ncbi_100156493
ncbi_100156555
ncbi_100156658
ncbi_100156669
ncbi_100156694
ncbi_100156704
ncbi_100156733
ncbi_100156756
ncbi_100156768
ncbi_100156851
ncbi_100156860
ncbi_100156897
ncbi_100156909
ncbi_100156922
ncbi_100156949
ncbi_100156972
ncbi_100157017
ncbi_100157027
ncbi_100157070
ncbi_100157105
ncbi_100157106
ncbi_100157120
ncbi_100157138
ncbi_100157165
ncbi_100157176
ncbi_100157180
ncbi_100157190
ncbi_100157219
ncbi_100157228
ncbi_100157237
ncbi_100157238
ncbi_100157274
ncbi_100157280
ncbi_100157315
ncbi_100157330
ncbi_100157357
ncbi_100157381
ncbi_100157399
ncbi_100157413
ncbi_100157473
ncbi_100157485
ncbi_100157515
ncbi_100157577
ncbi_100157582
ncbi_100157585
ncbi_100157591
ncbi_100157621
ncbi_100157630
ncbi_100157642
ncbi_100157649
ncbi_100157655
ncbi_100157658
ncbi_100157673
ncbi_100157705
ncbi_100157710
ncbi_100157726
ncbi_100157740
ncbi_100157776
ncbi_100157793
ncbi_100157816
ncbi_100157830
ncbi_100157847
ncbi_100157869
ncbi_100157876
ncbi_100157882
ncbi_100157892
ncbi_100157931
ncbi_100157949
ncbi_100157986
ncbi_100158046
ncbi_100158051
ncbi_100158055
ncbi_100158059
ncbi_100158100
ncbi_100158119
ncbi_100158126
ncbi_100158151
ncbi_100158154
ncbi_100158194
ncbi_100158213
ncbi_100158236
ncbi_100158241
ncbi_100158243
ncbi_100170126
ncbi_100170132
ncbi_100170771
ncbi_100171389
ncbi_100171403
ncbi_100174957
ncbi_100187562
ncbi_100188905
ncbi_100192448
ncbi_100217389
ncbi_100217398
ncbi_100233169
ncbi_100233200
ncbi_100233203
ncbi_100233204
ncbi_100233225
ncbi_100240724
ncbi_100270724
ncbi_100270814
ncbi_100270817
ncbi_100271903
ncbi_100286742
ncbi_100286812
ncbi_100294678
ncbi_100301558
ncbi_100302502
ncbi_100302506
ncbi_100302508
ncbi_100303726
ncbi_100307052
ncbi_100312958
ncbi_100312969
ncbi_100312970
ncbi_100312972
ncbi_100316853
ncbi_100329128
ncbi_100337657
ncbi_100337661
ncbi_100337684
ncbi_100415805
ncbi_100415810
ncbi_100415922
ncbi_100415936
ncbi_100462750
ncbi_100499568
ncbi_100510938
ncbi_100510970
ncbi_100510992
ncbi_100510995
ncbi_100511026
ncbi_100511052
ncbi_100511070
ncbi_100511095
ncbi_100511102
ncbi_100511173
ncbi_100511182
ncbi_100511183
ncbi_100511198
ncbi_100511223
ncbi_100511253
ncbi_100511273
ncbi_100511353
ncbi_100511371
ncbi_100511406
ncbi_100511410
ncbi_100511493
ncbi_100511545
ncbi_100511556
ncbi_100511619
ncbi_100511654
ncbi_100511670
ncbi_100511671
ncbi_100511685
ncbi_100511693
ncbi_100511702
ncbi_100511704
ncbi_100511767
ncbi_100511806
ncbi_100511822
ncbi_100511902
ncbi_100511917
ncbi_100511925
ncbi_100511932
ncbi_100511985
ncbi_100512013
ncbi_100512015
ncbi_100512077
ncbi_100512110
ncbi_100512141
ncbi_100512142
ncbi_100512149
ncbi_100512193
ncbi_100512201
ncbi_100512242
ncbi_100512266
ncbi_100512295
ncbi_100512305
ncbi_100512313
ncbi_100512321
ncbi_100512361
ncbi_100512396
ncbi_100512419
ncbi_100512427
ncbi_100512509
ncbi_100512515
ncbi_100512523
ncbi_100512559
ncbi_100512572
ncbi_100512575
ncbi_100512594
ncbi_100512676
ncbi_100512683
ncbi_100512686
ncbi_100512716
ncbi_100512731
ncbi_100512775
ncbi_100512804
ncbi_100512807
ncbi_100512817
ncbi_100512824
ncbi_100512832
ncbi_100512854
ncbi_100512939
ncbi_100512951
ncbi_100512953
ncbi_100512987
ncbi_100513013
ncbi_100513019
ncbi_100513051
ncbi_100513056
ncbi_100513064
ncbi_100513078
ncbi_100513089
ncbi_100513100
ncbi_100513144
ncbi_100513146
ncbi_100513149
ncbi_100513228
ncbi_100513229
ncbi_100513246
ncbi_100513249
ncbi_100513251
ncbi_100513307
ncbi_100513309
ncbi_100513315
ncbi_100513331
ncbi_100513345
ncbi_100513370
ncbi_100513502
ncbi_100513510
ncbi_100513521
ncbi_100513556
ncbi_100513574
ncbi_100513590
ncbi_100513599
ncbi_100513601
ncbi_100513633
ncbi_100513645
ncbi_100513688
ncbi_100513694
ncbi_100513707
ncbi_100513712
ncbi_100513721
ncbi_100513770
ncbi_100513829
ncbi_100513853
ncbi_100513866
ncbi_100513962
ncbi_100513988
ncbi_100514020
ncbi_100514045
ncbi_100514066
ncbi_100514086
ncbi_100514151
ncbi_100514185
ncbi_100514215
ncbi_100514221
ncbi_100514233
ncbi_100514309
ncbi_100514339
ncbi_100514340
ncbi_100514399
ncbi_100514413
ncbi_100514454
ncbi_100514515
ncbi_100514527
ncbi_100514533
ncbi_100514571
ncbi_100514580
ncbi_100514619
ncbi_100514623
ncbi_100514654
ncbi_100514676
ncbi_100514704
ncbi_100514879
ncbi_100514906
ncbi_100514931
ncbi_100514936
ncbi_100514982
ncbi_100515007
ncbi_100515030
ncbi_100515040
ncbi_100515041
ncbi_100515047
ncbi_100515063
ncbi_100515104
ncbi_100515182
ncbi_100515207
ncbi_100515252
ncbi_100515277
ncbi_100515322
ncbi_100515339
ncbi_100515345
ncbi_100515416
ncbi_100515427
ncbi_100515446
ncbi_100515450
ncbi_100515511
ncbi_100515544
ncbi_100515579
ncbi_100515594
ncbi_100515639
ncbi_100515643
ncbi_100515670
ncbi_100515702
ncbi_100515712
ncbi_100515778
ncbi_100515781
ncbi_100515832
ncbi_100515902
ncbi_100515913
ncbi_100515914
ncbi_100515924
ncbi_100515933
ncbi_100515940
ncbi_100515957
ncbi_100515986
ncbi_100516012
ncbi_100516053
ncbi_100516060
ncbi_100516102
ncbi_100516103
ncbi_100516112
ncbi_100516144
ncbi_100516183
ncbi_100516224
ncbi_100516229
ncbi_100516235
ncbi_100516251
ncbi_100516260
ncbi_100516268
ncbi_100516290
ncbi_100516293
ncbi_100516296
ncbi_100516342
ncbi_100516384
ncbi_100516424
ncbi_100516440
ncbi_100516472
ncbi_100516483
ncbi_100516523
ncbi_100516578
ncbi_100516586
ncbi_100516588
ncbi_100516629
ncbi_100516642
ncbi_100516653
ncbi_100516658
ncbi_100516665
ncbi_100516688
ncbi_100516701
ncbi_100516797
ncbi_100516800
ncbi_100516830
ncbi_100516839
ncbi_100516871
ncbi_100516883
ncbi_100516888
ncbi_100516892
ncbi_100516911
ncbi_100516921
ncbi_100516994
ncbi_100517019
ncbi_100517025
ncbi_100517044
ncbi_100517061
ncbi_100517071
ncbi_100517073
ncbi_100517077
ncbi_100517085
ncbi_100517107
ncbi_100517130
ncbi_100517138
ncbi_100517189
ncbi_100517198
ncbi_100517221
ncbi_100517222
ncbi_100517238
ncbi_100517301
ncbi_100517354
ncbi_100517409
ncbi_100517459
ncbi_100517505
ncbi_100517563
ncbi_100517614
ncbi_100517617
ncbi_100517647
ncbi_100517680
ncbi_100517681
ncbi_100517710
ncbi_100517760
ncbi_100517842
ncbi_100517890
ncbi_100517894
ncbi_100517915
ncbi_100517950
ncbi_100517978
ncbi_100518025
ncbi_100518044
ncbi_100518049
ncbi_100518062
ncbi_100518110
ncbi_100518170
ncbi_100518179
ncbi_100518224
ncbi_100518240
ncbi_100518248
ncbi_100518260
ncbi_100518325
ncbi_100518332
ncbi_100518400
ncbi_100518457
ncbi_100518489
ncbi_100518525
ncbi_100518544
ncbi_100518548
ncbi_100518570
ncbi_100518587
ncbi_100518611
ncbi_100518620
ncbi_100518628
ncbi_100518646
ncbi_100518669
ncbi_100518673
ncbi_100518712
ncbi_100518720
ncbi_100518740
ncbi_100518772
ncbi_100518788
ncbi_100518874
ncbi_100518888
ncbi_100518917
ncbi_100518934
ncbi_100518938
ncbi_100518994
ncbi_100519006
ncbi_100519024
ncbi_100519041
ncbi_100519060
ncbi_100519075
ncbi_100519080
ncbi_100519102
ncbi_100519104
ncbi_100519115
ncbi_100519130
ncbi_100519139
ncbi_100519166
ncbi_100519192
ncbi_100519217
ncbi_100519232
ncbi_100519266
ncbi_100519280
ncbi_100519298
ncbi_100519302
ncbi_100519333
ncbi_100519335
ncbi_100519339
ncbi_100519354
ncbi_100519387
ncbi_100519426
ncbi_100519487
ncbi_100519500
ncbi_100519519
ncbi_100519523
ncbi_100519535
ncbi_100519563
ncbi_100519567
ncbi_100519576
ncbi_100519603
ncbi_100519605
ncbi_100519616
ncbi_100519672
ncbi_100519675
ncbi_100519680
ncbi_100519695
ncbi_100519699
ncbi_100519713
ncbi_100519752
ncbi_100519760
ncbi_100519782
ncbi_100519785
ncbi_100519829
ncbi_100519863
ncbi_100519873
ncbi_100519876
ncbi_100519899
ncbi_100519924
ncbi_100519954
ncbi_100519985
ncbi_100519997
ncbi_100520004
ncbi_100520019
ncbi_100520050
ncbi_100520053
ncbi_100520063
ncbi_100520144
ncbi_100520159
ncbi_100520193
ncbi_100520194
ncbi_100520199
ncbi_100520208
ncbi_100520216
ncbi_100520218
ncbi_100520221
ncbi_100520248
ncbi_100520327
ncbi_100520351
ncbi_100520459
ncbi_100520470
ncbi_100520600
ncbi_100520620
ncbi_100520655
ncbi_100520659
ncbi_100520693
ncbi_100520775
ncbi_100520806
ncbi_100520903
ncbi_100520965
ncbi_100520967
ncbi_100521032
ncbi_100521047
ncbi_100521052
ncbi_100521083
ncbi_100521127
ncbi_100521142
ncbi_100521167
ncbi_100521173
ncbi_100521189
ncbi_100521274
ncbi_100521281
ncbi_100521303
ncbi_100521306
ncbi_100521394
ncbi_100521429
ncbi_100521449
ncbi_100521462
ncbi_100521504
ncbi_100521585
ncbi_100521597
ncbi_100521629
ncbi_100521651
ncbi_100521657
ncbi_100521674
ncbi_100521699
ncbi_100521720
ncbi_100521731
ncbi_100521736
ncbi_100521743
ncbi_100521788
ncbi_100521809
ncbi_100521910
ncbi_100521950
ncbi_100522001
ncbi_100522116
ncbi_100522125
ncbi_100522144
ncbi_100522160
ncbi_100522234
ncbi_100522252
ncbi_100522280
ncbi_100522306
ncbi_100522325
ncbi_100522335
ncbi_100522336
ncbi_100522358
ncbi_100522394
ncbi_100522402
ncbi_100522413
ncbi_100522434
ncbi_100522450
ncbi_100522477
ncbi_100522486
ncbi_100522492
ncbi_100522496
ncbi_100522497
ncbi_100522503
ncbi_100522516
ncbi_100522525
ncbi_100522585
ncbi_100522596
ncbi_100522648
ncbi_100522756
ncbi_100522763
ncbi_100522865
ncbi_100522887
ncbi_100522895
ncbi_100522952
ncbi_100522963
ncbi_100523010
ncbi_100523084
ncbi_100523163
ncbi_100523176
ncbi_100523208
ncbi_100523285
ncbi_100523290
ncbi_100523341
ncbi_100523342
ncbi_100523354
ncbi_100523382
ncbi_100523398
ncbi_100523457
ncbi_100523485
ncbi_100523496
ncbi_100523501
ncbi_100523540
ncbi_100523554
ncbi_100523624
ncbi_100523669
ncbi_100523684
ncbi_100523688
ncbi_100523690
ncbi_100523701
ncbi_100523707
ncbi_100523711
ncbi_100523818
ncbi_100523846
ncbi_100523876
ncbi_100523895
ncbi_100523904
ncbi_100523953
ncbi_100523956
ncbi_100523996
ncbi_100524014
ncbi_100524021
ncbi_100524048
ncbi_100524083
ncbi_100524091
ncbi_100524103
ncbi_100524104
ncbi_100524113
ncbi_100524161
ncbi_100524195
ncbi_100524223
ncbi_100524281
ncbi_100524283
ncbi_100524286
ncbi_100524350
ncbi_100524352
ncbi_100524404
ncbi_100524418
ncbi_100524435
ncbi_100524437
ncbi_100524443
ncbi_100524445
ncbi_100524458
ncbi_100524519
ncbi_100524521
ncbi_100524617
ncbi_100524623
ncbi_100524629
ncbi_100524634
ncbi_100524640
ncbi_100524650
ncbi_100524656
ncbi_100524659
ncbi_100524684
ncbi_100524699
ncbi_100524713
ncbi_100524719
ncbi_100524729
ncbi_100524730
ncbi_100524759
ncbi_100524798
ncbi_100524810
ncbi_100524828
ncbi_100524836
ncbi_100524913
ncbi_100524916
ncbi_100524940
ncbi_100524949
ncbi_100524951
ncbi_100524960
ncbi_100524964
ncbi_100524966
ncbi_100524976
ncbi_100525008
ncbi_100525036
ncbi_100525045
ncbi_100525071
ncbi_100525081
ncbi_100525130
ncbi_100525152
ncbi_100525186
ncbi_100525197
ncbi_100525229
ncbi_100525245
ncbi_100525264
ncbi_100525278
ncbi_100525334
ncbi_100525364
ncbi_100525371
ncbi_100525394
ncbi_100525443
ncbi_100525468
ncbi_100525519
ncbi_100525523
ncbi_100525532
ncbi_100525542
ncbi_100525560
ncbi_100525572
ncbi_100525577
ncbi_100525579
ncbi_100525585
ncbi_100525611
ncbi_100525626
ncbi_100525642
ncbi_100525656
ncbi_100525664
ncbi_100525671
ncbi_100525676
ncbi_100525679
ncbi_100525687
ncbi_100525692
ncbi_100525698
ncbi_100525725
ncbi_100525758
ncbi_100525792
ncbi_100525849
ncbi_100525921
ncbi_100525928
ncbi_100526075
ncbi_100526080
ncbi_100526089
ncbi_100526094
ncbi_100526114
ncbi_100526131
ncbi_100526145
ncbi_100526158
ncbi_100526183
ncbi_100533540
ncbi_100568454
ncbi_100620107
ncbi_100620160
ncbi_100620188
ncbi_100620243
ncbi_100620276
ncbi_100620286
ncbi_100620368
ncbi_100620404
ncbi_100620426
ncbi_100620435
ncbi_100620483
ncbi_100620497
ncbi_100620499
ncbi_100620650
ncbi_100620752
ncbi_100620758
ncbi_100620771
ncbi_100620800
ncbi_100620801
ncbi_100620815
ncbi_100620827
ncbi_100620836
ncbi_100620914
ncbi_100620944
ncbi_100621064
ncbi_100621083
ncbi_100621141
ncbi_100621194
ncbi_100621199
ncbi_100621202
ncbi_100621206
ncbi_100621245
ncbi_100621265
ncbi_100621319
ncbi_100621371
ncbi_100621425
ncbi_100621546
ncbi_100621554
ncbi_100621610
ncbi_100621620
ncbi_100621628
ncbi_100621655
ncbi_100621722
ncbi_100621746
ncbi_100621757
ncbi_100621776
ncbi_100621980
ncbi_100622006
ncbi_100622020
ncbi_100622032
ncbi_100622040
ncbi_100622057
ncbi_100622067
ncbi_100622210
ncbi_100622228
ncbi_100622240
ncbi_100622281
ncbi_100622305
ncbi_100622342
ncbi_100622432
ncbi_100622470
ncbi_100622612
ncbi_100622637
ncbi_100622728
ncbi_100622782
ncbi_100622868
ncbi_100622883
ncbi_100622976
ncbi_100623002
ncbi_100623099
ncbi_100623102
ncbi_100623142
ncbi_100623148
ncbi_100623151
ncbi_100623157
ncbi_100623240
ncbi_100623249
ncbi_100623280
ncbi_100623328
ncbi_100623362
ncbi_100623422
ncbi_100623482
ncbi_100623511
ncbi_100623558
ncbi_100623628
ncbi_100623682
ncbi_100623777
ncbi_100623801
ncbi_100623817
ncbi_100623826
ncbi_100623833
ncbi_100623846
ncbi_100623872
ncbi_100623875
ncbi_100623921
ncbi_100623940
ncbi_100623993
ncbi_100624095
ncbi_100624128
ncbi_100624138
ncbi_100624174
ncbi_100624184
ncbi_100624186
ncbi_100624255
ncbi_100624264
ncbi_100624347
ncbi_100624458
ncbi_100624475
ncbi_100624476
ncbi_100624482
ncbi_100624533
ncbi_100624544
ncbi_100624559
ncbi_100624576
ncbi_100624594
ncbi_100624635
ncbi_100624677
ncbi_100624725
ncbi_100624789
ncbi_100624791
ncbi_100624847
ncbi_100624872
ncbi_100624916
ncbi_100624917
ncbi_100624924
ncbi_100624934
ncbi_100624979
ncbi_100624991
ncbi_100625049
ncbi_100625065
ncbi_100625072
ncbi_100625102
ncbi_100625123
ncbi_100625149
ncbi_100625160
ncbi_100625171
ncbi_100625212
ncbi_100625256
ncbi_100625270
ncbi_100625285
ncbi_100625407
ncbi_100625427
ncbi_100625534
ncbi_100625553
ncbi_100625585
ncbi_100625589
ncbi_100625674
ncbi_100625676
ncbi_100625693
ncbi_100625758
ncbi_100625784
ncbi_100625790
ncbi_100625830
ncbi_100625870
ncbi_100625872
ncbi_100625876
ncbi_100625881
ncbi_100625925
ncbi_100626007
ncbi_100626014
ncbi_100626058
ncbi_100626072
ncbi_100626098
ncbi_100626185
ncbi_100626193
ncbi_100626221
ncbi_100626247
ncbi_100626281
ncbi_100626294
ncbi_100626346
ncbi_100626363
ncbi_100626395
ncbi_100626400
ncbi_100626439
ncbi_100626442
ncbi_100626451
ncbi_100626645
ncbi_100626682
ncbi_100626730
ncbi_100626751
ncbi_100626792
ncbi_100626800
ncbi_100626833
ncbi_100626864
ncbi_100626903
ncbi_100626940
ncbi_100627008
ncbi_100627014
ncbi_100627067
ncbi_100627243
ncbi_100627249
ncbi_100627258
ncbi_100627268
ncbi_100627292
ncbi_100627332
ncbi_100627358
ncbi_100627432
ncbi_100627452
ncbi_100627497
ncbi_100627498
ncbi_100627508
ncbi_100627510
ncbi_100627515
ncbi_100627543
ncbi_100627548
ncbi_100627600
ncbi_100627735
ncbi_100627819
ncbi_100627864
ncbi_100627882
ncbi_100627921
ncbi_100627966
ncbi_100628001
ncbi_100628007
ncbi_100628009
ncbi_100628028
ncbi_100628029
ncbi_100628042
ncbi_100628052
ncbi_100628113
ncbi_100628125
ncbi_100628151
ncbi_100628203
ncbi_100628213
ncbi_100628318
ncbi_100736616
ncbi_100736655
ncbi_100736811
ncbi_100736825
ncbi_100736875
ncbi_100736987
ncbi_100737116
ncbi_100737121
ncbi_100737163
ncbi_100737216
ncbi_100737227
ncbi_100737228
ncbi_100737318
ncbi_100737360
ncbi_100737439
ncbi_100737512
ncbi_100737623
ncbi_100737637
ncbi_100737678
ncbi_100737701
ncbi_100737722
ncbi_100737731
ncbi_100737739
ncbi_100737768
ncbi_100737774
ncbi_100737938
ncbi_100737965
ncbi_100737989
ncbi_100738003
ncbi_100738024
ncbi_100738063
ncbi_100738142
ncbi_100738153
ncbi_100738226
ncbi_100738229
ncbi_100738280
ncbi_100738302
ncbi_100738360
ncbi_100738399
ncbi_100738413
ncbi_100738445
ncbi_100738461
ncbi_100738589
ncbi_100738603
ncbi_100738610
ncbi_100738632
ncbi_100738704
ncbi_100738738
ncbi_100738739
ncbi_100738779
ncbi_100738794
ncbi_100738870
ncbi_100738949
ncbi_100738968
ncbi_100739101
ncbi_100739107
ncbi_100739122
ncbi_100739137
ncbi_100739143
ncbi_100739177
ncbi_100739200
ncbi_100739214
ncbi_100739295
ncbi_100739314
ncbi_100739329
ncbi_100739447
ncbi_100739484
ncbi_100739489
ncbi_100739510
ncbi_100739522
ncbi_100739594
ncbi_100739604
ncbi_100739641
ncbi_100739653
ncbi_100739654
ncbi_100739838
ncbi_102157561
ncbi_102157807
ncbi_102157845
ncbi_102157898
ncbi_102158186
ncbi_102158590
ncbi_102158686
ncbi_102158866
ncbi_102159301
ncbi_102159820
ncbi_102159974
ncbi_102160009
ncbi_102160171
ncbi_102160500
ncbi_102161798
ncbi_102162178
ncbi_102162257
ncbi_102162264
ncbi_102162332
ncbi_102162353
ncbi_102162899
ncbi_102163337
ncbi_102163415
ncbi_102163961
ncbi_102164126
ncbi_102164376
ncbi_102164483
ncbi_102164569
ncbi_102164889
ncbi_102165012
ncbi_102165175
ncbi_102165219
ncbi_102165500
ncbi_102165510
ncbi_102165864
ncbi_102166132
ncbi_102166244
ncbi_102166485
ncbi_102166569
ncbi_102166602
ncbi_102166714
ncbi_102166764
ncbi_102166778
ncbi_102167195
ncbi_102167527
ncbi_106504129
ncbi_106504156
ncbi_106504160
ncbi_106504173
ncbi_106504218
ncbi_106504370
ncbi_106504653
ncbi_106505093
ncbi_106505107
ncbi_106505308
ncbi_106505457
ncbi_106505696
ncbi_106505742
ncbi_106506310
ncbi_106508189
ncbi_106508546
ncbi_106508649
ncbi_106509446
ncbi_106509466
ncbi_106509502
ncbi_106509588
ncbi_106509590
ncbi_106509639
ncbi_106509691
ncbi_106509723
ncbi_106509950
ncbi_106510170
ncbi_110255173
ncbi_110255188
ncbi_110255191
ncbi_110255278
ncbi_110255283
ncbi_110255330
ncbi_110255360
ncbi_110255652
ncbi_110255686
ncbi_110255918
ncbi_110255930
ncbi_110255948
ncbi_110255956
ncbi_110255999
ncbi_110256115
ncbi_110256134
ncbi_110256150
ncbi_110256170
ncbi_110256385
ncbi_110256415
ncbi_110256505
ncbi_110256621
ncbi_110256626
ncbi_110256737
ncbi_110257220
ncbi_110257348
ncbi_110257391
ncbi_110257403
ncbi_110257484
ncbi_110257487
ncbi_110257490
ncbi_110257499
ncbi_110257665
ncbi_110257666
ncbi_110257894
ncbi_110257938
ncbi_110258082
ncbi_110258344
ncbi_110258759
ncbi_110258908
ncbi_110258926
ncbi_110259107
ncbi_110259209
ncbi_110259212
ncbi_110259221
ncbi_110259225
ncbi_110259322
ncbi_110259338
ncbi_110259363
ncbi_110259515
ncbi_110259517
ncbi_110259660
ncbi_110259670
ncbi_110259837
ncbi_110259950
ncbi_110259979
ncbi_110260081
ncbi_110260086
ncbi_110260118
ncbi_110260191
ncbi_110260192
ncbi_110260197
ncbi_110260204
ncbi_110260321
ncbi_110260406
ncbi_110260409
ncbi_110260428
ncbi_110260578
ncbi_110260724
ncbi_110260758
ncbi_110260805
ncbi_110260930
ncbi_110260947
ncbi_110260994
ncbi_110261025
ncbi_110261131
ncbi_110261137
ncbi_110261209
ncbi_110261228
ncbi_110261257
ncbi_110261289
ncbi_110261345
ncbi_110261515
ncbi_110261579
ncbi_110261618
ncbi_110262033
ncbi_110262034
ncbi_110262155
ncbi_110262251
ncbi_396555
ncbi_396559
ncbi_396563
ncbi_396592
ncbi_396616
ncbi_396622
ncbi_396691
ncbi_396696
ncbi_396712
ncbi_396719
ncbi_396723
ncbi_396750
ncbi_396752
ncbi_396762
ncbi_396820
ncbi_396823
ncbi_396840
ncbi_396847
ncbi_396848
ncbi_396863
ncbi_396894
ncbi_396897
ncbi_396903
ncbi_396913
ncbi_396914
ncbi_396917
ncbi_396919
ncbi_396931
ncbi_396946
ncbi_396950
ncbi_396951
ncbi_396968
ncbi_396972
ncbi_396974
ncbi_396978
ncbi_396983
ncbi_396987
ncbi_396993
ncbi_397033
ncbi_397045
ncbi_397073
ncbi_397089
ncbi_397092
ncbi_397103
ncbi_397126
ncbi_397128
ncbi_397176
ncbi_397179
ncbi_397184
ncbi_397186
ncbi_397196
ncbi_397208
ncbi_397219
ncbi_397244
ncbi_397253
ncbi_397257
ncbi_397263
ncbi_397269
ncbi_397289
ncbi_397308
ncbi_397320
ncbi_397326
ncbi_397328
ncbi_397348
ncbi_397373
ncbi_397392
ncbi_397394
ncbi_397395
ncbi_397411
ncbi_397412
ncbi_397430
ncbi_397448
ncbi_397454
ncbi_397457
ncbi_397459
ncbi_397460
ncbi_397470
ncbi_397479
ncbi_397508
ncbi_397525
ncbi_397533
ncbi_397537
ncbi_397538
ncbi_397547
ncbi_397554
ncbi_397567
ncbi_397568
ncbi_397582
ncbi_397602
ncbi_397611
ncbi_397620
ncbi_397628
ncbi_397643
ncbi_397646
ncbi_397659
ncbi_397668
ncbi_397677
ncbi_397681
ncbi_397687
ncbi_397691
ncbi_399527
ncbi_399536
ncbi_399540
ncbi_399543
ncbi_403154
ncbi_403161
ncbi_403334
ncbi_404277
ncbi_406191
ncbi_406870
ncbi_407245
ncbi_407608
ncbi_407773
ncbi_414284
ncbi_414397
ncbi_414401
ncbi_414404
ncbi_414433
ncbi_414737
ncbi_414911
ncbi_414912
ncbi_414914
ncbi_444999
ncbi_445002
ncbi_445516
ncbi_445539
ncbi_448808
ncbi_448846
ncbi_448980
ncbi_450248
ncbi_492279
ncbi_494016
ncbi_494019
ncbi_494020
ncbi_494022
ncbi_494460
ncbi_494467
ncbi_494566
ncbi_503544
ncbi_503658
ncbi_503660
ncbi_503666
ncbi_503667
ncbi_541594
ncbi_553100
ncbi_595113
ncbi_606745
ncbi_641309
ncbi_641344
ncbi_654416
ncbi_733578
ncbi_733593
ncbi_733603
ncbi_733608
ncbi_733619
ncbi_733625
ncbi_733657
ncbi_733662
ncbi_733672
ncbi_733680
ncbi_733688
ncbi_733702
ncbi_780418
ncbi_808503
ncbi_808507
ncbi_808512
ncbi_808513

## Sheet: Unique LN-vs-LL
Supplement 4.3 Unique DEGs (excluding DEGs between normoxia and hypoxia groups) were identified between LN and LL.
MSTRG.20996
MSTRG.21038
MSTRG.23357
MSTRG.23795
MSTRG.23932
MSTRG.24644
MSTRG.42200
MSTRG.53745
MSTRG.56150
MSTRG.59841
MSTRG.8230
ncbi_100037300
ncbi_100037303
ncbi_100037957
ncbi_100037960
ncbi_100037965
ncbi_100037979
ncbi_100037985
ncbi_100038002
ncbi_100038022
ncbi_100048955
ncbi_100048957
ncbi_100048959
ncbi_100048996
ncbi_100049669
ncbi_100049673
ncbi_100049681
ncbi_100049685
ncbi_100049692
ncbi_100101472
ncbi_100101550
ncbi_100101551
ncbi_100101925
ncbi_100101927
ncbi_100101928
ncbi_100113425
ncbi_100113469
ncbi_100124375
ncbi_100124381
ncbi_100124384
ncbi_100124408
ncbi_100125375
ncbi_100125376
ncbi_100125538
ncbi_100125551
ncbi_100125555
ncbi_100125828
ncbi_100125963
ncbi_100125973
ncbi_100125975
ncbi_100126163
ncbi_100126235
ncbi_100126844
ncbi_100126859
ncbi_100127131
ncbi_100127134
ncbi_100127150
ncbi_100127160
ncbi_100127163
ncbi_100127170
ncbi_100134828
ncbi_100134957
ncbi_100134962
ncbi_100134965
ncbi_100134968
ncbi_100134970
ncbi_100134978
ncbi_100135040
ncbi_100135050
ncbi_100135663
ncbi_100135668
ncbi_100141305
ncbi_100141308
ncbi_100141309
ncbi_100141311
ncbi_100141314
ncbi_100141407
ncbi_100141417
ncbi_100142626
ncbi_100142663
ncbi_100142665
ncbi_100144306
ncbi_100144422
ncbi_100144499
ncbi_100144527
ncbi_100144529
ncbi_100144589
ncbi_100144885
ncbi_100151752
ncbi_100151784
ncbi_100151786
ncbi_100151787
ncbi_100151793
ncbi_100151794
ncbi_100151824
ncbi_100151828
ncbi_100151829
ncbi_100151831
ncbi_100151836
ncbi_100151849
ncbi_100151861
ncbi_100151862
ncbi_100151896
ncbi_100151914
ncbi_100151916
ncbi_100151938
ncbi_100151944
ncbi_100151954
ncbi_100151975
ncbi_100151978
ncbi_100151985
ncbi_100151987
ncbi_100151996
ncbi_100151998
ncbi_100152019
ncbi_100152057
ncbi_100152069
ncbi_100152072
ncbi_100152073
ncbi_100152076
ncbi_100152082
ncbi_100152086
ncbi_100152101
ncbi_100152112
ncbi_100152120
ncbi_100152141
ncbi_100152180
ncbi_100152229
ncbi_100152230
ncbi_100152258
ncbi_100152294
ncbi_100152301
ncbi_100152304
ncbi_100152306
ncbi_100152320
ncbi_100152322
ncbi_100152325
ncbi_100152338
ncbi_100152339
ncbi_100152381
ncbi_100152398
ncbi_100152399
ncbi_100152401
ncbi_100152428
ncbi_100152451
ncbi_100152493
ncbi_100152514
ncbi_100152526
ncbi_100152548
ncbi_100152580
ncbi_100152585
ncbi_100152591
ncbi_100152612
ncbi_100152628
ncbi_100152640
ncbi_100152645
ncbi_100152652
ncbi_100152675
ncbi_100152687
ncbi_100152699
ncbi_100152707
ncbi_100152729
ncbi_100152734
ncbi_100152737
ncbi_100152755
ncbi_100152767
ncbi_100152771
ncbi_100152773
ncbi_100152776
ncbi_100152780
ncbi_100152822
ncbi_100152841
ncbi_100152851
ncbi_100152854
ncbi_100152857
ncbi_100152868
ncbi_100152871
ncbi_100152881
ncbi_100152895
ncbi_100152909
ncbi_100152913
ncbi_100152937
ncbi_100152963
ncbi_100152980
ncbi_100152987
ncbi_100152997
ncbi_100153002
ncbi_100153006
ncbi_100153060
ncbi_100153065
ncbi_100153073
ncbi_100153090
ncbi_100153121
ncbi_100153133
ncbi_100153149
ncbi_100153168
ncbi_100153172
ncbi_100153219
ncbi_100153223
ncbi_100153260
ncbi_100153279
ncbi_100153301
ncbi_100153309
ncbi_100153312
ncbi_100153365
ncbi_100153372
ncbi_100153395
ncbi_100153417
ncbi_100153433
ncbi_100153461
ncbi_100153498
ncbi_100153546
ncbi_100153549
ncbi_100153595
ncbi_100153604
ncbi_100153608
ncbi_100153609
ncbi_100153610
ncbi_100153630
ncbi_100153638
ncbi_100153648
ncbi_100153665
ncbi_100153676
ncbi_100153685
ncbi_100153698
ncbi_100153706
ncbi_100153712
ncbi_100153733
ncbi_100153811
ncbi_100153816
ncbi_100153818
ncbi_100153822
ncbi_100153838
ncbi_100153846
ncbi_100153858
ncbi_100153861
ncbi_100153880
ncbi_100153900
ncbi_100153907
ncbi_100153919
ncbi_100153925
ncbi_100153930
ncbi_100153940
ncbi_100153950
ncbi_100153995
ncbi_100153999
ncbi_100154004
ncbi_100154010
ncbi_100154013
ncbi_100154014
ncbi_100154071
ncbi_100154103
ncbi_100154148
ncbi_100154181
ncbi_100154208
ncbi_100154247
ncbi_100154254
ncbi_100154255
ncbi_100154259
ncbi_100154266
ncbi_100154333
ncbi_100154336
ncbi_100154341
ncbi_100154353
ncbi_100154361
ncbi_100154372
ncbi_100154376
ncbi_100154389
ncbi_100154391
ncbi_100154443
ncbi_100154462
ncbi_100154484
ncbi_100154508
ncbi_100154520
ncbi_100154530
ncbi_100154536
ncbi_100154546
ncbi_100154573
ncbi_100154578
ncbi_100154579
ncbi_100154583
ncbi_100154590
ncbi_100154593
ncbi_100154597
ncbi_100154604
ncbi_100154605
ncbi_100154627
ncbi_100154630
ncbi_100154631
ncbi_100154659
ncbi_100154663
ncbi_100154708
ncbi_100154712
ncbi_100154715
ncbi_100154734
ncbi_100154741
ncbi_100154744
ncbi_100154750
ncbi_100154766
ncbi_100154771
ncbi_100154778
ncbi_100154784
ncbi_100154793
ncbi_100154795
ncbi_100154818
ncbi_100154824
ncbi_100154828
ncbi_100154830
ncbi_100154856
ncbi_100154898
ncbi_100154899
ncbi_100154915
ncbi_100154922
ncbi_100154984
ncbi_100154996
ncbi_100155017
ncbi_100155018
ncbi_100155020
ncbi_100155024
ncbi_100155047
ncbi_100155068
ncbi_100155078
ncbi_100155110
ncbi_100155133
ncbi_100155139
ncbi_100155148
ncbi_100155158
ncbi_100155219
ncbi_100155245
ncbi_100155254
ncbi_100155268
ncbi_100155304
ncbi_100155322
ncbi_100155342
ncbi_100155367
ncbi_100155368
ncbi_100155406
ncbi_100155433
ncbi_100155439
ncbi_100155449
ncbi_100155460
ncbi_100155468
ncbi_100155478
ncbi_100155535
ncbi_100155568
ncbi_100155574
ncbi_100155578
ncbi_100155589
ncbi_100155608
ncbi_100155615
ncbi_100155634
ncbi_100155662
ncbi_100155666
ncbi_100155667
ncbi_100155668
ncbi_100155718
ncbi_100155734
ncbi_100155745
ncbi_100155753
ncbi_100155776
ncbi_100155813
ncbi_100155834
ncbi_100155855
ncbi_100155872
ncbi_100155891
ncbi_100155894
ncbi_100155896
ncbi_100155903
ncbi_100155918
ncbi_100155943
ncbi_100155953
ncbi_100155958
ncbi_100155972
ncbi_100155987
ncbi_100155988
ncbi_100156016
ncbi_100156022
ncbi_100156024
ncbi_100156032
ncbi_100156038
ncbi_100156075
ncbi_100156082
ncbi_100156102
ncbi_100156127
ncbi_100156165
ncbi_100156179
ncbi_100156181
ncbi_100156184
ncbi_100156224
ncbi_100156254
ncbi_100156264
ncbi_100156275
ncbi_100156292
ncbi_100156315
ncbi_100156321
ncbi_100156355
ncbi_100156356
ncbi_100156359
ncbi_100156363
ncbi_100156395
ncbi_100156398
ncbi_100156403
ncbi_100156406
ncbi_100156408
ncbi_100156418
ncbi_100156441
ncbi_100156448
ncbi_100156463
ncbi_100156487
ncbi_100156539
ncbi_100156574
ncbi_100156592
ncbi_100156598
ncbi_100156613
ncbi_100156636
ncbi_100156637
ncbi_100156643
ncbi_100156654
ncbi_100156671
ncbi_100156693
ncbi_100156698
ncbi_100156729
ncbi_100156744
ncbi_100156749
ncbi_100156750
ncbi_100156777
ncbi_100156780
ncbi_100156799
ncbi_100156800
ncbi_100156879
ncbi_100156882
ncbi_100156892
ncbi_100156905
ncbi_100156911
ncbi_100156913
ncbi_100156932
ncbi_100156937
ncbi_100156938
ncbi_100156944
ncbi_100156975
ncbi_100156983
ncbi_100156993
ncbi_100157072
ncbi_100157083
ncbi_100157103
ncbi_100157156
ncbi_100157164
ncbi_100157175
ncbi_100157181
ncbi_100157201
ncbi_100157211
ncbi_100157264
ncbi_100157287
ncbi_100157299
ncbi_100157314
ncbi_100157360
ncbi_100157361
ncbi_100157406
ncbi_100157412
ncbi_100157442
ncbi_100157471
ncbi_100157492
ncbi_100157517
ncbi_100157520
ncbi_100157575
ncbi_100157588
ncbi_100157611
ncbi_100157635
ncbi_100157666
ncbi_100157687
ncbi_100157703
ncbi_100157729
ncbi_100157745
ncbi_100157763
ncbi_100157775
ncbi_100157797
ncbi_100157803
ncbi_100157825
ncbi_100157870
ncbi_100157878
ncbi_100157879
ncbi_100157887
ncbi_100157902
ncbi_100157904
ncbi_100157971
ncbi_100158017
ncbi_100158022
ncbi_100158047
ncbi_100158095
ncbi_100158098
ncbi_100158115
ncbi_100158117
ncbi_100158121
ncbi_100158125
ncbi_100158131
ncbi_100158143
ncbi_100158147
ncbi_100158181
ncbi_100158185
ncbi_100158209
ncbi_100158214
ncbi_100170114
ncbi_100170117
ncbi_100170144
ncbi_100170767
ncbi_100170854
ncbi_100171390
ncbi_100174943
ncbi_100174945
ncbi_100174954
ncbi_100174959
ncbi_100174961
ncbi_100187581
ncbi_100187727
ncbi_100188978
ncbi_100188980
ncbi_100190991
ncbi_100192434
ncbi_100192440
ncbi_100192441
ncbi_100192443
ncbi_100192449
ncbi_100196908
ncbi_100216430
ncbi_100217390
ncbi_100217397
ncbi_100233195
ncbi_100240743
ncbi_100270813
ncbi_100270818
ncbi_100271728
ncbi_100271745
ncbi_100271929
ncbi_100286777
ncbi_100286809
ncbi_100286810
ncbi_100286870
ncbi_100286877
ncbi_100294674
ncbi_100294702
ncbi_100294703
ncbi_100294704
ncbi_100294711
ncbi_100301483
ncbi_100302025
ncbi_100302363
ncbi_100310799
ncbi_100310801
ncbi_100312959
ncbi_100312960
ncbi_100312962
ncbi_100312967
ncbi_100312968
ncbi_100312978
ncbi_100316852
ncbi_100329127
ncbi_100337663
ncbi_100337669
ncbi_100337672
ncbi_100337673
ncbi_100337674
ncbi_100379631
ncbi_100415929
ncbi_100431100
ncbi_100431101
ncbi_100462674
ncbi_100462718
ncbi_100462747
ncbi_100462748
ncbi_100499507
ncbi_100505410
ncbi_100505461
ncbi_100510887
ncbi_100510891
ncbi_100510892
ncbi_100510894
ncbi_100510917
ncbi_100510939
ncbi_100510975
ncbi_100510980
ncbi_100510987
ncbi_100511001
ncbi_100511003
ncbi_100511016
ncbi_100511018
ncbi_100511023
ncbi_100511027
ncbi_100511042
ncbi_100511049
ncbi_100511050
ncbi_100511060
ncbi_100511064
ncbi_100511075
ncbi_100511099
ncbi_100511107
ncbi_100511108
ncbi_100511111
ncbi_100511116
ncbi_100511128
ncbi_100511132
ncbi_100511135
ncbi_100511150
ncbi_100511191
ncbi_100511227
ncbi_100511231
ncbi_100511263
ncbi_100511265
ncbi_100511268
ncbi_100511276
ncbi_100511292
ncbi_100511310
ncbi_100511319
ncbi_100511321
ncbi_100511381
ncbi_100511382
ncbi_100511388
ncbi_100511394
ncbi_100511413
ncbi_100511419
ncbi_100511433
ncbi_100511434
ncbi_100511439
ncbi_100511459
ncbi_100511474
ncbi_100511495
ncbi_100511508
ncbi_100511536
ncbi_100511553
ncbi_100511559
ncbi_100511565
ncbi_100511594
ncbi_100511615
ncbi_100511634
ncbi_100511635
ncbi_100511637
ncbi_100511643
ncbi_100511661
ncbi_100511668
ncbi_100511669
ncbi_100511692
ncbi_100511746
ncbi_100511788
ncbi_100511817
ncbi_100511837
ncbi_100511847
ncbi_100511865
ncbi_100511866
ncbi_100511872
ncbi_100511875
ncbi_100511895
ncbi_100511896
ncbi_100511907
ncbi_100511947
ncbi_100511955
ncbi_100511956
ncbi_100511979
ncbi_100511998
ncbi_100512019
ncbi_100512042
ncbi_100512046
ncbi_100512083
ncbi_100512087
ncbi_100512098
ncbi_100512112
ncbi_100512115
ncbi_100512118
ncbi_100512157
ncbi_100512167
ncbi_100512182
ncbi_100512186
ncbi_100512243
ncbi_100512251
ncbi_100512265
ncbi_100512285
ncbi_100512330
ncbi_100512353
ncbi_100512355
ncbi_100512366
ncbi_100512408
ncbi_100512420
ncbi_100512423
ncbi_100512432
ncbi_100512437
ncbi_100512450
ncbi_100512452
ncbi_100512476
ncbi_100512494
ncbi_100512505
ncbi_100512506
ncbi_100512521
ncbi_100512564
ncbi_100512586
ncbi_100512607
ncbi_100512622
ncbi_100512652
ncbi_100512657
ncbi_100512658
ncbi_100512692
ncbi_100512728
ncbi_100512735
ncbi_100512755
ncbi_100512756
ncbi_100512784
ncbi_100512811
ncbi_100512826
ncbi_100512827
ncbi_100512848
ncbi_100512857
ncbi_100512882
ncbi_100512883
ncbi_100512919
ncbi_100512926
ncbi_100512932
ncbi_100512949
ncbi_100512984
ncbi_100512989
ncbi_100513030
ncbi_100513035
ncbi_100513042
ncbi_100513047
ncbi_100513048
ncbi_100513053
ncbi_100513065
ncbi_100513079
ncbi_100513111
ncbi_100513122
ncbi_100513142
ncbi_100513178
ncbi_100513179
ncbi_100513191
ncbi_100513204
ncbi_100513240
ncbi_100513248
ncbi_100513263
ncbi_100513283
ncbi_100513296
ncbi_100513322
ncbi_100513328
ncbi_100513342
ncbi_100513348
ncbi_100513357
ncbi_100513362
ncbi_100513375
ncbi_100513376
ncbi_100513379
ncbi_100513385
ncbi_100513388
ncbi_100513440
ncbi_100513531
ncbi_100513550
ncbi_100513568
ncbi_100513569
ncbi_100513583
ncbi_100513617
ncbi_100513629
ncbi_100513635
ncbi_100513647
ncbi_100513664
ncbi_100513671
ncbi_100513674
ncbi_100513723
ncbi_100513747
ncbi_100513781
ncbi_100513784
ncbi_100513788
ncbi_100513802
ncbi_100513815
ncbi_100513839
ncbi_100513840
ncbi_100513895
ncbi_100513906
ncbi_100513912
ncbi_100513941
ncbi_100513955
ncbi_100513958
ncbi_100513964
ncbi_100513971
ncbi_100513997
ncbi_100514021
ncbi_100514033
ncbi_100514057
ncbi_100514064
ncbi_100514070
ncbi_100514105
ncbi_100514109
ncbi_100514115
ncbi_100514196
ncbi_100514210
ncbi_100514226
ncbi_100514228
ncbi_100514237
ncbi_100514239
ncbi_100514254
ncbi_100514284
ncbi_100514291
ncbi_100514292
ncbi_100514293
ncbi_100514295
ncbi_100514302
ncbi_100514303
ncbi_100514317
ncbi_100514337
ncbi_100514338
ncbi_100514347
ncbi_100514361
ncbi_100514364
ncbi_100514368
ncbi_100514380
ncbi_100514395
ncbi_100514424
ncbi_100514426
ncbi_100514460
ncbi_100514463
ncbi_100514469
ncbi_100514504
ncbi_100514519
ncbi_100514530
ncbi_100514566
ncbi_100514569
ncbi_100514574
ncbi_100514581
ncbi_100514612
ncbi_100514631
ncbi_100514649
ncbi_100514684
ncbi_100514697
ncbi_100514699
ncbi_100514703
ncbi_100514707
ncbi_100514739
ncbi_100514773
ncbi_100514790
ncbi_100514801
ncbi_100514805
ncbi_100514844
ncbi_100514856
ncbi_100514864
ncbi_100514888
ncbi_100514895
ncbi_100514910
ncbi_100514920
ncbi_100514928
ncbi_100514943
ncbi_100514966
ncbi_100514970
ncbi_100514985
ncbi_100515058
ncbi_100515060
ncbi_100515079
ncbi_100515088
ncbi_100515099
ncbi_100515110
ncbi_100515119
ncbi_100515125
ncbi_100515140
ncbi_100515193
ncbi_100515194
ncbi_100515203
ncbi_100515210
ncbi_100515233
ncbi_100515253
ncbi_100515263
ncbi_100515302
ncbi_100515356
ncbi_100515361
ncbi_100515404
ncbi_100515414
ncbi_100515425
ncbi_100515431
ncbi_100515448
ncbi_100515449
ncbi_100515483
ncbi_100515537
ncbi_100515548
ncbi_100515564
ncbi_100515587
ncbi_100515607
ncbi_100515632
ncbi_100515635
ncbi_100515656
ncbi_100515724
ncbi_100515739
ncbi_100515767
ncbi_100515770
ncbi_100515774
ncbi_100515779
ncbi_100515815
ncbi_100515826
ncbi_100515841
ncbi_100515845
ncbi_100515851
ncbi_100515870
ncbi_100515875
ncbi_100515887
ncbi_100515888
ncbi_100515937
ncbi_100515956
ncbi_100515976
ncbi_100515978
ncbi_100516003
ncbi_100516014
ncbi_100516066
ncbi_100516072
ncbi_100516073
ncbi_100516106
ncbi_100516113
ncbi_100516118
ncbi_100516194
ncbi_100516205
ncbi_100516219
ncbi_100516270
ncbi_100516312
ncbi_100516328
ncbi_100516386
ncbi_100516411
ncbi_100516455
ncbi_100516459
ncbi_100516476
ncbi_100516488
ncbi_100516496
ncbi_100516529
ncbi_100516543
ncbi_100516550
ncbi_100516554
ncbi_100516567
ncbi_100516595
ncbi_100516615
ncbi_100516660
ncbi_100516668
ncbi_100516730
ncbi_100516747
ncbi_100516748
ncbi_100516785
ncbi_100516825
ncbi_100516847
ncbi_100516848
ncbi_100516931
ncbi_100516934
ncbi_100516948
ncbi_100516959
ncbi_100516960
ncbi_100516962
ncbi_100516964
ncbi_100516986
ncbi_100517010
ncbi_100517023
ncbi_100517031
ncbi_100517032
ncbi_100517041
ncbi_100517117
ncbi_100517161
ncbi_100517164
ncbi_100517246
ncbi_100517252
ncbi_100517275
ncbi_100517307
ncbi_100517325
ncbi_100517326
ncbi_100517335
ncbi_100517342
ncbi_100517344
ncbi_100517363
ncbi_100517445
ncbi_100517488
ncbi_100517495
ncbi_100517509
ncbi_100517522
ncbi_100517546
ncbi_100517553
ncbi_100517568
ncbi_100517573
ncbi_100517591
ncbi_100517601
ncbi_100517619
ncbi_100517636
ncbi_100517653
ncbi_100517676
ncbi_100517703
ncbi_100517714
ncbi_100517736
ncbi_100517745
ncbi_100517749
ncbi_100517750
ncbi_100517764
ncbi_100517782
ncbi_100517791
ncbi_100517807
ncbi_100517810
ncbi_100517813
ncbi_100517841
ncbi_100517846
ncbi_100517858
ncbi_100517871
ncbi_100517879
ncbi_100517882
ncbi_100517893
ncbi_100517903
ncbi_100517914
ncbi_100517949
ncbi_100517970
ncbi_100517972
ncbi_100518024
ncbi_100518028
ncbi_100518038
ncbi_100518042
ncbi_100518050
ncbi_100518071
ncbi_100518076
ncbi_100518094
ncbi_100518139
ncbi_100518147
ncbi_100518165
ncbi_100518171
ncbi_100518176
ncbi_100518180
ncbi_100518196
ncbi_100518210
ncbi_100518234
ncbi_100518243
ncbi_100518251
ncbi_100518262
ncbi_100518277
ncbi_100518326
ncbi_100518335
ncbi_100518347
ncbi_100518376
ncbi_100518396
ncbi_100518412
ncbi_100518420
ncbi_100518421
ncbi_100518427
ncbi_100518432
ncbi_100518441
ncbi_100518474
ncbi_100518495
ncbi_100518511
ncbi_100518540
ncbi_100518545
ncbi_100518559
ncbi_100518575
ncbi_100518588
ncbi_100518602
ncbi_100518606
ncbi_100518629
ncbi_100518643
ncbi_100518652
ncbi_100518689
ncbi_100518698
ncbi_100518742
ncbi_100518743
ncbi_100518775
ncbi_100518778
ncbi_100518780
ncbi_100518784
ncbi_100518796
ncbi_100518832
ncbi_100518833
ncbi_100518835
ncbi_100518846
ncbi_100518848
ncbi_100518852
ncbi_100518854
ncbi_100518855
ncbi_100518857
ncbi_100518861
ncbi_100518907
ncbi_100518910
ncbi_100518923
ncbi_100518924
ncbi_100518950
ncbi_100518956
ncbi_100518977
ncbi_100518980
ncbi_100518989
ncbi_100519022
ncbi_100519058
ncbi_100519111
ncbi_100519128
ncbi_100519143
ncbi_100519144
ncbi_100519151
ncbi_100519177
ncbi_100519184
ncbi_100519188
ncbi_100519194
ncbi_100519237
ncbi_100519272
ncbi_100519285
ncbi_100519286
ncbi_100519300
ncbi_100519301
ncbi_100519317
ncbi_100519334
ncbi_100519383
ncbi_100519398
ncbi_100519406
ncbi_100519411
ncbi_100519412
ncbi_100519438
ncbi_100519446
ncbi_100519474
ncbi_100519481
ncbi_100519508
ncbi_100519531
ncbi_100519539
ncbi_100519560
ncbi_100519575
ncbi_100519592
ncbi_100519604
ncbi_100519629
ncbi_100519650
ncbi_100519651
ncbi_100519668
ncbi_100519671
ncbi_100519688
ncbi_100519711
ncbi_100519746
ncbi_100519769
ncbi_100519770
ncbi_100519777
ncbi_100519832
ncbi_100519836
ncbi_100519874
ncbi_100519892
ncbi_100519901
ncbi_100519953
ncbi_100519964
ncbi_100519976
ncbi_100519988
ncbi_100519989
ncbi_100519990
ncbi_100519996
ncbi_100520025
ncbi_100520041
ncbi_100520046
ncbi_100520047
ncbi_100520060
ncbi_100520080
ncbi_100520086
ncbi_100520115
ncbi_100520130
ncbi_100520131
ncbi_100520142
ncbi_100520185
ncbi_100520210
ncbi_100520233
ncbi_100520239
ncbi_100520247
ncbi_100520269
ncbi_100520271
ncbi_100520318
ncbi_100520320
ncbi_100520329
ncbi_100520331
ncbi_100520354
ncbi_100520362
ncbi_100520370
ncbi_100520374
ncbi_100520400
ncbi_100520416
ncbi_100520432
ncbi_100520441
ncbi_100520455
ncbi_100520467
ncbi_100520487
ncbi_100520496
ncbi_100520570
ncbi_100520591
ncbi_100520624
ncbi_100520680
ncbi_100520696
ncbi_100520727
ncbi_100520745
ncbi_100520746
ncbi_100520751
ncbi_100520753
ncbi_100520754
ncbi_100520788
ncbi_100520800
ncbi_100520804
ncbi_100520811
ncbi_100520848
ncbi_100520864
ncbi_100520885
ncbi_100520899
ncbi_100520912
ncbi_100520925
ncbi_100520933
ncbi_100520954
ncbi_100520959
ncbi_100520981
ncbi_100520992
ncbi_100521012
ncbi_100521067
ncbi_100521069
ncbi_100521073
ncbi_100521082
ncbi_100521087
ncbi_100521092
ncbi_100521108
ncbi_100521154
ncbi_100521161
ncbi_100521185
ncbi_100521215
ncbi_100521236
ncbi_100521241
ncbi_100521252
ncbi_100521257
ncbi_100521273
ncbi_100521293
ncbi_100521299
ncbi_100521309
ncbi_100521327
ncbi_100521328
ncbi_100521336
ncbi_100521359
ncbi_100521367
ncbi_100521368
ncbi_100521392
ncbi_100521397
ncbi_100521423
ncbi_100521436
ncbi_100521440
ncbi_100521447
ncbi_100521465
ncbi_100521475
ncbi_100521478
ncbi_100521514
ncbi_100521534
ncbi_100521576
ncbi_100521577
ncbi_100521593
ncbi_100521611
ncbi_100521647
ncbi_100521670
ncbi_100521678
ncbi_100521730
ncbi_100521742
ncbi_100521765
ncbi_100521769
ncbi_100521812
ncbi_100521819
ncbi_100521822
ncbi_100521831
ncbi_100521835
ncbi_100521863
ncbi_100521867
ncbi_100521909
ncbi_100521917
ncbi_100521945
ncbi_100521970
ncbi_100521971
ncbi_100522014
ncbi_100522033
ncbi_100522038
ncbi_100522054
ncbi_100522074
ncbi_100522104
ncbi_100522106
ncbi_100522131
ncbi_100522163
ncbi_100522185
ncbi_100522200
ncbi_100522202
ncbi_100522223
ncbi_100522271
ncbi_100522283
ncbi_100522387
ncbi_100522401
ncbi_100522409
ncbi_100522417
ncbi_100522444
ncbi_100522452
ncbi_100522453
ncbi_100522456
ncbi_100522484
ncbi_100522538
ncbi_100522551
ncbi_100522552
ncbi_100522573
ncbi_100522589
ncbi_100522609
ncbi_100522631
ncbi_100522651
ncbi_100522688
ncbi_100522701
ncbi_100522721
ncbi_100522725
ncbi_100522730
ncbi_100522734
ncbi_100522738
ncbi_100522775
ncbi_100522783
ncbi_100522801
ncbi_100522805
ncbi_100522820
ncbi_100522824
ncbi_100522827
ncbi_100522831
ncbi_100522839
ncbi_100522871
ncbi_100522877
ncbi_100522885
ncbi_100522910
ncbi_100522912
ncbi_100522940
ncbi_100522950
ncbi_100523009
ncbi_100523014
ncbi_100523026
ncbi_100523112
ncbi_100523125
ncbi_100523127
ncbi_100523160
ncbi_100523170
ncbi_100523187
ncbi_100523200
ncbi_100523209
ncbi_100523234
ncbi_100523241
ncbi_100523314
ncbi_100523327
ncbi_100523334
ncbi_100523358
ncbi_100523389
ncbi_100523399
ncbi_100523409
ncbi_100523423
ncbi_100523486
ncbi_100523493
ncbi_100523497
ncbi_100523514
ncbi_100523515
ncbi_100523528
ncbi_100523542
ncbi_100523600
ncbi_100523602
ncbi_100523610
ncbi_100523630
ncbi_100523673
ncbi_100523675
ncbi_100523679
ncbi_100523704
ncbi_100523716
ncbi_100523757
ncbi_100523777
ncbi_100523821
ncbi_100523824
ncbi_100523836
ncbi_100523837
ncbi_100523840
ncbi_100523845
ncbi_100523875
ncbi_100523894
ncbi_100523902
ncbi_100523908
ncbi_100523927
ncbi_100523971
ncbi_100523972
ncbi_100523980
ncbi_100524069
ncbi_100524070
ncbi_100524079
ncbi_100524086
ncbi_100524105
ncbi_100524148
ncbi_100524150
ncbi_100524166
ncbi_100524183
ncbi_100524194
ncbi_100524203
ncbi_100524215
ncbi_100524216
ncbi_100524239
ncbi_100524245
ncbi_100524251
ncbi_100524293
ncbi_100524302
ncbi_100524304
ncbi_100524308
ncbi_100524363
ncbi_100524371
ncbi_100524378
ncbi_100524379
ncbi_100524397
ncbi_100524423
ncbi_100524433
ncbi_100524450
ncbi_100524456
ncbi_100524459
ncbi_100524500
ncbi_100524547
ncbi_100524567
ncbi_100524592
ncbi_100524607
ncbi_100524635
ncbi_100524658
ncbi_100524669
ncbi_100524672
ncbi_100524682
ncbi_100524707
ncbi_100524733
ncbi_100524748
ncbi_100524761
ncbi_100524762
ncbi_100524763
ncbi_100524778
ncbi_100524780
ncbi_100524785
ncbi_100524800
ncbi_100524818
ncbi_100524839
ncbi_100524850
ncbi_100524868
ncbi_100524908
ncbi_100524909
ncbi_100524935
ncbi_100524973
ncbi_100524984
ncbi_100524987
ncbi_100525001
ncbi_100525024
ncbi_100525027
ncbi_100525029
ncbi_100525039
ncbi_100525079
ncbi_100525086
ncbi_100525089
ncbi_100525104
ncbi_100525123
ncbi_100525127
ncbi_100525128
ncbi_100525132
ncbi_100525219
ncbi_100525276
ncbi_100525292
ncbi_100525314
ncbi_100525327
ncbi_100525332
ncbi_100525345
ncbi_100525350
ncbi_100525374
ncbi_100525377
ncbi_100525378
ncbi_100525459
ncbi_100525466
ncbi_100525472
ncbi_100525518
ncbi_100525539
ncbi_100525547
ncbi_100525557
ncbi_100525580
ncbi_100525594
ncbi_100525605
ncbi_100525609
ncbi_100525610
ncbi_100525612
ncbi_100525621
ncbi_100525622
ncbi_100525632
ncbi_100525654
ncbi_100525658
ncbi_100525688
ncbi_100525691
ncbi_100525693
ncbi_100525704
ncbi_100525720
ncbi_100525721
ncbi_100525749
ncbi_100525752
ncbi_100525767
ncbi_100525821
ncbi_100525827
ncbi_100525863
ncbi_100525865
ncbi_100525866
ncbi_100525869
ncbi_100525876
ncbi_100525889
ncbi_100525891
ncbi_100525965
ncbi_100525967
ncbi_100525971
ncbi_100525976
ncbi_100526009
ncbi_100526013
ncbi_100526017
ncbi_100526037
ncbi_100526048
ncbi_100526049
ncbi_100526062
ncbi_100526068
ncbi_100526072
ncbi_100526101
ncbi_100526111
ncbi_100526149
ncbi_100526154
ncbi_100526157
ncbi_100526167
ncbi_100526179
ncbi_100526191
ncbi_100526210
ncbi_100526216
ncbi_100526225
ncbi_100526227
ncbi_100526228
ncbi_100526240
ncbi_100526249
ncbi_100526255
ncbi_100533476
ncbi_100620054
ncbi_100620089
ncbi_100620165
ncbi_100620178
ncbi_100620180
ncbi_100620181
ncbi_100620194
ncbi_100620235
ncbi_100620255
ncbi_100620310
ncbi_100620316
ncbi_100620379
ncbi_100620398
ncbi_100620405
ncbi_100620416
ncbi_100620437
ncbi_100620496
ncbi_100620503
ncbi_100620522
ncbi_100620525
ncbi_100620531
ncbi_100620539
ncbi_100620546
ncbi_100620576
ncbi_100620586
ncbi_100620632
ncbi_100620648
ncbi_100620656
ncbi_100620706
ncbi_100620715
ncbi_100620722
ncbi_100620736
ncbi_100620746
ncbi_100620748
ncbi_100620765
ncbi_100620787
ncbi_100620792
ncbi_100620823
ncbi_100620825
ncbi_100620846
ncbi_100620865
ncbi_100620875
ncbi_100620885
ncbi_100620890
ncbi_100620909
ncbi_100620922
ncbi_100620929
ncbi_100620938
ncbi_100620959
ncbi_100620967
ncbi_100620983
ncbi_100620989
ncbi_100621009
ncbi_100621011
ncbi_100621014
ncbi_100621027
ncbi_100621044
ncbi_100621096
ncbi_100621111
ncbi_100621118
ncbi_100621125
ncbi_100621126
ncbi_100621131
ncbi_100621145
ncbi_100621155
ncbi_100621219
ncbi_100621225
ncbi_100621284
ncbi_100621314
ncbi_100621338
ncbi_100621354
ncbi_100621369
ncbi_100621389
ncbi_100621392
ncbi_100621404
ncbi_100621453
ncbi_100621456
ncbi_100621467
ncbi_100621483
ncbi_100621486
ncbi_100621490
ncbi_100621502
ncbi_100621511
ncbi_100621518
ncbi_100621536
ncbi_100621541
ncbi_100621563
ncbi_100621596
ncbi_100621632
ncbi_100621636
ncbi_100621643
ncbi_100621662
ncbi_100621690
ncbi_100621718
ncbi_100621773
ncbi_100621788
ncbi_100621799
ncbi_100621801
ncbi_100621829
ncbi_100621858
ncbi_100621878
ncbi_100621911
ncbi_100621912
ncbi_100621915
ncbi_100621922
ncbi_100621925
ncbi_100621967
ncbi_100621975
ncbi_100621977
ncbi_100622001
ncbi_100622077
ncbi_100622149
ncbi_100622166
ncbi_100622167
ncbi_100622189
ncbi_100622200
ncbi_100622208
ncbi_100622221
ncbi_100622337
ncbi_100622387
ncbi_100622402
ncbi_100622418
ncbi_100622421
ncbi_100622445
ncbi_100622488
ncbi_100622492
ncbi_100622532
ncbi_100622559
ncbi_100622590
ncbi_100622613
ncbi_100622635
ncbi_100622653
ncbi_100622655
ncbi_100622699
ncbi_100622715
ncbi_100622730
ncbi_100622761
ncbi_100622769
ncbi_100622777
ncbi_100622787
ncbi_100622793
ncbi_100622803
ncbi_100622884
ncbi_100622895
ncbi_100622917
ncbi_100622920
ncbi_100622972
ncbi_100622975
ncbi_100622986
ncbi_100622993
ncbi_100622994
ncbi_100623006
ncbi_100623089
ncbi_100623115
ncbi_100623146
ncbi_100623171
ncbi_100623191
ncbi_100623223
ncbi_100623242
ncbi_100623283
ncbi_100623289
ncbi_100623333
ncbi_100623414
ncbi_100623421
ncbi_100623437
ncbi_100623451
ncbi_100623576
ncbi_100623578
ncbi_100623596
ncbi_100623620
ncbi_100623639
ncbi_100623641
ncbi_100623651
ncbi_100623657
ncbi_100623659
ncbi_100623668
ncbi_100623707
ncbi_100623751
ncbi_100623755
ncbi_100623793
ncbi_100623797
ncbi_100623818
ncbi_100623824
ncbi_100623863
ncbi_100623873
ncbi_100623908
ncbi_100623956
ncbi_100623965
ncbi_100623969
ncbi_100623982
ncbi_100623984
ncbi_100624012
ncbi_100624023
ncbi_100624066
ncbi_100624069
ncbi_100624103
ncbi_100624149
ncbi_100624152
ncbi_100624193
ncbi_100624217
ncbi_100624225
ncbi_100624226
ncbi_100624265
ncbi_100624319
ncbi_100624329
ncbi_100624339
ncbi_100624357
ncbi_100624393
ncbi_100624495
ncbi_100624555
ncbi_100624590
ncbi_100624593
ncbi_100624598
ncbi_100624629
ncbi_100624718
ncbi_100624724
ncbi_100624728
ncbi_100624746
ncbi_100624753
ncbi_100624758
ncbi_100624800
ncbi_100624806
ncbi_100624854
ncbi_100624866
ncbi_100624901
ncbi_100624915
ncbi_100624970
ncbi_100624982
ncbi_100625008
ncbi_100625022
ncbi_100625026
ncbi_100625031
ncbi_100625104
ncbi_100625122
ncbi_100625138
ncbi_100625174
ncbi_100625187
ncbi_100625239
ncbi_100625251
ncbi_100625267
ncbi_100625286
ncbi_100625295
ncbi_100625298
ncbi_100625314
ncbi_100625315
ncbi_100625316
ncbi_100625350
ncbi_100625354
ncbi_100625377
ncbi_100625380
ncbi_100625391
ncbi_100625411
ncbi_100625428
ncbi_100625429
ncbi_100625456
ncbi_100625525
ncbi_100625538
ncbi_100625544
ncbi_100625565
ncbi_100625593
ncbi_100625598
ncbi_100625679
ncbi_100625719
ncbi_100625720
ncbi_100625756
ncbi_100625763
ncbi_100625773
ncbi_100625791
ncbi_100625819
ncbi_100625825
ncbi_100625826
ncbi_100625894
ncbi_100625904
ncbi_100625907
ncbi_100625920
ncbi_100625938
ncbi_100625971
ncbi_100626002
ncbi_100626004
ncbi_100626033
ncbi_100626075
ncbi_100626085
ncbi_100626110
ncbi_100626111
ncbi_100626131
ncbi_100626142
ncbi_100626235
ncbi_100626262
ncbi_100626278
ncbi_100626292
ncbi_100626340
ncbi_100626341
ncbi_100626355
ncbi_100626411
ncbi_100626423
ncbi_100626434
ncbi_100626473
ncbi_100626508
ncbi_100626533
ncbi_100626548
ncbi_100626638
ncbi_100626641
ncbi_100626643
ncbi_100626659
ncbi_100626692
ncbi_100626738
ncbi_100626752
ncbi_100626801
ncbi_100626804
ncbi_100626849
ncbi_100626865
ncbi_100626870
ncbi_100626883
ncbi_100626901
ncbi_100626911
ncbi_100626970
ncbi_100626975
ncbi_100626978
ncbi_100626993
ncbi_100627019
ncbi_100627022
ncbi_100627041
ncbi_100627083
ncbi_100627165
ncbi_100627169
ncbi_100627184
ncbi_100627201
ncbi_100627205
ncbi_100627222
ncbi_100627227
ncbi_100627241
ncbi_100627253
ncbi_100627254
ncbi_100627283
ncbi_100627329
ncbi_100627417
ncbi_100627422
ncbi_100627431
ncbi_100627454
ncbi_100627457
ncbi_100627465
ncbi_100627492
ncbi_100627572
ncbi_100627579
ncbi_100627642
ncbi_100627643
ncbi_100627646
ncbi_100627671
ncbi_100627676
ncbi_100627707
ncbi_100627711
ncbi_100627715
ncbi_100627731
ncbi_100627785
ncbi_100627794
ncbi_100627838
ncbi_100627848
ncbi_100627876
ncbi_100627896
ncbi_100627907
ncbi_100627923
ncbi_100627929
ncbi_100627936
ncbi_100627960
ncbi_100627965
ncbi_100627970
ncbi_100627988
ncbi_100628018
ncbi_100628020
ncbi_100628048
ncbi_100628074
ncbi_100628076
ncbi_100628091
ncbi_100628092
ncbi_100628127
ncbi_100628134
ncbi_100628163
ncbi_100628166
ncbi_100628179
ncbi_100628221
ncbi_100628224
ncbi_100628226
ncbi_100736592
ncbi_100736650
ncbi_100736682
ncbi_100736723
ncbi_100736734
ncbi_100736797
ncbi_100736828
ncbi_100736831
ncbi_100736836
ncbi_100736854
ncbi_100736866
ncbi_100736901
ncbi_100736914
ncbi_100736929
ncbi_100736975
ncbi_100737003
ncbi_100737017
ncbi_100737060
ncbi_100737091
ncbi_100737094
ncbi_100737142
ncbi_100737203
ncbi_100737206
ncbi_100737214
ncbi_100737271
ncbi_100737299
ncbi_100737302
ncbi_100737355
ncbi_100737468
ncbi_100737517
ncbi_100737576
ncbi_100737585
ncbi_100737608
ncbi_100737616
ncbi_100737620
ncbi_100737651
ncbi_100737666
ncbi_100737726
ncbi_100737767
ncbi_100737786
ncbi_100737809
ncbi_100737811
ncbi_100737870
ncbi_100737887
ncbi_100737911
ncbi_100737912
ncbi_100737924
ncbi_100737977
ncbi_100737978
ncbi_100738048
ncbi_100738074
ncbi_100738102
ncbi_100738123
ncbi_100738134
ncbi_100738210
ncbi_100738285
ncbi_100738389
ncbi_100738420
ncbi_100738459
ncbi_100738488
ncbi_100738519
ncbi_100738545
ncbi_100738601
ncbi_100738633
ncbi_100738636
ncbi_100738646
ncbi_100738652
ncbi_100738684
ncbi_100738736
ncbi_100738744
ncbi_100738763
ncbi_100738830
ncbi_100738864
ncbi_100738890
ncbi_100738906
ncbi_100738980
ncbi_100738984
ncbi_100739001
ncbi_100739015
ncbi_100739017
ncbi_100739082
ncbi_100739090
ncbi_100739102
ncbi_100739175
ncbi_100739208
ncbi_100739316
ncbi_100739398
ncbi_100739402
ncbi_100739403
ncbi_100739425
ncbi_100739449
ncbi_100739471
ncbi_100739480
ncbi_100739501
ncbi_100739573
ncbi_100739593
ncbi_100739619
ncbi_100739671
ncbi_100739684
ncbi_100739697
ncbi_100739727
ncbi_100739757
ncbi_100739769
ncbi_100739812
ncbi_100820830
ncbi_102157556
ncbi_102157677
[truncated: 506 more rows]
